# Supplementary material for: Nutrimetabolomics reveals food-specific compounds in urine of adults consuming a DASH-style diet
Source: Sci Rep. 2020 Jan 24;10:1157. doi: 10.1038/s41598-020-57979-8 (PMC6981146; doi:10.1038/s41598-020-57979-8)
Supplement: Supplementary file 3 — Supporting Information 3. [file 41598_2020_57979_MOESM3_ESM.xlsx]

## Sheet: Sheet1
FSC that were confirmed as being present in that, or any food via websearch. See Notes (Column O) for citations or links. See Supplemental Methods for methodological details.
Food	Previously determined to be in that food	Probably/Possibly in that food	Found in Some/Any other Food	Exogenous (additive, flavor, drug)	Compound	Mass	Retention Time	KEGG ID	HMP ID	LMP ID	Formula	Score (DB)	Notes
Apples	X				4-Hydroxydiphenylamine	185.081	11.048		HMDB32597		C12 H11 N O	87.18	HMDB: found in pomes. FooDB: Metabolite of Diphenylamine FBK63-A in stored apples. 4-Hydroxydiphenylamine is found in pomes.
Apples	X				Diphenylamine	169.089	12.546	C11016	HMDB32562		C12 H11 N	86.6	HMDB: Diphenylamine is used for control of superficial scald in stored apples. FooDB: Diphenylamine is found in many foods, some of which are wild celery, tea, lemon, and garden onion. PubMed:23411340 ]
Apples	X		X		Presqualene diphosphate	586.317	7.923	C03428	HMDB01278		C30 H52 O7 P2	55.02	HMDB: found in a number of food items such as apple, bitter gourd, taro, and linden. FooDB: found in many foods, some of which are soft-necked garlic, pomes, roman camomile, and white cabbage.
Apples		X	X		28-Hydroxymangiferonic acid	470.338	14.426		HMDB40415		C30 H46 O4	97.24	HMDB: found in fruits. FooDB: Constituent of Mangifera indica (mango). 28-Hydroxymangiferonic acid is found in fruits.
Apples		X	X	Antioxidant	3,4-Dihydro-6-hydroxy-2,5,7,8-tetramethyl-2H-1-benzopyran-2-carboxylic acid	250.118	8.628		HMDB38804		C14 H18 O4	84.36	FooDB: Antioxidant used in food industry
Apples		X	X		3-Methylellagic acid 2-(4-galactosylglucoside)	654.148	8.934		HMDB41397		C28 H30 O18	56.71	HMDB: a Polyphenol compound found in numerous fruits and vegetables, including, raspberries; Ellagic acid is a polyphenol antioxidant found in numerous fruits and vegetables including raspberries, strawberries, cranberries, walnuts, pecans, pomegranates and other plant foods. FooDB: Constituent of the stem bark of Diospyros discolor (mabolo) [DFC]. 3-Methylellagic acid 2-(4-galactosylglucoside) i…
Apples		X	X		3-O-p-cis-Coumaroylalphitolic acid	618.393	14.739		HMDB36299		C39 H54 O6	98.3	HMDB: found in fruits. FooDB: Constituent of the fruit of Ziziphus jujuba (Chinese date). 3-O-p-trans-Coumaroylalphitolic acid is found in fruits.
Apples		X	X		4-HYDROXYBENZOATE	138.033	7.562		HMDB00500		C7 H6 O3	76.87	FooDB: Isolated from many plants, free and combined; found in many foods, some of which are chicory, corn, rye, and black huckleberry. [apples not listed]
Apples		X	X		4-Hydroxyxanthone	106.025	8.79		HMDB32999		C13 H8 O3	82.96	HMDB: found in fruits. FooDB: From seeds of Mammea americana (mamey). 4-Hydroxyxanthone is found in fruits.
Apples			X		5,7,8-Trihydroxy-3,6,4'-trimethoxy-flavone 8-isovalerate	444.14	7.951				C23 H24 O9	65.97	KNApSAcK: Asteraceae family (flowering plants)
Apples		X	X		Afzelechin	274.084	8.994	C09320	HMDB30823		C15 H14 O5	84.81	HMDB: found in kiwi; found in apricots (Prunus armeniaca). FooDB: found in kiwi and peach
Apples		X	X	Plant-based dye	Carthamin	910.224	8.951	C16941	HMDB33898		C43 H42 O22	76.79	HMDB: Carthamin is found in fats and oils. Red pigment of flower petals of Carthamus tinctorius (safflower). Carthamin is a natural red pigment derived from safflower (Carthamus tinctorius), earlier known as carthamine. It is used as a dye and a food coloring. As a food additive, it is known as Natural Red 26
Apples		X	X		Cinnamtannin A2	1154.27	7.956		HMDB37661		C60 H50 O24	98.14	HMDB: found in a number of food items such as chocolate, chinese cinnamon, herbs and spices, and cocoa bean. FooDB: Isolated from Cinnamomum cassia (Chinese cinnamon). Cinnamtannin A2 is found in many foods, some of which are cocoa bean, chinese cinnamon, chocolate, and herbs and spices.
Apples		X	X		D-Chicoric acid	474.084	8.959		HMDB33938		C22 H18 O12	79.03	HMDB: Constituent of leaves of chicory (Cichorium intybus) and endive Cichorium endivia. L-Chicoric acid is found in many foods, some of which are lettuce, chicory, endive, and dandelion.
Apples		X	X		Dianhydroaurasperone C	556.135	6.271		HMDB34100		C31 H24 O10	54.28	FooDB: Production by Aspergillus niger. Wikipedia: Aspergillus niger is a fungus and one of the most common species of the genus Aspergillus. It causes a disease called black mould on certain fruits and vegetables such as grapes, apricots, onions, and peanuts, and is a common contaminant of food.
Apples		X	X		Evoxine	347.136	8.827	C10670			C18 H21 N O6	99.9	KEGG: Alkaloids - Alkaloids derived from tryptophan and anthranilic acid - Quinoline alkaloids. KNApSAcK: Rutaceae family (rue or citrus family).
Apples		X	X		Gnididilatin	652.327	8.039	C09101			C37 H48 O10	66.12	KEGG: Phytochemical compounds - Terpenoids - Diterpenoids (C20) - Daphnanes. KNApSAcK: Thymelaeaceae family
Apples		X	X		Hibiscitrin	496.085	1.653		HMDB29678		C21 H20 O14	78.4	HMDB: found in herbs and spices. FooDB: Glycoside from Hibiscus sabdariffa (roselle). Hibiscitrin is found in herbs and spices.
Apples		X	X		Mangiferoleanone	424.368	15.505		HMDB36016		C30 H48 O	72.65	HMDB: found in fruits. FooDB: Constituent of the root bark of Mangifera indica (mango). Mangiferoleanone is found in fruits.
Apples		X	X		Manglupenone	436.333	14.673		HMDB30395		C30 H44 O2	71.17	HMDB: found in fruits. FooDB: Constituent of the stem bark of Mangifera indica variety Dusehri. Manglupenone is found in fruits.
Apples		X	X		Morellin	544.244	7.489	C10085	HMDB30794		C33 H36 O7	67.13	HMDB: found in fruits and herbs and spices. FooDB: Constituent of seeds of Garcinia morella (batuan). Morellin is found in herbs and spices and fruits.
Apples		X	X		Procyanidin B8	578.142	7.956		HMDB38369		C30 H26 O12	95.8	HMDB: found in a number of food items such as red raspberry, common grape, lingonberry, and acorn. FooDB: Present in fruit and leaves of blackberry (Rubus fruticosus), raspberry (Rubus idaeus) and cowberry (Vaccinium vitis idaea). Procyanidin B8 is found in many foods, some of which are fruits, red raspberry, lingonberry, and common grape.
Apples		X	X		Quercetin 3-(6''-malonyl-glucoside)	550.098	8.619	C12638	HMDB37368		C24 H22 O15	72.3	HMDB: found in endive, lettuce, and pear. FooDB: Isolated from Apocynum venetum and Salicornia europaea [CCD]. Quercetin 3-(6''-malonyl-glucoside) is found in endive, lettuce, and pear.
Apples		X		Mycotoxin	Rubroskyrin	574.111	7.068		HMDB30865		C30 H22 O12	74.35	FooDB: Mycotoxin from the common food storage mould Penicillium islandicum.
Apples		X	X		Scutellarein 6-xyloside	418.09	9.141		HMDB37466		C20 H18 O10	79.35	HMDB: found in fruits. FooDB: Isolated from Juniperus communis (juniper). Scutellarein 6-xyloside is found in fruits.
25	Total in Apples			3
Apple Juice	X		X		Deoxyuridine	228.075	2.164	C00526	HMDB00012		C9 H12 N2 O5	69.69	HMBDB: a naturally occurring nucleoside; It is considered to be an antimetabolite that is converted to deoxyuridine triphosphate during DNA synthesis. FooDB: Deoxyuridine is found in many foods, some of which are garden tomato (variety), hickory nut, banana, and hazelnut. APPLE LISTED (detected but not quantified)
Apple Juice		X	X		(S)-N-Acetylmethionine	191.061	1.785	C02712	HMDB11745		C7 H13 N O3 S	64.21	HMDB: Dietary indispensable amino acid required for normal growth and development of humans, other mammals and avian species. FooDB: Nutrient supplement used as a source of L-methionine.
Apple Juice		X	X		2,5-Furandicarboxylic acid	156.006	1.867		HMDB04812		C6 H4 O5	81.18	HMDB: Normal urinary metabolite in humans. Dietary studies show that the furan derivatives or their precursors are of exogenous origin. They are originated from furan derivatives found in food prepared by strong heating. (Would pasturizing be a cause?)
Apple Juice		X	X		Ascorbigen	305.093	4.01		HMDB29839		C15 H15 N O6	75.09	HMDB: found in bitter gourd, brassicas, guava, and mung bean. FooDB: found in many foods, some of which are mung bean, guava, brassicas, and bitter gourd.
Apple Juice		X	X		Cobalt-precorrin 6	952.287	5.584	C11542			C44 H53 Co N4 O16	69.28	KEGG: Porphyrin and chlorophyll metabolism
Apple Juice		X	X		Cyanidin 3-(6''-acetylglucoside)	468.128	5.758			LMPK12010132	C23 H23 O12	59.1	KNApSAcK: Alliaceae, Fabaceae, Poaceae, Vitaceae families (flowering plants). LipidMaps: Polyketides - Flavonoids - Anthocyanidins
Apple Juice		X	X		Fraxetin	208.038	7.46	C09265			C10 H8 O5	84.61	KEGG: Phytochemical compound. KNApSAcK: Apocynaceae, Chenopodiaceae, Fabaceae, Hydrangeaceae, Oleaceae, Sapindaceae (flowering plants) families.
Apple Juice		X	X		Gerberinol	364.096	8.657		HMDB33304		C21 H16 O6	69.99	HMDB: found in fruits. FooDB: Constituent of Diospyros kaki (Japanese persimmon). Gerberinol is found in fruits.
Apple Juice		X	X		Glucoputranjivin	360.04	2.825	C08418			C10 H18 N O9 S2	55.32	FooDB: FDB001496; found in a number of food items such as wasabi, white mustard, chinese mustard, and horseradish. KEGG: Phytochemical compounds - Amino acid related compounds - Glucosinolates - Glucosinolates derived from valine
Apple Juice		X	X		Leucocyanidin	306.072	7.033				C15 H14 O7	80.08	wikipedia: found in many foods; YMDB: YMDB01726; found in many food plants such as nuts, cherries, grape, or corn.
Apple Juice		X	X		Leucodelphinidin 3-O-alpha-L-rhamnopyranoside	468.126	6.669			LMPK12020206	C21 H24 O12	70.18	KNApSAcK: Fabaceae (legume--flowering plants) family. LipidMaps: Polyketides - Flavonoids - Flavans, Flavanols and Leucoanthocyanidins
Apple Juice		X	X		Morellic acid	560.241	6.984		HMDB30734		C33 H36 O8	72.25	HMDB: found in fruits and herbs and spices. FooDB: From Garcinia morella (batuan). Morellic acid is found in herbs and spices and fruits.
Apple Juice		X	X		PG(18:4/0:0)	504.251	2.245			LMGP04050021	C24 H41 O9 P	70.2	LipidMaps: glycerophospholipid
Apple Juice		X	X		Rubraflavone B	474.24	7.414		HMDB30629		C30 H34 O5	71.81	HMDB: considered to be a flavonoid lipid molecule; found in fruits. FooDB: Constituent of Morus rubra (red mulberry). Rubraflavone B is found in fruits.
Apple Juice		X		Mycotoxin	Rubroskyrin	574.105	1.641		HMDB30865		C30 H22 O12	66.73	FooDB: Mycotoxin from the common food storage mould Penicillium islandicum.
Apple Juice		X	X		Scutellarein 7-glucuronide-6-ferulate	638.133	6.056			LMPK12111104	C31 H26 O15	62.84	KNApSAcK: Labiatae (mint/deadnettle) family. LipidMaps: Polyketides - Flavonoids - Flavones and Flavonols
Apple Juice		X	X		xi-8-Acetonyldihydrosanguinarine	389.128	2.419		HMDB39896		C23 H19 N O5	62.47	FooDB: Alkaloid from Papaver somniferum (opium poppy)
17	Total in Apple Juice			1
Apples & Apple juice	X				4-Hydroxydiphenylamine	See above	See above		HMDB32597				HMDB compounds known as aniline and substituted anilines.. Found in POMES; FDB010535; Metabolite of Diphenylamine FBK63-A in stored apples. 4-Hydroxydiphenylamine is found in pomes.
Apples & Apple juice	X				Diphenylamine	See above	See above	C11016	HMDB32562				HMDB Diphenylamine is found in coriander. Diphenylamine is used for control of superficial scald in stored apples Diphenylamine is the organic compound with the formula (C6H5)2NH. It is a colourless solid, but samples are often yellow due to oxidized impurities.
Apples & Apple juice	X		X		Mammeigin	See above	See above		HMDB30785				HMDB mammeigin can be found in fruits and mammee apple (apricot); prenylated neoflavonoids. These are neoflavonoids that features a C5-isoprenoid substituent at any position of the A, B, or C ring. Neoflavonoids are compounds with a structure based on the 4-phenylchromene backbone. Thus, mammeigin is considered to be a flavonoid lipid molecule. FDB002722
Apples & Apple juice	X	X	X		Mangiferoleanone	See above	See above		HMDB36016				HMDB Triterpenoid in fruit; FDB014833; Constituent of the root bark of Mangifera indica (mango). M
Apples & Apple juice	X	X	X		Manglupenone	See above	See above		HMDB30395				HMDB Triterpenoid in fruit; FDB002249; Constituent of the stem bark of Mangifera indica variety Dusehri. Manglupenone is found in fruits.
Apples & Apple juice	X		X		Presqualene diphosphate	See above	See above	C03428	HMDB01278				HMDB presqualene diphosphate can be found in a number of food items such as apple, bitter gourd, taro, and linden. FDB022531 Presqualene diphosphate is an intermediate in the biosynthesis of Terpenoid. It is a substrate for Farnesyl-diphosphate farnesyltransferase. [HMDB]. Presqualene diphosphate is found in many foods, some of which are soft-necked garlic, pomes, roman camomile, and white cabbag…
Apples & Apple juice	X		X		Vomifoliol 9-[xylosyl-(1-6)-glucoside]	See above	See above		HMDB35520				HMDB can be found in malus (crab apple) and pomes. fatty acyl glycosides of mono- and disaccharides FDB014212; Isolated from apples, Malus sylvestris cv Johnathan. Vomifoliol 9-[xylosyl-(1->6)-glucoside] is found in malus (crab apple) and pomes.
				0
Beef	X				1-(beta-D-Ribofuranosyl)-1,4-dihydronicotinamide	256.104	5.126	C15497	HMDB11648		C11 H16 N2 O5	94.61	HMDB: the reduced form of nicotinamide riboside. Nicotinamide riboside or NR is a natural product found in milk.
Beef	X		X		1alpha-hydroxy-22-[3-(1-hydroxy-1-methylethyl)phenyl]-23,24,25,26,27-pentanorvitamin D3	464.333	10.396			LMST03020479	C31 H44 O3	75.69	Lipid maps has as derivative of VitD3
Beef	X				Alpha-linolenyl carnitine	421.316	11.896		HMDB06319		C25 H43 N O4	54.64	HMDB: an acylcarnitine.
Beef	X				Undecanoylcarnitine	329.253	12.037		HMDB13321		C18 H35 N O4	75.69	HMDB: classified as a member of the acyl carnitines. FooDB: A human metabolite taken as a putative food compound of mammalian origin
Beef		X		Fungicide	Cycloheximide	281.161	7.975	C06685			C15 H23 N O4	78.63	wikipedia: is a eukaryote protein synthesis inhibitor, produced by the bacterium Streptomyces griseus. Although it has been used as a fungicide in agricultural applications, this application is now decreasing as the health risks have become better understood. Cycloheximide is a highly effective antibiotic with activity against mold, yeast, and phytopathogenic fungi, with lower activity against ba…
Beef		X		Antibiotic	Amifloxacin	334.142	21.561		HMDB41826		C16 H19 F N4 O3	54.58	wikipedia: a fluoroquinolone antibiotic. [Similar antibiotics given to cows (ofloxacin)]
Beef		X	X	Ingested	Artenolide	528.276	8.999		HMDB37565		C30 H40 O8	55.85	HMDB: found in alcoholic beverages and herbs and spices. FooDB: Constituent of Artemisia absinthium (wormwood). Artenolide is found in alcoholic beverages and herbs and spices. [Cows can be exposed to wormwood in the field and ingest it as they're grazing]
Beef		X	X		b-D-Glucopyranosiduronic acid, (3a,5b)-24-[(carboxymethyl)amino]-24-oxocholan-3-yl	609.346	1.624		HMDB02474		C32 H51 N O10	77.44	HMDB: an acyl glycine and a bile acid-glycine conjugate; a secondary bile acid produced by the action of enzymes existing in the microbial flora of the colonic environment. Bile acids are steroid acids found predominantly in bile of mammals.
Beef		X	X		Desmosterol	384.337	16.626	C01802	HMDB02719		C27 H44 O	75.52	HMDB: Desmosterol is an intermediate in the synthesis of cholesterol. FooDB: found in many foods, some of which are fig, sago palm, mexican groundcherry, and pepper (c. frutescens). [possible exposure through consumtion of a plant containing it?]
Beef		X	X		Ferrioxamine	651.27	7.631	C07597	HMDB41894		C27 H45 Fe N6 O9	54.64	Wiktionary: Any of a class of siderophore produced in several bacteria that mediates iron uptake
Beef		X	X		Hydroxyhexanoycarnitine	275.172	5.883		HMDB13131		C13 H25 N O5	73.86	HMDB: found in saliva. FooDB: A human metabolite taken as a putative food compound of mammalian origin
Beef		X	X		L-Urobilin	594.338	9.403	C05793	HMDB04159		C33 H46 N4 O6	97.45	HMDB: a byproduct of bilirubin degradation.
Beef		X	X		LysoPC(18:3)	517.315	10.918		HMDB10388		C26 H48 N O7 P	77.7	HMDB: a monoglycerophospholipid in which a phosphorylcholine moiety occupies a glycerol substitution site. The a-linolenic acid moiety is derived from seed oils, especially canola and soybean oil. Lysophosphatidylcholine is found in small amounts in most tissues.
Beef		X	X		LysoPC(20:5)	541.314	14.818		HMDB10397		C28 H48 N O7 P	68.61	HMDB: a monoglycerophospholipid in which a phosphorylcholine moiety occupies a glycerol substitution site. The eicosapentaenoic acid moiety is derived from fish oils, liver and kidney. Lysophosphatidylcholine is found in small amounts in most tissues.
Beef		X	X		LysoPE(0:0/18:3)	475.27	10.745		HMDB11479		C23 H42 N O7 P	79.31	HMDB: a lysophosphatidylethanolamine or a lysophospholipid. The term 'lysophospholipid' (LPL) refers to any phospholipid that is missing one of its two O-acyl chains. LPEs can function as plant growth regulators with several diverse uses. LPEs are approved for outdoor agricultural use to accelerate ripening and improve the quality of fresh produce. They are also approved for indoor use to preserv…
Beef		X	X		LysoPE(0:0/20:4)	501.284	11.117		HMDB11488		C25 H44 N O7 P	66.15	HMDB: a lysophosphatidylethanolamine or a lysophospholipid. The term 'lysophospholipid' (LPL) refers to any phospholipid that is missing one of its two O-acyl chains. LPEs can function as plant growth regulators with several diverse uses. LPEs are approved for outdoor agricultural use to accelerate ripening and improve the quality of fresh produce. They are also approved for indoor use to preserv…
Beef		X	X		LysoPE(0:0/20:5)	499.271	11.217		HMDB11489		C25 H42 N O7 P	69.18	HMDB: a lysophosphatidylethanolamine or a lysophospholipid. The term 'lysophospholipid' (LPL) refers to any phospholipid that is missing one of its two O-acyl chains. LPEs can function as plant growth regulators with several diverse uses. LPEs are approved for outdoor agricultural use to accelerate ripening and improve the quality of fresh produce. They are also approved for indoor use to preserv…
Beef		X	X		N'-Formylkynurenine	236.08	2.083	C02406	HMDB01200		C11 H12 N2 O4	66.99	HMDB: N'-formylkynurenine exists in all eukaryotes, ranging from yeast to humans. FooDB: Plays an especially improtant role in photobiological responses. The excited states of N-formylkynurenine react to produce hydroxyl radicals.
Beef		X	X		PE(P-16:0/18:3)	697.501	16.106		HMDB11345		C39 H72 N O7 P	57.11	HMDB: a glycerophospholipid in which a phosphorylethanolamine moiety occupies a glycerol substitution site. The plasmalogen 16:0 moiety is derived from animal fats, liver and kidney, while the a-linolenic acid moiety is derived from seed oils, especially canola and soybean oil. Phospholipids are ubiquitous in nature and are key components of the lipid bilayer of cells, as well as being involved i…
Beef		X	X		Pristanoylglycine	355.306	12.849		HMDB13303		C21 H41 N O3	57.01	HMDB: are normally minor metabolites of fatty acids.
Beef		X		Medicine	Rifaximin	785.346	5.796		HMDB15351		C43 H51 N3 O11	51.62	HMDB: Rifaximin is only found in individuals that have used or taken this drug. It is a semisynthetic, rifamycin-based non-systemic antibiotic, meaning that the drug will not pass the gastrointestinal wall into the circulation as is common for other types of orally administered antibiotics. It is used to treat diarrhea caused by E. coli. "In veterinary medicine, rifaximin is primarily used in the…
Beef		X	X		Sodium taurocholate	537.275	7.018		HMDB33781		C26 H44 N Na O7 S	51.39	HMDB: Taurocholic acid is a bile acid and is the product of the conjugation of cholic acid with taurine. Its sodium salt is the chief ingredient of the bile of carnivorous animals. FooDB: Emulsifier in foods, It occurs as a sodium salt in the bile of mammals.
Beef		X	X		Tryptophyl-Arginine	360.186	6.278		HMDB29077		C17 H24 N6 O3	64.67	HMDB: a dipeptide composed of tryptophan and arginine. It is an incomplete breakdown product of protein digestion or protein catabolism.
Beef		X	X		1-(9Z,12Z-octadecadienoyl)-2-(9Z-nonadecenoyl)-glycero-3-phosphoserine	799.542	15.107				C43 H78 N O10 P	54.78	Common lipid
Beef		X	X		1-(9Z-heptadecenoyl)-glycero-3-phosphoserine	509.275	10.105				C23 H44 N O9 P	78.66	Common lipid
Beef		X	X		1-(9Z-tetradecenoyl)-2-dodecanoyl-glycero-3-phosphoethanolamine	605.403	13.909				C31 H60 N O8 P	59.79	Common lipid
Beef		X	X		1-dodecanoyl-2-tetradecanoyl-glycero-3-phosphoserine	651.409	13.793				C32 H62 N O10 P	84.78	Common lipid
Beef		X	X		1-hexadecanoyl-2-(2E-propionyl)-sn-glycero-3-phosphocholine	549.35	13.642				C27 H52 N O8 P	89.6	Common lipid
Beef		X	X		1-hexadecanoyl-2-(9-carboxy-nonanoyl)-sn-glycero-3-phosphocholine	665.427	14.115				C33 H64 N O10 P	90.78	Common lipid
Beef		X	X		1-hexadecanoyl-2-(9-oxo-nonanoyl)-sn-glycero-3-phosphocholine	649.44	15.852				C33 H64 N O9 P	94.49	Common lipid
Beef		X	X		1-hexadecanoyl-2-glutaroyl-sn-glycero-3-phosphocholine	609.362	12.899				C29 H56 N O10 P	67.73	Common lipid
Beef		X	X		1-tridecanoyl-2-eicosanoyl-glycero-3-phosphoserine	749.517	13.677				C39 H76 N O10 P	59.14	Common lipid
Beef		X	X		N-hexadecanoyl-phenylalanine E	403.314	13.756		HMDB0062339		C25 H41 N O3	72.56	HMDB: is considered to be a fatty amide lipid molecule
Beef		X	X		N-hexadecanoyl-taurine	363.245	12.244				C18 H37 N O4 S	53.33	PubChem: Fatty amide
Beef		X	X		N-octadecanoyl-tyrosine	447.332	12.253		HMDB0062343		C27 H45 N O4	67.55	HMDB: a fatty amide lipid molecule
Beef		X	X		PI(18:0/0:0)	599.317	10.719			LMGP06050004	C27 H52 O12 P	64.62	Common lipid
Beef		X	X		PI(18:1/0:0)	597.303	10.503			LMGP06050005	C27 H50 O12 P	72.78	Common lipid
37	Total in Beef			4
Blueberries	X		X		(14alpha,17beta,20S,22R)-14,20-Epoxy-17-hydroxy-1-oxowitha-3,5,24-trienolide	452.254	12.299		HMDB32685		C28 H36 O5	93.32	FDB010642, Constituent of Physalis peruviana (Cape gooseberry)
Blueberries	X		X		Dalpanol O-glucoside	574.202	9.283			LMPK12060004	C29 H34 O12	70.82	LIPID MAPS:LMPK12060004, FLAVONOID
Blueberries		X	X		1,2-Dimethoxy-13-methyl-[1,3]benzodioxolo[5,6-c]phenanthridine	347.12	3.421		HMDB41063		C21 H17 N O4	60.53	FDB020938, found in herbs and spices and fruits., an alkaloid from root bark of Zanthoxylum simulans (Szechuan pepper).
Blueberries		X	X		6-C-Fucosylluteolin	432.106	7.617				C21 H20 O10	81.86	HMDB0038898, constituent of the juice of Passiflora edulis f. flavicarpa (yellow passion fruit).
Blueberries		X	X		8-Hydroxy-2-methoxy-6-methyl-1,4-naphthoquinone	218.055	6.523	C06988	HMDB30769		C12 H10 O4	81.77	FDB002704, found in fruits. Root constituent of Diospyros kaki (Japanese persimmon)
Blueberries		X	X		Artobiloxanthone	434.136	3.796		HMDB34021		C25 H22 O7	74.67	FDB012259, found in breadfruit and fruits.
Blueberries		X	X		Artomunoxanthentrione	444.125	5.74		HMDB37913		C26 H20 O7	62.63	FDB017069, found in breadfruit and fruits.
Blueberries		X	X		Avicularin	434.086	7.098		HMDB30860		C20 H18 O11	99.19	FDB002820, found in a number of food items such as grape wine, apple, nuts, and fennel.
Blueberries		X	X		Chlorogenoquinone	352.076	3.287		HMDB29383		C16 H16 O9	72.3	FDB000460, Found in blackcurrant, carrot, pear, and wild carrot.
Blueberries		X	X		delta6-Dehydroferruginol	284.213	12.439		HMDB35151		C20 H28 O	80.68	FDB013788, can be found in fruits
Blueberries		X	X		Dihydroroseoside	388.205	8.52		HMDB40614		C19 H32 O8	78.35	FDB020405, found in alcoholic beverages (wine) and fruits.
Blueberries		x	X		Fisetin	286.048	7.3	C10041			C15 H10 O6	62.41	fisetin (3,3′,4′,7-tetrahydroxyflavone), is found in various fruits and vegetables, such as strawberry, apple, persimmon, grape, onion, and cucumber. , Antioxid Redox Signal. 2013 Jul 10; 19(2): 151–162.
Blueberries		X	X		Kuwanon A	420.16	4.272		HMDB29505		C25 H24 O6	69.1	FDB000640, can be found in fruits, white mulberry
Blueberries		X	X		L-Citronellol glucoside	318.202	8.032		HMDB29850		C16 H30 O6	66.56	FDB001071, can be found in alcoholic beverages and fruits, wine grapes
Blueberries		X	X		Leonuriside A	332.109	6.285		HMDB31721		C14 H20 O9	65.46	FDB008384, can be found in alcoholic beverages, coffee and coffee products, fruits, and tea.
Blueberries		X	X		Myricetin 3-[galloyl-(-2)-4-acetyl-a-L-rhamnoside]	658.12	5.999		HMDB38286		C30 H26 O17	65.84	FDB017612, can be found in fruits.
Blueberries		X	X		N-(2,5-Dihydroxyphenyl)pyridinium(1+)	188.071	5.682		HMDB40768		C11 H10 N O2	84.92	FDB020584, can be found in fruits, pomegranate
Blueberries		X	X		Naphthoherniarin	376.097	2.738		HMDB39025		C22 H16 O6	73.87	FDB018521, can be found in herbs and spices. Rue
Blueberries		X	X		Physalin E acetate	586.205	9.246		HMDB31878		C30 H34 O12	74.92	FDB008563, can be found in fruits. Ground cherry
Blueberries		X	X		Rubraflavone C	490.236	8.023		HMDB30630		C30 H34 O6	76.92	FDB002531, can be found in fruits, (red mulberry)
Blueberries		X	X		Sandoricin	588.254	8.844		HMDB37555		C31 H40 O11	64.7	FDB016637, can be found in fruits, santol (dragon fruit)
Blueberries		X	X		4a-peroxy-tetrahydrobiopterin	273.111	1.344	C15522	HMDB02281		C9 H15 N5 O5	56.14	FDB022944, Folate biosynthesis, KEGG C15522
Blueberries		X	X		Withaperuvin E	500.237	6.866		HMDB30127		C28 H36 O8	58.07	FDB001930, has been found in human hepatic tissue, Constituent of Physalis peruviana (Cape gooseberry).
Blueberries		X	X		5,6-Dimethoxy-3',4'methylenedioxy-6'',6''-dimethylpyrano[2'',3'':7,8]isoflavone	408.12	1.338				C23 H20 O7	57.78	PHYTOCHEMICAL
Blueberries		X	X		5,7,3',4',5'-Pentahydroxy-3,6,8-trimethoxyflavone	392.074	1.338				C18 H16 O10	78.22	FLAVONOID
Blueberries		X	X		5,7-Dihydroxy-3,6,8,4'-tetramethoxyflavone 7-glucosyl-(1-3)-galactoside	698.201	6.316				C31 H38 O18	58.69	LIPID MAPS: LMPK12113302, FLAVONE/FLAVONOLS
Blueberries		X	X		6,8-Di-C-beta-D-arabinopyranosylapigenin	534.138	6.633				C25 H26 O13	59.57	member of the class of compounds known as flavonoid 8-c-glycosides
Blueberries		X	X		Bruceantinol	606.225	8.773	C08750			C30 H38 O13	83.51	Terpenoids
Blueberries		X	X		Eupachloroxin	428.127	2.887	C09425			C20 H25 Cl O8	51.79	KEGG: C09425, Eupachloroxin. In knapsack as Asteraceae Eupatorium rotundifolium (Sunflower family)
Blueberries		X	X		Europinidin 3-glucoside	492.136	9.229			LMPK12010415	C23 H25 O12	97.73	Knapsack has in Plumbaginaceae Ceratostigma plumbaginoides A flowering plant LMPK12010415, Anthocyanidins [PK1201]
Blueberries		X	X		Neolinderatone	528.325	9.619			LMPK12140211	C35 H44 O4	73.85	(-)-Neolinderatin, Flavonoids [PK12]
Blueberries		X	X		Ornithine	132.091	8.812	C00077	HMDB00214		C5 H12 N2 O2	70.41	HMDB has is abundant in a number of food items such as wild rices, brazil nuts, common oregano, and common grapes
Blueberries		X	X		Rotundifoline	400.204	10.346				C22 H28 N2 O5	53.49	FDB006127 found in mint and spearmint, an Oxoindole Alkaloid.
33	Total in Blueberries			0
Broccoli	X		X		Isorhamnetin 3-sophoroside 7-glucoside	802.217	6.901		HMDB29480		C34 H42 O22	66.41	HMDB also called Brassicoside belongs to the class of organic compounds known as flavonoid-7-o-glycosides. FDB000607 brassicoside can be found in spinach and swede. From Brassica napus (rapeseed). Isorhamnetin 3-sophoroside 7-glucoside is found in swede and spinach. Knapsack has in several cruciferae plus spinach and Elaeagnaceae
Broccoli	X		X		Muzanzagenin	442.273	7.478		HMDB32601		C27 H38 O5	62.1	HMDB oxosteroids FDB010541 Constituent of the wild asparagus (Asparagus africanus). Muzanzagenin is found in green vegetables.
Broccoli	X		X		Chlorophyll c	588.237	16.201		HMDB31147		C35 H32 N4 O5	72.94	Common to plants. A porphyrin
Broccoli	X		X		Cyclobrassinin	234.028	12.427		HMDB33352		C11 H10 N2 S2	67.88	HMDB yclobrassinin can be found in a number of food items such as swede, cauliflower, chinese mustard, and brassicas. 3-alkylindole
Broccoli	X		X		Dihydroneopterin phosphate	335.062	1.267	C05925	HMDB06824		C9 H14 N5 O7 P	78.6	HMDB folate biosynthesis pathway. FDB024104
Broccoli	X		X		Glucoraphanin	437.046	2.14	C08419			C12 H23 N O10 S3	55.22	From FDB017756. solated from radish (Raphanus sativus) and Brassica species seeds or tops. Glucoraphanin is found in many foods, some of which are broccoli, white cabbage, cauliflower, and chinese cabbage. Wiki has Glucoraphanin is a glucosinolate found in broccoli, cauliflower, and mustard in particular in the young sprouts.
Broccoli	X		X		Hirsutin	233.09	5.99		HMDB35923		C10 H19 N O S2	51.14	HMDB. A sulfoxide. also known as 8-meso-octyl-NCS or 8-mitc Hirsutin can be biosynthesized from octane. FDB014717 Inhibits germination of lettuce seeds and affects the growth of the roots of lettuce seedlings. kNapsack has as (R)-8-Methylsulfinyloctyl isothiocyanate Cruciferae Rorippa indica (L.) Hiern (Yellowcress)
Broccoli	X		X		Pyrophaeophorbide a	534.264	16.48		HMDB31150		C33 H34 N4 O3	70.29	Chlorins. HMDB limited info. Cayman A natural catabolite of ethylene-induced chlorophyll a degradation .Extracts of C. paradoxa contain pyropheophorbide a and significantly inhibit the growth of cancer cells in vitro.1
Broccoli	X		X		Raphanusamic acid	162.978	2.923		HMDB41280		C4 H5 N O2 S2	54.65	HMDB alpha amino acids . Found in Brassicas. FDB021196 Isolated from etiolated seedlings of Raphanus sativus variety hortensis (Japanese radish Daikon). Raphanusamic acid is found in brassicas.
Broccoli	X		X		Bn-NCC-2	792.319	9.109		HMDB38230		C40 H48 N4 O13	97.59	HMDB Compounds known as tetrapyrroles and derivatives. Found in Brassica. FDB017475 Isolated from rape cotyledons. Bn-NCC-2 is found in brassicas.
Broccoli	X		X		Cabbage identification factor 1	249.059	7.369		HMDB33602		C13 H9 N3 O2 S	65.87	HMDB named Brassica oleracea Alkaloid. alpha amino acids and derivatives. FDB011690 Alkaloid found on the leaf surfaces of Brassica oleracea cv. botrytis (cauliflower) [DFC]. Cabbage identification factor 1 is found in brassicas.
Broccoli		X	X		3' 5'-cyclic AMP	329.053	3.783	C00575	HMDB00058		C10 H12 N5 O6 P	73.19	HMDB 3' 5'-cyclic AMP is found in many foods, some of which are lotus, other cereal product, chicory roots, and peach.
Broccoli		X	X		5-Methyltetrahydropteroyltri-L-glutamate	640.251	9.402	C04489			C25 H36 N8 O12	53.27	From FDB028831. found in many foods, some of which are common cabbage, chives, lime, and garden rhubarb.
Broccoli		X	X		Eremosulphoxinolide B	464.186	7.349		HMDB41532		C24 H32 O7 S	67.39	HMDB terpene lactones. Green veggies. FDB021510. Constituent of Petasites japonicus (sweet coltsfoot). Eremosulphoxinolide A is found in green vegetables.
Broccoli		X	X		Linamarin	247.103	5.243	C01594	HMDB33699		C10 H17 N O6	77.16	HMDB Linamarin is found in coffee and coffee products. Linamarin occurs in manioc (Manihot utilissimus), flax (Linum usitatissimum), Phaseolus lunatus (butter bean), Trifolium repens (white clover) and other plants. First isloated in 1830.
Broccoli		X	X		Malvin	655.187	7.264		HMDB38009		C29 H35 O17	51.45	HMDB Malvin is found in alfalfa. Malvin is a naturally occurring chemical of the Anthocyanin family. It is a diglucoside of malvidin mainly found as a pigment in herbs like Malva (Malva sylvestris), Primula and Rhododendron. It can be found in a variety of common foods. FDB017211. Incomplete list
Broccoli		X	X		Asclepin	574.27	9.255	C08849			C31 H42 O10	70.21	Google and pubchem have sterol glycoside; phytochemical terpenoid in kegg
Broccoli		X	X		CL(22:6/18:2/18:2/16:1)	1470.97	16.516				C83 H140 O17 P2	70.38	FDB005367 Cardiolipin. can be found in apple, cardamom, fig, and shiitak. In all eukaryotes
Broccoli		X	X		Cnidimol 7-glucoside	438.159	10.156		HMDB40502		C21 H26 O10	67.6	HMDB phenolic glycosides. cnidimol 7-glucoside can be found in fats and oils, green vegetables, and herbs and spices. FDB020265Constituent of Angelica archangelica (angelica). Cnidimol 7-glucoside is found in fats and oils, herbs and spices, and green vegetables.
Broccoli		X	X		Isotriglochinin	359.084	2.237		HMDB30934		C14 H17 N O10	96.62	HMDB cyanogenic glycosides. Listed as Triglochinin. Found in green vegetables. FDB002903 Constituent of the famine food Alocasia macrorrhiza (wild taro).
20	Total in Broccoli			0
Coffee	X				2,3-Dihydro-5-(5-methyl-2-furanyl)-1H-pyrrolizine	187.098	6.886		HMDB40012		C12 H13 N O	75.08	HMDB: Proline-derived Maillard product. Wikipedia: Maillard reaction is a chemical reaction between amino acids and reducing sugars, giving browned food its distinctive flavor. Www.coffeechemistry.com: The Maillard reaction is one of the most important reactions occurring during roasting....resulting in the formation of a number of important flavor and colored compounds.
Coffee	x		X		Furfuryl acetate	140.049	1.404		HMDB34246		C7 H8 O3	87.41	HMDB: present in wheat bread, crisp bread, roasted onion, pork liver, beer, rum, cocoa, coffee, roasted filbert, roasted peanut, roasted almond, shoyu, sukiyake, liquorice and Bourbon vanilla
Coffee	x				Na-p-Hydroxycoumaroyltryptophan	350.13	10.276		HMDB41370		C20 H18 N2 O4	99.17	HMDB: found in coffee and coffee products. FooDB: Constituent of green coffee beans (Coffea canephora variety robusta) (Rubiaceae). Na-p-Hydroxycoumaroyltryptophan is found in coffee and coffee products.
Coffee	x				N-Caffeoyltryptophan	366.133	9.602		HMDB29830		C20 H18 N2 O5	98.53	HMDB: found in coffee and coffee products. FooDB: Constituent of green coffee beans. N-Caffeoyltryptophan is found in coffee and coffee products.
Coffee		X	X		11-Methylgerberinol	378.113	1.733		HMDB41441		C22 H18 O6	75.07	HMDB: found in fruits. FooDB: Constituent of Diospyros kaki (Japanese persimmon). 11-Methylgerberinol is found in fruits.
Coffee		X	X		2-Hexylbenzothiazole	219.11	2.717		HMDB40032		C13 H17 N S	73.18	HMDB: found in nuts. FooDB: Volatile flavour component of roasted peanuts. 2-Hexylbenzothiazole is found in nuts.
Coffee		X	X		5,6,7-Trihydroxy-4'-methoxyflavanone 7-(2-p-coumaroylglucoside)	610.168	2.079			LMPK12140617	C31 H30 O13	85.11	KNApSAcK: Fabaceae family (legumes--flowering plants)
Coffee		X	X		5,7-Dihydroxy-3,6-dimethoxyflavone	314.079	7.908				C17 H14 O6	81.76	FooDB: FDB001545; found in mandarin orange (clementine, tangerine)
Coffee		X	X	Food Additive	7-Ethoxy-4-methyl-2H-1-benzopyran-2-one	204.079	9.258		HMDB35095		C12 H12 O3	81.84	HMDB: has a nutty and walnut taste. FooDB: It is used in nut food flavouring
Coffee		X	X		8-Caffeoyl-3,4-dihydro-5,7-dihydroxy-4-phenylcoumarin	418.109	2.42			LMPK12120268	C24 H18 O7	63.15	LipidMaps: Chalcones and dihydrochalcones. The major dietary sources of flavanones and dihydrochalcones are citrus fruits and apples respectively (https://doi.org/10.1002/(SICI)1097-0010(20000515)80:7<1073::AID-JSFA568>3.0.CO;2-B)
Coffee		X	X		9-Hydroxy-4-methoxypsoralen	232.035	1.235		HMDB36628		C12 H8 O5	74.68	HMDB: found in pomes and wild celery; a potentially toxic compound. FooDB: Isolated from Casimiroa edulis (Mexican apple). 9-Hydroxy-4-methoxypsoralen is found in wild celery and pomes.
Coffee		X	X		Benzylamine	107.073	2.12	C15562	HMDB33871		C7 H9 N	83	HMDB: found in apple. FooDB: Benzylamine is found in many foods, some of which are dock, rye, green zucchini, and common salsify.
Coffee		X	X		Cnidimol 7-glucoside	438.153	6.148		HMDB40502		C21 H26 O10	59.87	HMDB: found in fats and oils, green vegetables, and herbs and spices. Constituent of Angelica archangelica (angelica). Cnidimol 7-glucoside is found in fats and oils, herbs and spices, and green vegetables.
Coffee		X		Contaminant	Cyclohexylamine	99.1037	1.775	C00571	HMDB31404		C6 H13 N	85	HMDB: Cyclohexylamine is a food contaminant arising from its use as a boiler water additive. Cyclohexylamine is listed as an extremely hazardous substance.
Coffee		X	X		Formononetin 7-(2-p-hydroxybenzoylglucoside)	550.151	3.425		HMDB38773		C29 H26 O11	69.29	HMDB: found in herbs and spices, pulses, and tea. FooDB: Isolated from Trifolium repens (white clover). Formononetin 7-(2-p-hydroxybenzoylglucoside) is found in tea, herbs and spices, and pulses.
Coffee		X	X		Gamma-glutamyl-Glycine	203.089	7.289		HMDB29149		C7 H13 N3 O4	67.92	HMDB: one of the dipeptides that is commonly produced from polypeptides by the action of the enzyme dipeptidyl peptidase. Dietary proteins are digested to dipeptides and amino acids, and the dipeptides are absorbed more rapidly than the amino acids because their uptake involves a separate mechanism.
Coffee		X	X		Gentianine	175.062	6.044	C06525			C10 H9 N O2	69.28	KEGG: Biosynthesis of alkaloids derived from terpenoid and polyketide. Wikipedia: A bitter, crystallizable substance obtained from gentian. Www.plants.usda.gov: coffee and gentian are similar to the subclass classification.
Coffee		X	X		Glycerol 1-propanoate	148.073	2.885		HMDB31639		C6 H12 O4	86.98	FooDB: Classified as a Natural Food Constituent (code WA) in the DFC
Coffee		X	X		Gynocardin	303.094	3.42	C08331	HMDB29913		C12 H17 N O8	81.91	HMDB: found in fruits and rowal. FooDB: Glucoside from Pangium edule (football fruit). Gynocardin is found in rowal and fruits.
Coffee		X	X		Harmalol	200.094	10.347		HMDB29838		C12 H12 N2 O	61.34	HMDB: found in fruits. Harmalol is an alkaloid from Passiflora incarnata (maypops). Harmaline is a reversible inhibitor of MAO-A (RIMA). FooDB: found in sea-buckthornberry, fruits and herbs and spices.
Coffee		X	X		Hypoglycin B	270.121	5.823	C08280	HMDB29428		C12 H18 N2 O5	67.2	HMDB: found in fruits. Hypoglycin B is a biologically active component of Blighia sapida (akee apple) Hypoglycin B is a naturally occurring organic compound in the species Blighia sapida. It is particularly concentrated in the fruit of the plant especially in the seeds. Hypoglycin B is toxic if ingested and is a causative agent of Jamaican Vomiting Sickness. FooDB: Hypoglycin B is found in many f…
Coffee		X	X		Meteloidine	255.131	5.712	C10861			C13 H21 N O4	54.1	KEGG: Phytochemical compounds - Alkaloids - Alkaloids derived from ornithine - Tropane alkaloids Wikipedia: Meteloidine is an alkaloid found in some Brugmansia and Datura species. Www.plants.usda.gov: Coffee and Brugmansia are similar to the subclass classification.
Coffee		X	X		N6-Galacturonyl-L-lysine	322.139	12.167		HMDB33106		C12 H22 N2 O8	73.34	FooDB: Possible constituent of plant cell walls including tomato and spinach. N6-Galacturonyl-L-lysine is found in green vegetables and garden tomato.
Coffee		X	X		N-eicosanoyl-ethanolamine	355.344	12.217			LMFA08040038	C22 H45 N O2	69.85	LipidMaps: N-acyl ethanolamines (endocannabinoids)
Coffee		X	X		N'-Formylkynurenine	236.079	3.161	C02406	HMDB01200		C11 H12 N2 O4	54.65	HMDB: N'-formylkynurenine exists in all eukaryotes, ranging from yeast to humans. FooDB: Plays an especially improtant role in photobiological responses. The excited states of N-formylkynurenine react to produce hydroxyl radicals.
Coffee		X	X		p-Anisidine	123.067	3.824		HMDB29300		C7 H9 N O	76.06	HMDB: a potentially toxic compound. FooDB: A polyphenol compound found in foods of plant origin (PhenolExplorer).
Coffee		X	X		Pantothenic acid	219.111	2.891				C9 H17 N O5	70.38	wikipedia: Vitamin B5; small quantities of pantothenic acid are found in nearly every food, with high amounts in fortified whole-grain cereals, egg yolks, liver and dried mushrooms.
Coffee		X	X		Physagulin B	546.243	9.013		HMDB41048		C30 H39 Cl O7	50.68	HMDB: found in fruits and herbs and spices. FooDB: Constituent of the famine food Physalis angulata (cutleaf ground cherry). Physagulin B is found in herbs and spices and fruits.
Coffee		X	X		Riboflavin reduced	348.104	1.586	C01007	HMDB01557		C15 H16 N4 O6	67.77	FooDB: Riboflavin reduced is an intermediate in the metabolism of Porphyrin and chlorophyll. It is a substrate for Flavin reductase.
Coffee		X	X		Sciadopitysin	580.14	1.539	C10182		LMPK12040006	C33 H24 O10	56.71	"These findings indicate that sciadopitysin might exert its therapeutic effects via upregulation of mitochondrial biogenesis. Therefore, sciadopitysin may prevent the development of diabetic osteopathy." "Sciadopitysin is a biflavonoid that is a 7, 4’, 4’-trimethyl ether derivative of amentoflavone." (PMID: 24628445 ) Wikipedia: Amentoflavone is a biflavonoid (bis-apigenin coupled at 8 and 3' pos…
Coffee		X	X		Secoclausenamide	299.152	6.801		HMDB32962		C18 H21 N O3	65.16	HMDB: found in fruits. FooDB: Alkaloid from Clausena lansium (wampee). Secoclausenamide is found in fruits.
Coffee		X		Pesticide	Trietazine	229.11	6.187	C18814			C9 H16 Cl N5	67.56	KEGG: Pesticides - Pesticides - Herbicides - Triazine herbicides. Wikipedia: Trietazine is a selective pre-emergent herbicide; Trietazine is used for weed control mostly in combination with other active ingredients, such as linuron , especially in potato cultivation. In Japan, it is used in chrysanthemums
32	Total in Coffee			3
Chicken	X			Antibiotic	Avermectin A2b	890.499	6.884	C11960		LMPK04000019	C48 H74 O15	52.02	https://www.selfsufficientme.com/poultry/chickens/real-truth-about-mite-lice-treatment-for-chickens-or-other-poultry?start=3 (Questionable Source)
Chicken	X				Pivaloylcarnitine	245.161	1.235		HMDB41993		C12 H23 N O4	54.17	Pivaloylcarnitine belongs to the class of organic compounds known as acyl carnitines. These are organic compounds containing a fatty acid with the carboxylic acid attached to carnitine through an ester bond. Thus, pivaloylcarnitine is considered to be a fatty ester lipid molecule. Pivaloylcarnitine is considered to be a practically insoluble (in water) and relatively neutral molecule. Pivaloylcar…
Chicken		X			(all-Z)-7,10,13-Docosatrienoic acid	334.285	15.659		HMDB31099		C22 H38 O2	76	very long-chain fatty acids. These are fatty acids with an aliphatic tail that contains at least 22 carbon atoms (all-Z)-7,10,13-Docosatrienoic acid is considered to be a practically insoluble (in water) and relatively neutral molecule (all-Z)-7,10,13-Docosatrienoic acid has been primarily detected in urine. Within the cell, (all-Z)-7,10,13-docosatrienoic acid is primarily located in the membrane…
Chicken		X			1,2-di-(6Z,9Z,12Z,15Z-octadecatetraenoyl)-sn-glycero-3-phospho-(1'-myo-inositol)	850.465	6.685				C45 H71 O13 P	61.64	[PI(18:4(6Z,9Z,12Z,15Z)/18:4(6Z,9Z,12Z,15Z))] The inositol group that is part of every phosphatidylinositol lipid is covalently linked to the phosphate group that acts as a bridge to the lipid tail. In most organisms, the stereochemical form of this inositol is myo-D-inositol (with one axial hydroxyl in position 2 with the remainder equatorial), although other forms can be found in certain plant …
Chicken		X			3-(7'-Methylthio)heptylmalic acid	278.124	4.103	C17231			C12 H22 O5 S	69.29	KEGG has part of glycosinolate biosynthesis and 2-Oxocarboxylic acid metabolism
Chicken		X			Gamma-glutamyl-Asparagine	130.057	8.381		HMDB29144		C9 H16 N4 O5	72.82	gamma-Glutamylasparagine is a dipeptide composed of gamma-glutamate and asparagine, and is a proteolytic breakdown product of larger proteins.
Chicken		X			Gamma-glutamyl-Cysteine	249.086	6.214		HMDB29146		C8 H15 N3 O4 S	66.78	gamma-Glutamylcysteine is a dipeptide composed of gamma-glutamate and cysteine, and is a proteolytic breakdown product of larger proteins.
Chicken		X			Gamma-glutamyl-Glycine	203.095	7.847		HMDB29149		C7 H13 N3 O4	75.64	gamma-Glutamylglycine is one of the dipeptides that is commonly produced from polypeptides by the action of the enzyme dipeptidyl peptidase. Dietary proteins are digested to dipeptides and amino acids, and the dipeptides are absorbed more rapidly than the amino acids because their uptake involves a separate mechanism. Dipeptides activate G-cells found in the stomach to secrete gastrin
Chicken		X			Levofloxacin	361.142	2.361	C07660	HMDB01929		C18 H20 F N3 O4	75.58	Levofloxacin is a synthetic fluoroquinolone antibacterial agent that inhibits the supercoiling activity of bacterial DNA gyrase, halting DNA replication. K. Abo-EL-Sooud, K., A. M. Soliman, A. Goudah, and S. F. Sobhy, "Comparative serum concentrations and pharmacokinetics of levofloxacin and danofloxacin in broiler chickens", Wulfenia, vol. 24, issue 1, pp. 225-237, 2017.
Chicken		X			Methyl bisnorbiotinyl ketone	214.079	1.082		HMDB04822		C9 H14 N2 O2 S	58.14	Methyl bisnorbiotinyl ketone is a natural biotin metabolite in human urine.
Chicken		X			Prolyl-Arginine	271.167	1.274		HMDB29011		C11 H21 N5 O3	73.16	Prolyl-Arginine is a dipeptide composed of proline and arginine. It is an incomplete breakdown product of protein digestion or protein catabolism. Some dipeptides are known to have physiological or cell-signaling effects although most are simply short-lived intermediates on their way to specific amino acid degradation pathways following further proteolysis. This dipeptide has not yet been identif…
Chicken		X			PS(17:2/0:0)	507.264	5.582			LMGP03050016	C23 H42 N O9 P	50.65	The phosphoric acid ester of serine. As a constituent (residue) of proteins
Chicken		X			TG(18:1/14:0/20:4)	852.718	18.007		HMDB10450		C55 H96 O6	84.93	TG(18:1(9Z)/14:0/20:4(5Z,8Z,11Z,14Z))[iso6] is a monoarachidonic acid triglyceride.
Chicken		X			TG(18:3/16:0/18:3)	850.699	17.983		HMDB10499		C55 H94 O6	55.37	TG(18:3(9Z,12Z,15Z)/16:0/18:3(9Z,12Z,15Z))[iso3] is a dia-linolenic acid triglyceride
Chicken		X			TG(20:4/18:0/18:3)	904.748	17.99		HMDB10521		C59 H100 O6	77.9	TG(20:4(5Z,8Z,11Z,14Z)/18:0/18:3(9Z,12Z,15Z))[iso6] is a monoarachidonic acid triglyceride.
15	Total in Chicken			1
Cucumber	X		X		(R)-Byakangelicin	334.105	5.856	C09141			C17 H18 O7	68.96	Outside of the human body, (R)-byakangelicin 2'-glucoside can be found in fats and oils, green vegetables, and herbs and spices. This makes (R)-byakangelicin 2'-glucoside a potential biomarker for the consumption of these food products.
Cucumber	X		X		Gibberellin A4	332.166	13.367				C19 H24 O5	73.39	Gibberellins (GAs) are plant hormones that regulate various developmental processes, including stem elongation, germination, dormancy, flowering, flower development and leaf and fruit senescence.[1] GAs are one of the longest-known classes of plant hormone.
Cucumber	X		X		Lipoyllysine	334.142	8.144		HMDB12996		C14 H26 N2 O3 S2	53.64	From FDB029239 found in many common foods such as potatoes, carrots, broccoli, yeasts, beets, yams, and red meat. Dietary sources of ALA include flaxseeds, flaxseed oil, canola (rapeseed) oil, soybeans and soybean oil, pumpkin seeds and pumpkin seed oil, purslane, perilla seed oil, walnuts and walnut oil. T he best food sources of lipoic acid are believed to be those foods rich in mitochondria - …
Cucumber	X		X		N-ACETYL-DL-METHIONINE	191.065	6.508		HMDB11745		C7 H13 N O3 S	65.06	An enzymic activity which catalyzes the reduction of N-acetyl-methionine sulfoxide to l-N-acetyl-methionine has been observed in a wide variety of plant tissues DOI: https://doi.org/10.1104/pp.73.3.619
Cucumber	X		X		Procyanidin B3 7-glucoside	740.198	8.485		HMDB39099		C36 H36 O17	94.07	Outside of the human body, procyanidin B3 7-glucoside can be found in green vegetables. This makes procyanidin B3 7-glucoside a potential biomarker for the consumption of this food product.
Cucumber	X		X		Tokinolide A	380.2	11.218		HMDB40707		C24 H28 O4	80.23	Outside of the human body, tokinolide a can be found in green vegetables. This makes tokinolide a a potential biomarker for the consumption of this food product.
Cucumber	X				5alpha-Stigmasta-7,22,25-trien-3beta-ol	410.353	16.047		HMDB34196		C29 H46 O	71.74	Related to HMDB34196. stigmastanes and derivatives can be found in bitter gourd, cucumber, fruits, and watermelon 5alpha-stigmasta-7,22,25-trien-3beta-ol is practically insoluble (in water) and an extremely weak acidic compound (based on its pKa). 5alpha-stigmasta-7,22,25-trien-3beta-ol can be found in bitter gourd,
Cucumber		X	X		(?)-4-Methylene-2-pyrrolidinecarboxylic acid	127.063	3.478		HMDB29434		C6 H9 N O2	76.84	Present in loquat seeds (Eriobotrya japonica). (±)-4-Methylene-2-pyrrolidinecarboxylic acid is found in fruits.
Cucumber		X	X		2-O-alpha-D-Galactopyranosyl-1-deoxynojirimycin	325.135	1.9		HMDB41337		C12 H23 N O9	60.94	Outside of the human body, 2-O-alpha-D-galactopyranosyl-1-deoxynojirimycin can be found in fruits. This makes 2-O-alpha-D-galactopyranosyl-1-deoxynojirimycin a potential biomarker for the consumption of this food product.
Cucumber		X	X		2-Phenyl-2-butenal	146.073	9.047				C10 H10 O	84.76	Isolated from vegetable sources, e.g. tomato juice, strawberry aroma. (E)-2-Butenal is found in fruits, garden tomato, and potato.
Cucumber		X	X		3'-O-Methylcyanidin 3-O-beta-D-glucoside	463.127	4.458				C22 H23 O11	71.82	From ChEBI Peonidin-3-O-glucoside is anthocyanin. It is found in fruits and berries, in red Vitis vinifera grapes and red wine, in red onions and in purple corn. It is dark red / purple in colour.
Cucumber		X	X		alpha-Carissanol	252.171	10.758		HMDB35597		C15 H24 O3	79.28	Outside of the human body, Alpha-carissanol can be found in fruits. This makes Alpha-carissanol a potential biomarker for the consumption of this food product.
Cucumber		X	X		alpha-Ionol O-[arabinosyl-(1-6)-glucoside]	488.257	12.575		HMDB38732		C24 H40 O10	56.76	Alpha-ionol O-[arabinosyl-(1->6)-glucoside] can be found in fruits and red raspberry. This makes Alpha-ionol O-[arabinosyl-(1->6)-glucoside] a potential biomarker for the consumption of these food products.
Cucumber		X	X		Corchoionoside B	400.175	10.011		HMDB30975		C19 H28 O9	71.16	Outside of the human body, corchoionoside b can be found in green vegetables, herbs and spices, and tea. This makes corchoionoside b a potential biomarker for the consumption of these food products.
Cucumber		X	X		D-Glutamine	146.072	9.696	C00819	HMDB03423		C5 H10 N2 O3	76.74	D-Glutamine is a non-essential amino acid present abundantly throughout the body and is involved in many metabolic processes. It is synthesized from glutamic acid and ammonia. It is the principal carrier of nitrogen in the body and is an important energy source for many cells.
Cucumber		X	X		LysoPE(0:0/18:4)	473.253	10.306		HMDB11480		C23 H40 N O7 P	70.8	LPE is present in cells of all organisms.
Cucumber		X		Toxin	7(14)-Bisabolene-2,3,10,11-tetrol	272.197	10.955		HMDB35918		C15 H28 O4	76.88	(14)-Bisabolene-2,3,10,11-tetrol belongs to the class of organic compounds known as sesquiterpenoids FDB 014711. Mycotoxin of Fusarium sambucinum
Cucumber		X			7-Hydroxycostal	234.16	11.999		HMDB35202		C15 H22 O2	76.89	Phytoalexin from Ipomoea batatas (sweet potato). 7-Hydroxycostal is found in sweet potato, root vegetables, and potato.
Cucumber		X			Asparenyol	280.114	8.618		HMDB41304		C18 H16 O3	83.24	Outside of the human body, asparenyol can be found in green vegetables. This makes asparenyol a potential biomarker for the consumption of this food product.
Cucumber		X		Herbicide	Fluazifop	327.073	2.07	C18527			C15 H12 F3 N O4	66.34	herbicide used for postemergence control of annual and perennial grass weeds. It is used on soybeans and other broad-leaved crops such as carrots, spinach, potatoes, and ornamentals.
Cucumber		X		Pathogen	Formylfusarochromanone	320.141	2.652		HMDB38970		C16 H20 N2 O5	52.73	From FDB018456 Production by Fusarium equiseti (mycotoxin). Looks like it is a plant pathogen been found in cauliflower and ginseng fields ormylfusarochromanone belongs to the class of organic compounds known as 2,2-dimethyl-1-benzopyrans. These are organic compounds containing a 1-benzopyran moiety that carries two methyl groups at the 2-position
Cucumber		X		Toxin	Fumitremorgin B	479.241	9.158		HMDB30203		C27 H33 N3 O5	76.8	From FDB002021. Infects rice and misoFumitremorgin B is a mycotoxin produced by Aspergillus fumigatus, Aspergillus caespitosus, Penicillium lanosum and Penicillium piscarium.
Cucumber		X			PE(14:1/14:0)	633.439	12.765		HMDB08854		C33 H64 N O8 P	61.37	Phosphatidylethanolamine is found in many foods, some of which are sunflower, lemon, common grape, and spinach.
Cucumber		X			PE(18:0/20:5)	765.539	13.26		HMDB09005		C43 H76 N O8 P	62.66	Phosphatidylethanolamine is found in many foods, some of which are sunflower, lemon, common grape, and spinach.
24	Total in Cucumber			4
Grapefruit	X		X		(4S,8S,12S,16S,20S-Pentamethylhexacosanyl)-beta-D-mannosyl phosphate	694.512	19.527				C37 H75 O9 P	85.73	Lipid maps calls a linear polyketide. Polyketides from Science direct Polyketides are a diverse group of natural products with important applications in the pharmaceutical industry. They can be found in a variety of organisms including plants, fungi, and bacteria, in which they are produced by PKSs which polymerize acyl-Coenzyme As (CoAs) in a fashion similar to fatty acid synthesis.
Grapefruit	X		X		4-[(6,7-Dihydroxy-3,7-dimethyl-2-octenyl)oxy]-7H-furo[3,2-g][1]benzopyran-7-one	372.158	11.499		HMDB39066		C21 H24 O6	66.21	HMDB: found in citrus. FooDB: Isolated from Citrus macroptera whole fruits, a non-commercial species of the South Pacific.
Grapefruit	X		X		6''-(3-Hydroxy-3-methylbutanoyl)astragalin	592.146	8.904		HMDB41129		C27 H28 O15	59.19	HMDB: found in citrus. FooDB: Constituent of aged callus cultures of lime (Citrus aurantifolia). 6''-(3-Hydroxy-3-methylbutanoyl)astragalin is found in citrus.
Grapefruit	X		X		Citbismine B	670.223	13.417		HMDB41434		C36 H34 N2 O11	50.23	Citbismine b belongs to the class of organic compounds known as acridones, Outside of the human body, citbismine b can be found in citrus.
Grapefruit	X		X		Citrusin F	520.179	7.151		HMDB39235		C22 H32 O14	87.05	Citrusin F belongs to the class of organic compounds known as phenolic glycosides, Outside of the human body, citrusin F can be found in citrus and lemon.
Grapefruit	X		X		Dolichyl phosphate D-mannose	426.201	8.862	C03862	HMDB00994		C18 H35 O9 P	60.79	Dolichyl phosphate D-mannose (DPM) is an intermediate in the biosynthesis of N-glycans.
Grapefruit	X		X		Hesperetin 7-(2,6-dirhamnosylglucoside)	756.248	8.755		HMDB40372		C34 H44 O19	66.38	Outside of the human body, hesperetin 7-(2,6-dirhamnosylglucoside) can be found in citrus. This makes hesperetin 7-(2,6-dirhamnosylglucoside) a potential biomarker for the consumption of this food product.
Grapefruit	X		X		Hesperetin 7-neohesperidoside	610.191	8.757	C09806	HMDB30748		C28 H34 O15	94.18	Outside of the human body, hesperetin 7-neohesperidoside can be found in a number of food items such as sweet orange, mandarin orange (clementine, tangerine), grapefruit, and lime. This makes hesperetin 7-neohesperidoside a potential biomarker for the consumption of these food products.
Grapefruit	X		X		Isolimonic acid	506.209	9.847		HMDB38170		C26 H34 O10	75.3	Outside of the human body, isolimonic acid can be found in citrus. This makes isolimonic acid a potential biomarker for the consumption of this food product.
Grapefruit	X		X		Nobiletin	402.132	12.128	C10112	HMDB29540		C21 H22 O8	79.75	Nobiletin is a bitter tasting compound that can be found in a number of food items such as citrus, sweet bay, mandarin orange (clementine, tangerine), and lemon. This makes nobiletin a potential biomarker for the consumption of these food products.
Grapefruit	X		X		Nomilin	514.221	12.169	C08773	HMDB35772		C28 H34 O9	94.78	Nomilin is a bitter tasting compound that can be found in citrus, lemon, mandarin orange (clementine, tangerine), and sweet orange. This makes nomilin a potential biomarker for the consumption of these food products.
Grapefruit	X		X		Nomilinic acid	532.231	10.447		HMDB35771		C28 H36 O10	76.62	Outside of the human body, nomilinic acid can be found in citrus. This makes nomilinic acid a potential biomarker for the consumption of this food product.
Grapefruit	X		X		Obacunone	454.198	9.69	C08775	HMDB35858		C26 H30 O7	96.77	Outside of the human body, obacunone can be found in a number of food items such as pomes, mandarin orange (clementine, tangerine), lemon, and sweet orange. This makes obacunone a potential biomarker for the consumption of these food products.
Grapefruit	X		X		Obacunone 17-O-beta-D-glucoside	634.263	10.339				C32 H42 O13	70.24	Obacunone 17-o-beta-d-glucoside can be found in lemon, mandarin orange (clementine, tangerine), and sweet orange, which makes obacunone 17-o-beta-d-glucoside a potential biomarker for the consumption of these food products.
Grapefruit	X				(E)-Suberenol	260.106	11.457		HMDB30690		C15 H16 O4	83.37	HMDB: found in beverages, citrus, fruits, and sweet orange. FooDB: Isolated from Limonia acidissima (wood apple) and Citrus nobilis (king orange). (E)-Suberenol is found in many foods, some of which are beverages, sweet orange, citrus, and fruits.
Grapefruit	X				4-Hydroxyphenylacetaldehyde E	136.054	8.24	C03765	HMDB03767		C8 H8 O2	72.68	HMDB: found in a number of food items such as mung bean, italian sweet red pepper, naranjilla, and french plantain. FooDB: 4-Hydroxyphenylacetaldehyde is a byproduct of tyrosine metabolism. [HMDB]. 4-Hydroxyphenylacetaldehyde is found in many foods, some of which are common oregano, daikon radish, sacred lotus, and alaska wild rhubarb. [grapefruit listed]
Grapefruit	X				alpha-CEHC	278.152	16.651		HMDB01518		C16 H22 O4	85.02	HMDB: a major water-soluble metabolite of vitamin E.
Grapefruit	X				Cyclocalamin	502.224	11.979		HMDB35863		C27 H34 O9	65.75	Outside of the human body, cyclocalamin can be found in citrus and mandarin orange (clementine, tangerine).
Grapefruit	X				Deacetylnomilin	472.214	12.169		HMDB35684		C26 H32 O8	83.17	Outside of the human body, deacetylnomilin can be found in citrus, lemon, mandarin orange (clementine, tangerine), and sweet orange. This makes deacetylnomilin a potential biomarker for the consumption of these food products.
Grapefruit	X				Deacetylnomilinic acid	490.215	8.523		HMDB35073		C26 H34 O9	92.34	Outside of the human body, deacetylnomilinic acid can be found in citrus. This makes deacetylnomilinic acid a potential biomarker for the consumption of this food product
Grapefruit	X				Ichangin 4-glucoside	650.257	10.43		HMDB39340		C32 H42 O14	68.71	Outside of the human body, ichangin 4-glucoside can be found in citrus and lemon. This makes ichangin 4-glucoside a potential biomarker for the consumption of these food products.
Grapefruit	X				Margrapine B	415.164	9.029		HMDB31279		C22 H25 N O7	54.94	Outside of the human body, margrapine b can be found in citrus. This makes margrapine b a potential biomarker for the consumption of this food product.
Grapefruit	X				Naringin 6''-rhamnoside	726.237	8.21		HMDB38048		C33 H42 O18	80.32	Outside of the human body, naringin 6''-rhamnoside can be found in citrus. This makes naringin 6''-rhamnoside a potential biomarker for the consumption of this food product.
Grapefruit	X				Natsudaidain 3-(4-O-3-hydroxy-3-methylglutaroylglucoside)	724.224	9.883		HMDB40812		C33 H40 O18	58.86	Outside of the human body, natsudaidain 3-(4-O-3-hydroxy-3-methylglutaroylglucoside) can be found in citrus. This makes natsudaidain 3-(4-O-3-hydroxy-3-methylglutaroylglucoside) a potential biomarker for the consumption of this food product.
Grapefruit	X				Neoacrimarine B	667.284	8.282		HMDB40385		C39 H41 N O9	54.26	Outside of the human body, neoacrimarine b can be found in citrus. This makes neoacrimarine b a potential biomarker for the consumption of this food product.
Grapefruit	X				Paradisin C	726.305	15.118		HMDB40155		C42 H46 O11	97.83	Outside of the human body, paradisin c can be found in citrus. This makes paradisin c a potential biomarker for the consumption of this food produc
Grapefruit	X				Subaphylline	264.147	3.114	C10497	HMDB33463		C14 H20 N2 O3	81.91	Outside of the human body, subaphylline can be found in a number of food items such as mandarin orange (clementine, tangerine), fruits, sweet orange, and potato. This makes subaphylline a potential biomarker for the consumption of these food products.
Grapefruit	X				Bis(5-hydroxynoracronycine)	646.231	8.668		HMDB32114		C38 H34 N2 O8	52.32	HMDB: found in citrus. FooDB: Alkaloid from the roots of Citrus paradisi (grapefruit).
Grapefruit		X	X		1'',2''-Dihydro-8-hydroxyisopentanyl-2'-methoxy-4'-O-methylalpinumisoflavone	468.214	12.161			LMPK12050318	C27 H32 O7	74.61	LipidMaps: Polyketides - Flavonoids - Isoflavonoids
Grapefruit		X	X		1-Hydroxy-3,5-dimethoxy-2-prenylxanthone	340.132	8.256		HMDB41251		C20 H20 O5	76.42	HMDB: found in fruits. FooDB: Constituent of Garcinia mangostana (mangosteen).
Grapefruit		X	X		1-O-Caffeoylglucose	342.095	6.614	C10433	HMDB36937		C15 H18 O9	65.56	HDMB: found in a number of food items such as black elderberry, rubus (blackberry, raspberry), blackcurrant, and jostaberry. FooDB: Present in many plants, e.g. Solanum, Raphanus etc. subspecies 1-O-Caffeoylglucose is found in many foods, some of which are jostaberry, redcurrant, brassicas, and strawberry.
Grapefruit		X	X		3-Vinylbacteriochlorophyllide a	616.256	10.43	C18152			C35 H36 Mg N4 O5	73.15	KEGG: Porphyrin and chlorophyll metabolism
Grapefruit		X	X		4-(4-Hydroxyphenyl)-2-butanone glucoside	326.137	9.544		HMDB34863		C16 H22 O7	82.25	HMDB: found in fruits and green vegetables. FooDB: Present in rhubarb and raspberries.
Grapefruit		X	X		4,4'-Diapophytoene	408.374	17.623	C16144			C30 H48	75.77	KEGG: Carotenoid biosynthesis
Grapefruit		X	X		7-(4-Carboxy-3-hydroxy-3-methylbutanoyl)sudachitin 4'-glucoside	666.18	8.997		HMDB37337		C30 H34 O17	97.86	HMDB: found in citrus. FooDB: Isolated from peel of Citrus sudachi.
Grapefruit		X	X		7alpha-1(10-19)-Abeo-7-acetoxyobacun-9(11)-ene	496.206	9.063		HMDB36033		C28 H32 O8	77.63	HMDB: found in citrus. FooDB: Constituent of the fruits of a Citrus-Poncirus hybrid.
Grapefruit		X	X		8?-Hydroxycarapin, 3,8-Hemiacetal	484.21	11.755				C27 H32 O8	70.09	The ? Is a beta. in MONA as limonoid (a triterpenoid). From Wiki Limonoids are phytochemicals, abundant in sweet or sour-scented, citrus fruit and other plants of the families cucurbitaceae Rutaceae and Meliaceae
Grapefruit		X	X		8-Epiiridodial glucoside tetraacetate	498.214	9.586	C11658			C24 H34 O11	79.13	Lipid maps as monoterpenoid
Grapefruit		X	X		Apigenin 7-(6''-O-alpha-rhamnosyl-beta-glucoside)	578.166	9.196				C27 H30 O14	64.15	From FDB005020. Found in lemon member of the class of compounds known as flavonoid-7-o-glycosides. Flavonoid-7-o-glycosides are phenolic compounds
Grapefruit		X	X		Apo-10'-violaxanthal	408.268	6.136		HMDB39018		C27 H36 O3	72.5	HMDB: found in citrus and sweet orange. FooDB: Isolated from Valencia orange peels.
Grapefruit		X	X		Chrysoeriol 7-(3'',6''-di-(E)-p-coumaroylglucoside)	754.183	2.114			LMPK12110792	C40 H34 O15	66.73	(Polyketides are synthesized in bacteria, fungi, plants, and certain marine animals by the stepwise condensation of acetyl-CoA or propionyl-CoA with malonyl-CoA or methylmalonyl-CoA extender units. (Sub Class Flavonoid)
Grapefruit		X	X		Cinnamic acid	148.052	6.871	C10438	HMDB00567		C9 H8 O2	81.04	This compound belongs to the class of organic compounds known as cinnamic acids
Grapefruit		X	X		Dukunolide A	482.16	7.603		HMDB35683		C26 H26 O9	61.42	Outside of the human body, dukunolide a can be found in fruits.
Grapefruit		X	X		Dulxanthone H	414.13	9.469		HMDB34936		C22 H22 O8	96.52	Outside of the human body, dulxanthone H can be found in fruits. This makes dulxanthone H a potential biomarker for the consumption of this food product.
Grapefruit		X	X		Heteroartonin A	452.183	11.772		HMDB41323		C26 H28 O7	96.97	Outside of the human body, heteroartonin a can be found in fruits and jackfruit. This makes heteroartonin a a potential biomarker for the consumption of these food products.
Grapefruit		X	X		Isomangiferin	422.086	7.508	C16979	HMDB29477		C19 H18 O11	61.54	Outside of the human body, isomangiferin can be found in fruits. This makes isomangiferin a potential biomarker for the consumption of this food product.
Grapefruit		X	X		Kaempferide 3-[rhamnopyranosyl-(1-6)-glucoside] 7-rhamnoside	754.234	9.087		HMDB40804		C34 H42 O19	59.02	Outside of the human body, kaempferide 3-[rhamnopyranosyl-(1->6)-glucoside] 7-rhamnoside can be found in fruits. This makes kaempferide 3-[rhamnopyranosyl-(1->6)-glucoside] 7-rhamnoside a potential biomarker for the consumption of this food product.
Grapefruit		X	X		Mammea A/AC cyclo F	408.158	12.632		HMDB37242		C24 H24 O6	93.89	Outside of the human body, can be found in fruits. This makes a potential biomarker for the consumption of this food produc
Grapefruit		X	X		Methylsyringin Esi+8.138	386.158	8.138		HMDB39570		C18 H26 O9	66.71	Outside of the human body, methylsyringin can be found in fruits. This makes methylsyringin a potential biomarker for the consumption of this food product.
Grapefruit		X	X		Moracin N	310.12	7.582		HMDB41298		C19 H18 O4	79.82	Outside of the human body, moracin N can be found in fruits and mulberry. This makes moracin N a potential biomarker for the consumption of these food products.
Grapefruit		X	X		Morusignin B	328.094	9.469		HMDB34186		C18 H16 O6	82.53	Outside of the human body, morusignin b can be found in fruits. This makes morusignin b a potential biomarker for the consumption of this food product.
Grapefruit		X	X		Mumefural	300.05	1.756		HMDB35179		C12 H12 O9	64.85	Mumefural, citric acid derivative improving blood fluidity from fruit-juice concentrate of Japanese apricot (Prunus mume Sieb. et Zucc).
Grapefruit		X	X		Myricetin 3-glucoside	480.094	9.17				C21 H20 O13	65.34	Outside of the human body, myricetin 3'-glucoside can be found in fruits and tea. This makes myricetin 3'-glucoside a potential biomarker for the consumption of these food products.
Grapefruit		X	X		Normammein	358.176	9.245		HMDB30784		C21 H26 O5	52.86	Outside of the human body, normammein can be found in fruits. This makes normammein a potential biomarker for the consumption of this food product.
Grapefruit		X	X		Paucine	250.131	6.303	C03002	HMDB29876		C13 H18 N2 O3	84.76	Outside of the human body, paucine can be found in avocado and fruits. This makes paucine a potential biomarker for the consumption of these food products.
Grapefruit		X	X		Physalin I	558.205	10.372		HMDB34402		C29 H34 O11	52.65	Outside of the human body, physalin i can be found in fruits and herbs and spices. This makes physalin i a potential biomarker for the consumption of these food products.
Grapefruit		X	X		Phytoene	544.5	19.815		HMDB02181		C40 H64	96.22	Carotenoids are isoprenoid molecules that are widespread in nature and are typically seen as pigments in fruits, flowers, birds and crustacea. Animals are unable to synthesise carotenoids de novo, and rely upon the diet as a source of these compounds.
Grapefruit		X	X		Pinostrobin 5-glucoside	432.142	12.219		HMDB40503		C22 H24 O9	78.43	Outside of the human body, pinostrobin 5-O-glucoside can be found in fruits. This makes pinostrobin 5-O-glucoside a potential biomarker for the consumption of this food product.
Grapefruit		X	X		Prupaside	552.219	8.755		HMDB38951		C27 H36 O12	63.61	Outside of the human body, prupaside can be found in fruits. This makes prupaside a potential biomarker for the consumption of this food product.
Grapefruit		X	X		Ramontoside	702.213	8.979		HMDB38929		C34 H38 O16	60.57	Outside of the human body, ramontoside can be found in fruits and herbs and spices. This makes ramontoside a potential biomarker for the consumption of these food products.
Grapefruit		X	X		Sapidolide A	266.121	8.199		HMDB41582		C14 H18 O5	73.83	Outside of the human body, sapidolide a can be found in fruits. This makes sapidolide a a potential biomarker for the consumption of this food product.
Grapefruit		X	X		Ssioriside	554.234	8.868		HMDB38934		C27 H38 O12	64.09	Outside of the human body, ssioriside can be found in fruits. This makes ssioriside a potential biomarker for the consumption of this food product.
Grapefruit		X			1-Phenyl-6,7-dihydroxy-isochroman	242.093	8.639		HMDB29302		C15 H14 O3	83.94	FooDB: A polyphenol compound found in foods of plant origin (PhenolExplorer).
Grapefruit		X			3-alpha(S)-Strictosidine	530.225	11.772	C03470			C27 H34 N2 O9	69.1	KEGG: Biosynthesis of plant secondary metabolites
Grapefruit		X			3-hydroxyundecanoyl carnitine	345.249	7.916		HMDB61637		C18 H35 N O5	66.03	HMDB: present in animals, plants and some microorganisms.
Grapefruit		X			7-[(6-Hydroxy-3,7-dimethyl-2,7-octadienyl)oxy]-2H-1-benzopyran-2-one	314.151	12.26		HMDB39063		C19 H22 O4	51.76	HMDB: found in citrus. FooDB: Isolated from Citrus hassaku juice oil.
66	Total in Grapefruit			0
Peanut Butter	X		X		Biotin	244.087	3.701	C00120	HMDB00030				HMDB Biotin is an enzyme co-factor present in minute amounts in every living cell. Biotin is also known as vitamin H or B7 or coenzyme R. It occurs mainly bound to proteins or polypeptides and is abundant in liver, kidney, pancreas, yeast, and milk. Biotin has been recognized as an essential nutrient. Our biotin requirement is fulfilled in part through diet, through endogenous reutilization of bi…
Peanut Butter	X		X		gamma-Tocopherol	416.364	17.305		HMDB01492				FDB002431 Occurs in many nut and other vegetable oils such as soya and sunflower oil. It is used as antioxidant food additive. Member of Vitamin E group. Added to fats and oils to prevent rancidity. The naturally occurring tocopherol is a single steroisomer; synthetic forms are a mixture of all eight possible isomers [DFC] gamma-Tocopherol is one of the chemical compounds that is considered vitam…
Peanut Butter	X		X		Linoelaidic acid	280.239	12.638		HMDB06270				HMDB Linoelaidic acid (TRANS FATTY ACID) is an isomer of linoleic acid, or conjugated linoleic acid (CLA), a derivative of a fatty acid linoleic acid. Trans fatty acids are characteristically produced during industrial hydrogenation of plant oils. FDB023868. Linoelaidic acid is found in green zucchini, green bell pepper, and red bell pepper.
Peanut Butter	X				1,4,5-Naphthalenetriol	176.048	9.785		HMDB32883				can be found in nuts- HMDB, a Naphthol. FDB010865- Occurs in green shells of unripe walnuts (Juglans species). 1,4,5-Naphthalenetriol is found in nuts.
Peanut Butter	X				DG(16:0/18:3/0:0)	590.487	19.937		HMDB07105				HMDB: Detected and quantified; used to blend oil and water together; often found in bakery products, beverages, ice cream, chewing gum, shortening, whipped toppings, margarine and confections. FooDB: FDB024207
Peanut Butter	X				DG(18:0/18:3/0:0)	618.52	17.749		HMDB07163				HMDB: Detected and quantified; used to blend oil and water together; often found in bakery products, beverages, ice cream, chewing gum, shortening, whipped toppings, margarine and confections.
Peanut Butter	X				Glyceryl lactooleate	428.313	13.582		HMDB32298				HMDB: Detected and Quantified; tend to be minor components only of most plant and animal tissues, and would not be expected to accumulate because their strong detergent properties would have a disruptive effect on membranes; a major end product of the intestinal digestion of dietary fats in animals via the enzyme pancreatic lipase; commonly added to commercial food products in small quantities as…
Peanut Butter	X		X		alpha-Linolenic acid	278.224	12.248	C06427	HMDB01388				HMDB 18:3 fatty acid…PUFA
Peanut Butter	X		X		Arachin	349.174	8.219						FDB004016; Arachin is a member of the class of compounds known as quinazolinamines. Quinazolinamines are heterocyclic aromatic compounds containing a quianazoline moiety substituted by one or more amine groups. Arachin is practically insoluble (in water) and a very weakly acidic compound (based on its pKa). Arachin can be found in peanut, which makes arachin a potential biomarker for the consumpt…
Peanut Butter	X				19-hydroxy-nonadecanoic acid	314.281	15.517						19 chain fatty acid of plant origin. Found in fats and oils.
Peanut Butter	X				Homoarecoline	169.109	8.183		HMDB38321				HMDB Homoarecoline belongs to the class of organic compounds known as alkaloids and derivatives. These are naturally occurring chemical compounds that contain mostly basic nitrogen atoms. This group also includes some related compounds with neutral and even weakly acidic properties. Also some synthetic compounds of similar structure are attributed to alkaloids. In addition to carbon, hydrogen and…
Peanut Butter	X				Vinyl caffeate	206.058	9.755		HMDB29775				HMDB- vinyl caffeate can be found in fats and oils; Coumaric acid
Peanut Butter	X			Roasting artifact	1-Pyrrolidinecarboxaldehyde	99.0689	1.17		HMDB34587				FDB013103- Maillard product-- maybe from roasting peanuts?? Maillard reaction is a chemical reaction between amino acids and reducing sugars that gives browned food its distinctive flavour.
Peanut Butter		X	X		(1S,2R,4R,8S)-p-Menthane-2,8,9-triol 2-glucoside	350.196	9.019		HMDB39977				Constituent of fruit of Carum carvi (caraway). (1S,2R,4R,8S)-p-Menthane-2,8,9-triol 2-glucoside is found in fats and oils and herbs and spices. FooDB
Peanut Butter		X	X		(1xi,3xi)-1,2,3,4-Tetrahydro-1-methyl-beta-carboline-3-carboxylic acid	230.106	8.85		HMDB37942				From HMDBclass of organic compounds known as terpene glycosides. These are prenol lipids containing a carbohydrate moiety glycosidically bound to a terpene backbone. utside of the human body, can be found in fats and oils and herbs and spices. This makes a potential biomarker for the consumption of these food products.
Peanut Butter		X	X		(R)-Byakangelicin 2'-glucoside	496.151	7.922		HMDB39070				found in fats and oils, green vegetables, and herbs and spices- HMDB. FDB018569 Found in Angelica archangelica root (Wild celery)
Peanut Butter		X	X		1-Cyclopropyl-4-methyl-1,3-cyclohexanediol	170.13	15.222		HMDB36992				can be found in pistachio, a cyclohexanol. FDB006661
Peanut Butter		X	X		4'-Apo-3,4-didehydrolycopene	466.359	15.705			LMPR01070189			Lipid maps: Isoprenoid, tetraterpeneCarotenoids DB: CA00188
Peanut Butter		X	X		4'-Apo-beta,psi-caroten-4'-al	482.358	15.402	C19892					Kegg- carotenoid
Peanut Butter		X	X		4-Demethylsimmondsin 2'-(E)-ferulate	537.186	8.095		HMDB34773				coumaric acids and derivatives. found in coffee and coffee products, fats and oils, and nuts; FDB013326 Constituent of jojoba meal. 4-Demethylsimmondsin 2'-(E)-ferulate is found in coffee and coffee products, fats and oils, and nuts.
Peanut Butter		X	X		7,9-Hexacosanedione	394.379	18.686		HMDB35551				beta-diketones; 7,9-hexacosanedione can be found in fats and oils HMDB; FDB014243 Constituent of the pollen of Helianthus annuus (sunflower). 7,9-Hexacosanedione is found in fats and oils.
Peanut Butter		X	X		Docosanamide	339.347	17.946		HMDB00583				HMDB Docosanamide is a primary fatty acid amide. Primary fatty acid amides (R-CO-NH2) is a class of compounds that have only recently been isolated and characterized from biological sources. Key questions remain regarding how these lipid amides are produced and degraded in biological systems. FDB022129 buut no food listed
Peanut Butter		X	X		L-3-Amino-2-(oxalylamino)propanoic acid	176.042	7.659		HMDB38668				HMDB lso known as beta-N-oxalylaminoalanine or dencichin, belongs to the class of organic compounds known as n-acyl-alpha amino acids. Found in pulses. FDB018067 present in seeds of Lathyrus sativus (chick pea). L-3-Amino-2-(oxalylamino)propanoic acid is found in pulses. [Pulses are a type of legume (seeds that grow within pods). Pulses include chickpeas (also known as garbanzo beans), lentils an…
Peanut Butter		X	X	Emulsifier	MG(0:0/20:0/0:0)	386.338	15.984		HMDB11542				HMDB: Detected but not Quantified; tend to be minor components only of most plant and animal tissues, and indeed would not be expected to accumulate because their strong detergent properties would have a disruptive effect on membranes; commonly added to commercial food products in small quantities as emulsifiers to mix ingredients such as oil and water; FoodDB: FDB028274;
Peanut Butter		X	X		Perilloside A	314.174	9.061		HMDB38706				HMDB perilloside a can be found in fats and oils and herbs and spices. Terpene glycoside
Peanut Butter		X	X		Phloroacetophenone 6'-[xylosyl-(1-6)-glucoside]	490.169	7.515		HMDB32743				HMDB can be found in fats and oils. Phenolic glycosides
Peanut Butter		X	X	Emulsifier	Sorbitan stearate	430.33	14.082		HMDB29888				HMDB: Expected but not Quantified; a food emulsifier, stabiliser, defoaming agent, flavouring and flavour modifier, rehydration agent for active dried yeast, coating for fruit and vegetables and other food uses; also known as Span 60, Sorbitan monostearate; sometimes referred to as a synthetic wax; primarily used as an emulsifier to keep water and oils mixed; used in the manufacture of food and h…
Peanut Butter		X	X		Villinol	438.133	1.268			LMPK12060072			Knapsack Fabaceae Tephrosia villosa- pea family.
Peanut Butter		X			(R)-2,4-Dihydroxy-7-methoxy-2H-1,4-benzoxazin-3(4H)-one 2-glucoside	373.101	5.115		HMDB29710				can be found in cereals and cereal products, common wheat, corn, and fats and oils- HMDB. FDB000904_ found in many foods, including fats and oils
Peanut Butter		X			1-(14-methyl-pentadecanoyl)-2-(8-[3]-ladderane-octanyl)-sn-glycerol	602.529	20.589						Common lipids
Peanut Butter		X			1-(4-O-beta-D-glucopyranosyl-3-methoxyphenyl)-3,5-dihydroxydecane	454.29	13.86						Common lipids
Peanut Butter		X			1-(9Z-hexadecenoyl)-2-(4Z,7Z,10Z,13Z,16Z,19Z-docosahexaenoyl)-glycero-3-phospho-(1'-myo-inositol)	880.508	17.667						Common lipids
Peanut Butter		X			1-(9Z-nonadecenoyl)-glycero-3-phospho-(1'-myo-inositol)	612.328	10.346						Common lipids
Peanut Butter		X			1-(9Z-pentadecenoyl)-2-(9Z-octadecenoyl)-glycero-3-phospho-(1'-sn-glycerol)	732.499	14.188						Common lipids
Peanut Butter		X			1-dodecanoyl-2-heneicosanoyl-glycero-3-phospho-(1'-sn-glycerol)	736.53	14.672						Common lipids
Peanut Butter		X			1-eicosyl-glycero-3-phospho-(1'-myo-inositol)	614.376	10.28						Common lipids
Peanut Butter		X			1-O-(1Z-Tetradecenyl)-2-(9Z-octadecenoyl)-sn-glycero-3-phosphocholine	716.556	19.813	C13895		LMGP01030004			Common lipids
Peanut Butter		X			1-octadecyl-2-dodecanoyl-glycero-3-phospho-(1'-myo-inositol)	768.508	13.623						Common lipids
Peanut Butter		X			3-oxo-tricosanoic acid	368.326	15.984						Fatty acid
Peanut Butter		X		Preservative	4-Amino-2-methyl-1-naphthol	173.083	9.44		HMDB32887				vitamin K5 or 2-methyl-4-amino-1-naphthol, belongs to the class of organic compounds known as naphthols and derivatives. HMDB.; FDB010869. Vitam used as food preservative
Peanut Butter		X			6,8-Icosanedione	310.285	14.574		HMDB35572				HMDB: Expected but not quantified; found in fats and oils, constituent of the pollen of Helianthus annuus (sunflower). FooDB: FDB014264
Peanut Butter		X			6-bromo-tricosa-5E,9Z-dienoic acid	428.235	7.491						Pubchem Isolinoleic acid
Peanut Butter		X			CPA(18:2/0:0)	416.235	3.401		HMDB07007				HMDB cyclic lysophosphatidic acid. some similar signalling functions to lysophosphatidic acid per se, it also has some quite distinct biological activities. For example, cyclic phosphatidic acid is known to be a specific inhibitor of DNA polymerase alpha. It has an appreciable effect on the inhibition of cancer cell invasion and metastasis. FDB024201
Peanut Butter		X			D-Cysteine	121.02	7.458	C00793	HMDB03417				Amino acid
Peanut Butter		X			Glucosamine-1P	259.046	10.296		HMDB01109				Common metabolite FDB022429. Several listed in knapsack
Peanut Butter		X			LysoPC(24:0)	607.46	15.115		HMDB10405				Common lipids
Peanut Butter		X			LysoPE(0:0/18:1)	479.302	13.278		HMDB11476				Common lipids
Peanut Butter		X			LysoPE(0:0/18:2)	477.287	12.671		HMDB11477				Common lipids
Peanut Butter		X			Methyl (E)-2-decene-4,6,8-triynoate	172.053	8.607	C08446					FDB012134 Methyl (z)-2-decene-4,6,8-triynoate, also known as (E)-2-decene-4,6,8-triynoic acid methyl ester or cis-dehydromatricaria methyl ester, is a member of the class of compounds known as fatty acid esters. Fatty acid esters are carboxylic ester derivatives of a fatty acid. Thus, methyl (z)-2-decene-4,6,8-triynoate is considered to be a fatty ester lipid molecule. Methyl (z)-2-decene-4,6,8-t…
Peanut Butter		X			N-(11Z-eicosaenoyl)-ethanolamine	353.329	15.856						Lipid maps LMFA08040010 Anandamide (20:l, n-9)
Peanut Butter		X			N-(9Z-octadecenoyl)-histidine	419.318	14.869						Pubchem has as N-Oleoyl histidine
Peanut Butter		X			N-(9Z-octadecenoyl)-phenylalanine	429.325	15.222						Pubchem has as N-oleoyl phenylalanine; HMDB62336
Peanut Butter		X			NBD-Stearoyl-2-Arachidonoyl-sn-glycerol	822.554	14.115						a DAG. From cayman 1-Stearoyl-2-arachidonoyl-sn-glycerol is a diacylglycerol (DAG) that contains stearic acid in the sn-1 site and arachidonic acid at the sn-2 position of the glycerol backbone, as is commonly found in DAG from biological phospholipids. NBD-Stearoyl-2-arachidonoyl-sn-glycerol has the fluorophore nitrobenzoxadiazole (NBD) attached to the ω-end of the stearoyl chain of 1-stearoyl-2…
Peanut Butter		X			NeuAcalpha2-3Galbeta-Cer(d18:1/24:1)	1100.77	14.323						A ceramide
Peanut Butter		X			N-Oleoylethanolamine	325.296	12.277		HMDB02088				HMDB constituents of the membrane-bound phospholipid, N-acylphosphatidylethanolamine (NAPE)..
Peanut Butter		X			Octadecanedioic acid	314.244	12.384		HMDB00782				HMDB- long chain fatty acid
Peanut Butter		X			PC(22:6/22:5)	879.589	16.31		HMDB08747				Common lipids
Peanut Butter		X			PE(P-16:0/14:1)	645.477	15.886		HMDB11336				Common lipids
Peanut Butter		X			PE-Cer(d14:1(4E)/20:0(2OH))	676.517	16.879	C06062		LMSP03020060			Common lipids
Peanut Butter		X			PE-Cer(d14:1(4E)/20:1(2OH))	674.505	16.813	C06062		LMSP03020061			Common lipids
Peanut Butter		X			PE-Cer(d14:2(4E,6E)/22:1)	684.521	14.467	C06062		LMSP03020035			Common lipids
Peanut Butter		X			Phellogenic acid	370.313	14.82						Pubchem. Also called docosanedioic acid
Peanut Butter		X		Emulsifier	Propylene glycol stearate	342.312	16.198		HMDB29764				HMDB lso known as monosteol or 1,2-propanediol monostearate, belongs to the class of organic compounds known as fatty acid esters; FDB000971 It is used as an emulsifier in food processing especies for margarineand is also as a defoamer and stabiliser.
Peanut Butter		X			TG(20:5/20:5/20:5)	944.683	13.639		HMDB55789				Common lipids
Peanut Butter		X			TG(22:4/22:6/22:5)	1028.78	14.467		HMDB54893				Common lipids
65	Total in Peanut Butter			5
Pork	X				4,8 dimethylnonanoyl carnitine	312.212	10.501		HMDB06202		C18 H36 N O4	70.55	HMDB: an intermediate in phytanic and pristanic acid metabolism.
Pork		X			1-(1Z-eicosenyl)-glycero-3-phosphoethanolamine	493.35	12.907			LMGP02030074	C25 H52 N O6 P	64.21	LipidMaps: Glycerophosphoethanolamine
Pork		X			Galabiosylceramide (d18:1/18:0)	889.641	15.805		HMDB04834		C48 H91 N O13	86.69	HMDB: It is a vital component of cellular membranes of most eukaryotic organisms and some bacteria.
Pork		X			Gamma Hydroxybutyric Acid	103.04	1.517	C00989	HMDB15507		C4 H7 O3	80.86	HMDB: also known as gamma-hydroxybutyrate or GHB, is a precursor and a metabolite of gamma-aminobutyric acid (GABA). It is used illegally (under the street names juice, liquid ecstasy, or G) as an intoxicant for increasing athletic performance and as a date rape drug. FooDB: GHB obtained from food may be used for converting to GABA.
Pork		X			Tetracosahexaenoic acid	356.27	11.698		HMDB02007		C24 H36 O2	80.27	HMDB: The formation of docosahexaenoic acid(DHA) involves the production of tetracosahexaenoic acid C24:6n-3) from dietary linolenic acid (C18:3n-3) via a series of elongation and desaturation reactions, followed by beta-oxidation of C24:6n-3 to C22:6n-3.
5	Total in Pork			0
Tilapia	X		X		TRANS-4-HYDROXYPROLINE	131.057	1.38	C01157	HMDB00725		C5 H9 N O3	85.6	HMDB: a major component of the protein collagen.
Tilapia		X		Hormone	CITCO	434.976	1.215	C15639			C19 H12 Cl3 N3 O S	57.17	Sigma: androgen
Tilapia		X			9-methyl-sphinga-4E,8E,10E-trienine	309.265	11.032			LMSP01080014	C19 H35 N O2	77.14	Lipid maps has as a spingoid base- a lipid
Tilapia		x			Cer(d18:1/14:0)	509.481	17.256		HMDB11773		C32 H63 N O3	73.69	HMDB: Is key in the biosynthesis of glycosphingolipids and gangliosides.
Tilapia		x			Ceramide	481.446	16.565	C02960	HMDB04947		C30 H59 N O3	72.73	HMDB: Is key in the biosynthesis of glycosphingolipids and gangliosides.
Tilapia		x			Dodecanoylcarnitine	343.27	14.146		HMDB02250		C19 H37 N O4	70.81	HMDB: is present in fatty acid oxidation disorders such as long-chain acyl CoA dehydrogenase deficiency, carnitine palmitoyltransferase I deficiency, and carnitine palmitoyltransferase II deficiency; is found to be associated with celiac disease, which is also an inborn error of metabolism.
Tilapia		x			Glutarylglycine	189.062	1.696		HMDB00590		C7 H11 N O5	75.67	HMDB: Glutarylglycine is an acyl glycine. Acyl glycines are normally minor metabolites of fatty acids.
7	Total in Tilapia			1
