# Supplementary material for: Nutrimetabolomics reveals food-specific compounds in urine of adults consuming a DASH-style diet
Source: Sci Rep. 2020 Jan 24;10:1157. doi: 10.1038/s41598-020-57979-8 (PMC6981146; doi:10.1038/s41598-020-57979-8)
Supplement: Supplementary file 5 — Supporting Information 5. [file 41598_2020_57979_MOESM5_ESM.xlsx]

## Sheet: Apple Juice
# Notes : Entities from the selected region(s) of the Venn diagram:
#EL2 - (EL1 ^ EL2)
#
Compound	Compound Name	Mass	Retention Time	KEGG ID	HMP ID	LMP ID	Annotations	Alignment Value	CAS Number	ChEBI ID	CompositeSpectrum	CompoundAlgo	Formula	Frequency	Ionization mode	METLIN ID	MS2 Composite Spectrum	MS2 Count	NCBI gi	PubChem ID	Score (DB)	Score (Lib)	Score (MFG)	Score (Tgt)	Score	Swiss-Prot ID
(R)-2-Hydroxy-4,7-dimethoxy-2H-1,4-benzoxazin-3(4H)-one Esi+2.519	(R)-2-Hydroxy-4,7-dimethoxy-2H-1,4-benzoxazin-3(4H)-one Esi+2.519	225.062	2.519		HMDB37264		(R)-2-Hydroxy-4,7-dimethoxy-2H-1,4-benzoxazin-3(4H)-one [ C10 H11 N O5, tgt=, overall=62.84, db=62.84, CAS ID=149182-67-2, HMP ID=HMDB37264 ]		149182-67-2		(248.0477, 313.38)(226.0703, 11348.83)(227.0713, 2421.16)	FindByFormula	C10 H11 N O5	1	Esi+						62.84				62.84
(S)-N-Acetylmethionine Esi+1.785	(S)-N-Acetylmethionine Esi+1.785	191.061	1.785	C02712	HMDB11745		(S)-N-Acetylmethionine [ C7 H13 N O3 S, tgt=, overall=64.21, db=64.21, CAS ID=65-82-7, KEGG ID=C02712, HMP ID=HMDB11745 ]		65-82-7		(192.0679, 22396.71)(193.0646, 949.9)(209.0966, 4604.76)	FindByFormula	C7 H13 N O3 S	15	Esi+						64.21				64.21
1-(2H-1,3-Benzodioxol-5-yl)-2-[2,6-dimethoxy-4-(prop-2-en-1-yl)phenoxy]propyl benzoate	1-(2H-1,3-Benzodioxol-5-yl)-2-[2,6-dimethoxy-4-(prop-2-en-1-yl)phenoxy]propyl benzoate	476.188	6.338		HMDB39249		1-(2H-1,3-Benzodioxol-5-yl)-2-[2,6-dimethoxy-4-(prop-2-en-1-yl)phenoxy]propyl benzoate [ C28 H28 O7, tgt=, overall=71.61, db=71.61, HMP ID=HMDB39249 ]				(477.1937, 3351.22)(478.1958, 1051.82)	FindByFormula	C28 H28 O7	1	Esi+						71.61				71.61
1-Hydroxycarvedilol	1-Hydroxycarvedilol	422.187	2.701		HMDB13950		1-Hydroxycarvedilol [ C24 H26 N2 O5, tgt=, overall=68.56, db=68.56, HMP ID=HMDB13950 ]				(423.1948, 4628.77)(424.1917, 1123.0)	FindByFormula	C24 H26 N2 O5	1	Esi+						68.56				68.56
1-O-Galloylglycerol	1-O-Galloylglycerol	244.058	3.297		HMDB39177		1-O-Galloylglycerol [ C10 H12 O7, tgt=, overall=82.43, db=82.43, CAS ID=87087-60-3, HMP ID=HMDB39177 ]		87087-60-3		(267.0475, 8075.31)(268.0531, 740.03)(511.1072, 1712.67)(512.109, 431.12)(245.0658, 7902.83)(246.0658, 1451.75)	FindByFormula	C10 H12 O7	1	Esi+						82.43				82.43
2,4-Diamino-5,6-dihydroxypyrimidine	2,4-Diamino-5,6-dihydroxypyrimidine	284.098	6.014				2,4-Diamino-5,6-dihydroxypyrimidine [ C8 H12 N8 O4, tgt=, overall=74.93, db=74.93, CAS ID=60337-65-7 ]		60337-65-7		(285.1049, 8661.81)(286.1123, 1313.14)	FindByFormula	C8 H12 N8 O4	1	Esi+						74.93				74.93
2,5-Furandicarboxylic acid Esi+1.867	2,5-Furandicarboxylic acid Esi+1.867	156.006	1.867		HMDB04812		2,5-Furandicarboxylic acid [ C6 H4 O5, tgt=, overall=81.18, db=81.18, CAS ID=3238-40-2, HMP ID=HMDB04812 ]		3238-40-2		(157.0137, 23217.12)(158.0184, 2184.44)	FindByFormula	C6 H4 O5	6	Esi+						81.18				81.18
2''-Methoxy-(R)-oleuropein	2''-Methoxy-(R)-oleuropein	570.192	7.812				2''-Methoxy-(R)-oleuropein [ C26 H34 O14, tgt=, overall=68.81, db=68.81, CAS ID=256498-10-9 ]		256498-10-9		(571.1992, 3026.59)(572.2027, 950.87)	FindByFormula	C26 H34 O14	1	Esi+						68.81				68.81
4',7-Dimethylcatechin	4',7-Dimethylcatechin	318.108	8.557		HMDB30663		4',7-Dimethylcatechin [ C17 H18 O6, tgt=, overall=73.94, db=73.94, CAS ID=105330-66-3, HMP ID=HMDB30663 ]		105330-66-3		(319.1151, 7864.1)(320.1177, 1467.78)	FindByFormula	C17 H18 O6	1	Esi+						73.94				73.94
6-O-(3R,4-dihydroxy-2-methylene-butanoyl)-beta-D-glucopyranose	6-O-(3R,4-dihydroxy-2-methylene-butanoyl)-beta-D-glucopyranose Esi+5.726	294.097	5.726				6-O-(3R,4-dihydroxy-2-methylene-butanoyl)-beta-D-glucopyranose [ C11 H18 O9, tgt=, overall=62.44, db=62.44 ]				(295.1023, 5816.72)(296.1053, 1617.16)(589.1944, 1214.81)	FindByFormula	C11 H18 O9	2	Esi+						62.44				62.44
Ala Ile Glu	Ala Ile Glu	331.174	3.11				Ala Ile Glu [ C14 H25 N3 O6, tgt=, overall=56.75, db=56.75, METLIN ID=18343 ]				(332.18, 3336.05)(333.1883, 38.41)	FindByFormula	C14 H25 N3 O6	1	Esi+						56.75				56.75
Ascorbigen	Ascorbigen	305.093	4.01		HMDB29839		Ascorbigen [ C15 H15 N O6, tgt=, overall=75.09, db=75.09, CAS ID=8075-98-7, HMP ID=HMDB29839 ]		8075-98-7		(328.0837, 2358.1)(306.1003, 22717.92)(307.102, 4105.23)(308.0983, 1750.86)	FindByFormula	C15 H15 N O6	1	Esi+						75.09				75.09
Benzoyl meso-tartaric acid	Benzoyl meso-tartaric acid	254.044	3.215		HMDB39511		Benzoyl meso-tartaric acid [ C11 H10 O7, tgt=, overall=51.10, db=51.10, CAS ID=65621-34-3, HMP ID=HMDB39511 ]		65621-34-3		(255.0504, 4296.65)(256.0634, 932.58)	FindByFormula	C11 H10 O7	1	Esi+						51.1				51.1
Cichorioside D	Cichorioside D Esi+7.265	570.233	7.265				Cichorioside D [ C27 H38 O13, tgt=, overall=74.43, db=74.43, CAS ID=1086489-66-8 ]		1086489-66-8		(571.2352, 8769.52)(572.2367, 2870.82)(573.2344, 1129.1)	FindByFormula	C27 H38 O13	2	Esi+						74.43				74.43
Clofazimine	Clofazimine	472.121	5.849	C06915	HMDB14983		Clofazimine [ C27 H22 Cl2 N4, tgt=, overall=52.97, db=52.97, CAS ID=2030-63-9, KEGG ID=C06915, HMP ID=HMDB14983 ]		2030-63-9		(473.1278, 5020.31)(474.1357, 1360.22)	FindByFormula	C27 H22 Cl2 N4	1	Esi+						52.97				52.97
Cobalt-precorrin 6	Cobalt-precorrin 6	952.287	5.584	C11542			Cobalt-precorrin 6 [ C44 H53 Co N4 O16, tgt=, overall=69.28, db=69.28, KEGG ID=C11542 ]				(953.2942, 3375.68)(954.2982, 1461.0)(955.2965, 736.9)	FindByFormula	C44 H53 Co N4 O16	1	Esi+						69.28				69.28
Cyanidin 3-(6''-acetylglucoside)	Cyanidin 3-(6''-acetylglucoside)	468.128	5.758			LMPK12010132	Cyanidin 3-(6''-acetylglucoside) [ C23 H23 O12, tgt=, overall=59.10, db=59.10, Lipid ID=LMPK12010132, METLIN ID=46899 ]				(491.1184, 3896.01)(492.128, 1358.16)(469.1341, 1654.6)(486.1605, 1485.89)	FindByFormula	C23 H23 O12	1	Esi+						59.1				59.1
Cymorcin diglucoside	Cymorcin diglucoside	490.204	6.967		HMDB39386		Cymorcin diglucoside [ C22 H34 O12, tgt=, overall=67.55, db=67.55, HMP ID=HMDB39386 ]				(491.2085, 6934.38)(492.2111, 1875.44)(493.2038, 721.38)	FindByFormula	C22 H34 O12	1	Esi+						67.55				67.55
Cys Ser Tyr	Cys Ser Tyr	371.117	3.67				Cys Ser Tyr [ C15 H21 N3 O6 S, tgt=, overall=54.48, db=54.48, METLIN ID=21970 ]				(372.1254, 3623.12)(373.1209, 976.8)	FindByFormula	C15 H21 N3 O6 S	1	Esi+						54.48				54.48
Deoxyuridine	Deoxyuridine	228.075	2.164	C00526	HMDB00012		Deoxyuridine [ C9 H12 N2 O5, tgt=, overall=69.69, db=69.69, CAS ID=951-78-0, KEGG ID=C00526, HMP ID=HMDB00012 ]		951-78-0		(251.0664, 1161.46)(229.0837, 14478.24)(230.0812, 2175.83)	FindByFormula	C9 H12 N2 O5	1	Esi+						69.69				69.69
Epithienamycin B	Epithienamycin B Esi+3.235	312.082	3.235	C17396			Epithienamycin B [ C13 H16 N2 O5 S, tgt=, overall=71.68, db=71.68, KEGG ID=C17396, METLIN ID=71661 ]				(313.0868, 11136.81)(314.0895, 1882.12)	FindByFormula	C13 H16 N2 O5 S	1	Esi+						71.68				71.68
Fraxetin	Fraxetin Esi+7.46	208.038	7.46	C09265			Fraxetin [ C10 H8 O5, tgt=, overall=84.61, db=84.61, CAS ID=574-84-5, KEGG ID=C09265, METLIN ID=44399 ]		574-84-5		(231.0263, 24624.23)(232.0313, 2844.13)(209.0449, 19274.17)(210.0485, 2418.61)	FindByFormula	C10 H8 O5	1	Esi+						84.61				84.61
Gerberinol	Gerberinol	364.096	8.657		HMDB33304		Gerberinol [ C21 H16 O6, tgt=, overall=69.99, db=69.99, CAS ID=84153-78-6, HMP ID=HMDB33304 ]		84153-78-6		(183.0552, 6317.6)(183.5488, 1380.65)	FindByFormula	C21 H16 O6	1	Esi+						69.99				69.99
Glucoputranjivin	Glucoputranjivin	360.04	2.825	C08418			Glucoputranjivin [ C10 H18 N O9 S2, tgt=, overall=55.32, db=55.32, CAS ID=18432-16-1, KEGG ID=C08418 ]		18432-16-1		(361.0473, 5905.54)(362.0643, 888.61)	FindByFormula	C10 H18 N O9 S2	1	Esi+						55.32				55.32
Ile Ser Glu	Ile Ser Glu	347.168	2.154				Ile Ser Glu [ C14 H25 N3 O7, tgt=, overall=59.22, db=59.22, METLIN ID=19501 ]				(348.1755, 3054.13)(349.1771, 38.09)	FindByFormula	C14 H25 N3 O7	1	Esi+						59.22				59.22
Leucocyanidin	Leucocyanidin	306.072	7.033				Leucocyanidin [ C15 H14 O7, tgt=, overall=80.08, db=80.08, CAS ID=480-17-1 ]		480-17-1		(307.0796, 9751.85)(308.0841, 1749.81)	FindByFormula	C15 H14 O7	1	Esi+						80.08				80.08
Leucodelphinidin 3-O-alpha-L-rhamnopyranoside	Leucodelphinidin 3-O-alpha-L-rhamnopyranoside	468.126	6.669			LMPK12020206	Leucodelphinidin 3-O-alpha-L-rhamnopyranoside [ C21 H24 O12, tgt=, overall=70.18, db=70.18, Lipid ID=LMPK12020206, METLIN ID=47422 ]				(469.133, 4076.08)(470.1408, 1157.55)	FindByFormula	C21 H24 O12	1	Esi+						70.18				70.18
Morellic acid	Morellic acid	560.241	6.984		HMDB30734		Morellic acid [ C33 H36 O8, tgt=, overall=72.25, db=72.25, CAS ID=5304-71-2, HMP ID=HMDB30734 ]		5304-71-2		(561.25, 6085.92)(562.2506, 1893.24)	FindByFormula	C33 H36 O8	1	Esi+						72.25				72.25
Perazine	Perazine	339.175	1.682	C16903			Perazine [ C20 H25 N3 S, tgt=, overall=53.13, db=53.13, CAS ID=84-97-9, KEGG ID=C16903, METLIN ID=71418 ]		84-97-9		(340.1819, 5399.79)(341.1884, 583.9)	FindByFormula	C20 H25 N3 S	1	Esi+						53.13				53.13
PG(18:4(6Z,9Z,12Z,15Z)/0:0)	PG(18:4(6Z,9Z,12Z,15Z)/0:0)	504.251	2.245			LMGP04050021	PG(18:4(6Z,9Z,12Z,15Z)/0:0) [ C24 H41 O9 P, tgt=, overall=70.20, db=70.20, Lipid ID=LMGP04050021 ]				(505.259, 4359.39)(506.2584, 1285.52)	FindByFormula	C24 H41 O9 P	1	Esi+						70.2				70.2
Ribavirin 5'-phosphate	Ribavirin 5'-phosphate	324.05	3.62				Ribavirin 5'-phosphate [ C8 H13 N4 O8 P, tgt=, overall=71.55, db=71.55, CAS ID=40925-28-8, METLIN ID=2297 ]		40925-28-8		(325.0551, 6845.29)(326.0615, 1031.26)	FindByFormula	C8 H13 N4 O8 P	1	Esi+						71.55				71.55
Rubraflavone B	Rubraflavone B Esi+7.414	474.24	7.414		HMDB30629		Rubraflavone B [ C30 H34 O5, tgt=, overall=71.81, db=71.81, CAS ID=54835-68-6, HMP ID=HMDB30629 ]		54835-68-6		(475.2479, 4104.33)(476.2469, 1143.68)	FindByFormula	C30 H34 O5	1	Esi+						71.81				71.81
Rubroskyrin	Rubroskyrin Esi+1.641	574.105	1.641		HMDB30865		Rubroskyrin [ C30 H22 O12, tgt=, overall=66.73, db=66.73, CAS ID=21884-47-9, HMP ID=HMDB30865 ]		21884-47-9		(288.063, 6154.33)(288.5616, 1510.91)	FindByFormula	C30 H22 O12	1	Esi+						66.73				66.73
Scutellarein 7-glucuronide-6-ferulate	Scutellarein 7-glucuronide-6-ferulate	638.133	6.056			LMPK12111104	Scutellarein 7-glucuronide-6-ferulate [ C31 H26 O15, tgt=, overall=62.84, db=62.84, Lipid ID=LMPK12111104 ]				(320.073, 5000.14)(320.5675, 1390.71)(639.1472, 1044.92)	FindByFormula	C31 H26 O15	1	Esi+						62.84				62.84
Semilepidinoside B	Semilepidinoside B	366.142	3.666		HMDB33108		Semilepidinoside B [ C17 H22 N2 O7, tgt=, overall=77.18, db=77.18, HMP ID=HMDB33108 ]				(367.1486, 8844.98)(368.154, 2058.4)	FindByFormula	C17 H22 N2 O7	1	Esi+						77.18				77.18
Serinyl-Glutamate	Serinyl-Glutamate	233.08	2.842		HMDB29038		Serinyl-Glutamate [ C8 H13 N2 O6, tgt=, overall=59.33, db=59.33, HMP ID=HMDB29038 ]				(234.0869, 3800.44)(235.089, 725.64)	FindByFormula	C8 H13 N2 O6	1	Esi+						59.33				59.33
Tamsulosin	Tamsulosin Esi+1.368	408.176	1.368	C07124	HMDB14844		Tamsulosin [ C20 H28 N2 O5 S, tgt=, overall=64.21, db=64.21, CAS ID=106133-20-4, KEGG ID=C07124, HMP ID=HMDB14844 ]		106133-20-4		(205.0946, 5990.98)(409.1798, 8994.34)(410.1755, 1854.5)	FindByFormula	C20 H28 N2 O5 S	7	Esi+						64.21				64.21
Tamsulosin	Tamsulosin Esi+1.806	408.172	1.806	C07124	HMDB14844		Tamsulosin [ C20 H28 N2 O5 S, tgt=, overall=79.50, db=79.50, CAS ID=106133-20-4, KEGG ID=C07124, HMP ID=HMDB14844 ]		106133-20-4		(431.1515, 281.7)(409.1795, 8356.22)(410.1752, 1694.29)(411.1721, 735.66)	FindByFormula	C20 H28 N2 O5 S	1	Esi+						79.5				79.5
trans-trans-Muconic acid	trans-trans-Muconic acid	142.027	5.023		HMDB02349		trans-trans-Muconic acid [ C6 H6 O4, tgt=, overall=82.99, db=82.99, CAS ID=3588-17-8, HMP ID=HMDB02349 ]		3588-17-8		(165.0141, 1461.19)(143.0339, 53347.2)(144.0399, 3874.84)(180.9944, 1755.44)	FindByFormula	C6 H6 O4	7	Esi+						82.99				82.99
Trp Asp Asp	Trp Asp Asp	434.138	7.355				Trp Asp Asp [ C19 H22 N4 O8, tgt=, overall=58.19, db=58.19, METLIN ID=18516 ]				(457.1167, 2865.66)(218.0813, 4459.56)(218.579, 701.2)(435.1507, 1088.23)	FindByFormula	C19 H22 N4 O8	2	Esi+						58.19				58.19
xi-8-Acetonyldihydrosanguinarine	xi-8-Acetonyldihydrosanguinarine Esi+2.419	389.128	2.419		HMDB39896		xi-8-Acetonyldihydrosanguinarine [ C23 H19 N O5, tgt=, overall=62.47, db=62.47, HMP ID=HMDB39896 ]				(390.1365, 4030.94)(391.1253, 1371.3)	FindByFormula	C23 H19 N O5	1	Esi+						62.47				62.47
459.8497@1.0449996	459.8497@1.0449996	459.85	1.045								(460.8518, 11586.19)(461.8572, 1228.32)	FindByFormula		40	Esi+
612.1534@5.849	612.1534@5.849	612.153	5.849								(307.0881, 5705.16)(307.5835, 1408.83)(613.1403, 1958.52)(614.1391, 809.95)	FindByFormula		2	Esi+
166.0952@7.7189975	166.0952@7.7189975	166.095	7.719								(167.0989, 27579.24)(168.0937, 3808.71)(371.146, 8761.06)	FindByFormula		35	Esi+
302.0963@7.537001	302.0963@7.537001	302.096	7.537								(303.1054, 9888.37)(304.1115, 1896.57)(320.1305, 1515.0)	FindByFormula		25	Esi+
230.0538@1.852999	230.0538@1.852999	230.054	1.853								(253.0586, 19996.15)(254.0652, 1981.6)(230.9891, 23900.28)	FindByFormula		56	Esi+
417.1788@6.630999	417.1788@6.630999	417.179	6.631								(418.1446, 27698.63)(419.1484, 6171.54)(456.1895, 5141.15)(457.1912, 1599.77)	FindByFormula		13	Esi+
512.1148@1.528	512.1148@1.528	512.115	1.528								(513.1225, 21893.07)(514.1269, 4714.8)	FindByFormula		2	Esi+
512.1144@1.528	512.1144@1.528	512.114	1.528								(513.1226, 21540.38)(514.127, 4659.05)(551.0858, 260.98)(1025.2511, 413.01)	FindByFormula		2	Esi+
658.1833@1.471	658.1833@1.471	658.183	1.471								(659.188, 3690.16)(660.194, 1282.65)	FindByFormula		2	Esi+
139.0411@2.1440008	139.0411@2.1440008	139.041	2.144								(162.0677, 33592.13)(140.0331, 51348.97)(141.0293, 5642.25)	FindByFormula		25	Esi+
458.1764@6.984	458.1764@6.984	458.176	6.984								(481.1659, 5291.18)(482.1689, 1610.42)(497.1413, 987.12)(476.2084, 8290.86)	FindByFormula		2	Esi+
208.1441@9.902	208.1441@9.902	208.144	9.902								(231.1358, 784.02)(209.1515, 12343.71)(210.1456, 1875.36)	FindByFormula		2	Esi+
249.053@2.17	249.053@2.17	249.053	2.17								(272.1225, 5654.35)(273.115, 1474.93)(250.0562, 31391.42)(251.0618, 2984.01)	FindByFormula		12	Esi+
368.1364@7.511001	368.1364@7.511001	368.136	7.511								(369.146, 20040.17)(370.1511, 4800.29)	FindByFormula		13	Esi+
345.187@3.175	345.187@3.175	345.187	3.175								(346.1951, 3333.32)(347.1918, 1482.06)	FindByFormula		1	Esi+
1570.4536@6.014	1570.4536@6.014	1570.45	6.014								(786.2369, 2915.91)(786.7412, 2119.83)(787.2438, 1351.04)	FindByFormula		1	Esi+
466.1956@7.92	466.1956@7.92	466.196	7.92								(467.2027, 15493.71)(468.2, 2935.25)	FindByFormula		3	Esi+
456.1735@6.362	456.1735@6.362	456.173	6.362								(479.2091, 15544.39)(480.2132, 3554.16)(458.0475, 5283.09)(459.0515, 1272.44)(495.1465, 844.28)	FindByFormula		3	Esi+
264.1201@6.147	264.1201@6.147	264.12	6.147								(265.1293, 2290.45)(266.1364, 311.47)(282.1536, 4047.87)	FindByFormula		1	Esi+
600.1943@7.063	600.1943@7.063	600.194	7.063								(301.1069, 4262.91)(301.6072, 883.35)(601.2025, 568.3)(602.1913, 253.36)	FindByFormula		1	Esi+
393.1647@1.641	393.1647@1.641	393.165	1.641								(394.1694, 13576.64)(395.1599, 4928.81)	FindByFormula		1	Esi+
322.0906@7.51	322.0906@7.51	322.091	7.51								(345.1305, 3224.33)(162.0447, 5684.23)(162.5456, 1053.95)(323.0912, 2756.71)(324.0969, 662.77)	FindByFormula		4	Esi+
162.1241@5.65	162.1241@5.65	162.124	5.65								(185.1135, 12951.02)(186.1083, 1590.79)(163.1311, 5318.39)	FindByFormula		1	Esi+
1612.474@6.437	1612.474@6.437	1612.47	6.437								(807.2444, 7227.01)(807.7479, 5291.39)(808.2503, 3004.18)(808.7516, 1366.66)	FindByFormula		1	Esi+
1084.3278@5.849	1084.3278@5.849	1084.33	5.849								(543.1654, 750.62)(1085.3354, 7354.79)(1086.3383, 3501.78)(1087.3394, 1491.59)(1088.3384, 673.59)	FindByFormula		1	Esi+
806.2047@4.614	806.2047@4.614	806.205	4.614								(404.1101, 4277.43)(404.61, 1466.36)	FindByFormula		1	Esi+
790.2344@4.623	790.2344@4.623	790.234	4.623								(791.2417, 4694.67)(792.2442, 1593.65)(793.2414, 609.73)	FindByFormula		1	Esi+
1144.3263@5.691	1144.3263@5.691	1144.33	5.691								(573.1698, 3462.62)(573.6711, 1549.61)	FindByFormula		1	Esi+
1456.4403@7.191	1456.4403@7.191	1456.44	7.191								(729.2279, 4238.0)(729.7325, 2681.01)(730.2243, 735.4)	FindByFormula		1	Esi+
427.1678@1.632	427.1678@1.632	427.168	1.632								(428.1752, 9456.38)(429.166, 2592.91)	FindByFormula		1	Esi+
982.2705@5.608	982.2705@5.608	982.27	5.608								(492.1428, 6398.22)(492.6437, 2517.09)	FindByFormula		1	Esi+
1450.4169@6.47	1450.4169@6.47	1450.42	6.47								(726.2158, 4798.76)(726.7203, 3057.63)(727.223, 1708.37)(727.7198, 705.5)	FindByFormula		1	Esi+
966.3028@5.6	966.3028@5.6	966.303	5.6								(967.3103, 6147.7)(968.3126, 2516.47)(969.3086, 1124.26)	FindByFormula		1	Esi+
806.2069@3.803	806.2069@3.803	806.207	3.803								(404.1108, 3405.71)(404.6106, 1191.68)	FindByFormula		1	Esi+
683.247@1.4	683.247@1.4	683.247	1.4								(684.2546, 4475.43)(685.251, 1482.74)	FindByFormula		1	Esi+
790.2348@3.761	790.2348@3.761	790.235	3.761								(791.242, 3541.07)(792.2439, 1272.81)	FindByFormula		1	Esi+
344.1436@5.526	344.1436@5.526	344.144	5.526								(345.151, 5043.03)(346.1511, 919.0)	FindByFormula		1	Esi+
658.1901@2.071	658.1901@2.071	658.19	2.071								(659.1975, 4776.78)(660.2009, 1474.74)	FindByFormula		1	Esi+
446.1038@3.306	446.1038@3.306	446.104	3.306								(447.1111, 4137.32)(448.1159, 916.44)	FindByFormula		1	Esi+
295.1823@8.566	295.1823@8.566	295.182	8.566								(296.1899, 3859.26)(297.1812, 68.03)	FindByFormula		1	Esi+
1156.3248@6.404	1156.3248@6.404	1156.32	6.404								(579.1703, 3269.01)(579.6714, 1470.37)(580.1744, 821.1)	FindByFormula		1	Esi+
1140.3534@6.42	1140.3534@6.42	1140.35	6.42								(1141.3615, 3075.1)(1142.362, 1315.19)(1143.3604, 901.78)	FindByFormula		1	Esi+
994.2963@6.122	994.2963@6.122	994.296	6.122								(995.3036, 2928.88)(996.3068, 1366.08)	FindByFormula		1	Esi+
1116.282@5.84	1116.282@5.84	1116.28	5.84								(559.1483, 3889.44)(559.6461, 1739.48)	FindByFormula		1	Esi+
464.0308@2.817	464.0308@2.817	464.031	2.817								(465.0379, 6654.8)(466.0431, 1512.78)	FindByFormula		1	Esi+
502.0665@2.825	502.0665@2.825	502.067	2.825								(503.0727, 4443.4)(504.0811, 1305.69)	FindByFormula		1	Esi+
350.136@8.506	350.136@8.506	350.136	8.506								(351.1413, 3116.22)(353.151, 110.23)	FindByFormula		1	Esi+
550.2943@8.118	550.2943@8.118	550.294	8.118								(551.3017, 4658.98)(552.3032, 1356.55)	FindByFormula		1	Esi+
536.1974@6.768	536.1974@6.768	536.197	6.768								(537.2052, 2997.96)(538.2023, 1002.49)	FindByFormula		1	Esi+
675.2573@8.665	675.2573@8.665	675.257	8.665								(676.2646, 3891.03)(677.2634, 1132.43)	FindByFormula		1	Esi+

## Sheet: Apples
Compound	Compound Name	Mass	Retention Time	KEGG ID	HMP ID	LMP ID	Annotations	Alignment Value	CAS Number	ChEBI ID	CompositeSpectrum	CompoundAlgo	Formula	Frequency	Ionization mode	METLIN ID	MS2 Composite Spectrum	MS2 Count	NCBI gi	PubChem ID	Score (DB)	Score (Lib)	Score (MFG)	Score (Tgt)	Score	Swiss-Prot ID
(-)-trans-2,5-Diethyltetrahydrofuran	(-)-trans-2,5-Diethyltetrahydrofuran	128.119	8.845		HMDB29574		(-)-trans-2,5-Diethyltetrahydrofuran [ C8 H16 O, tgt=, overall=67.48, db=67.48, CAS ID=32101-31-8, HMP ID=HMDB29574 ]		32101-31-8		(129.1267, 11441.56)(130.1224, 257.86)	FindByFormula	C8 H16 O	1	Esi+						67.48				67.48
(23S)-23,25-Dihydroxy-24-oxovitamine D3 23-(beta-glucuronide)	(23S)-23,25-Dihydroxy-24-oxovitamine D3 23-(beta-glucuronide)	606.336	13.132		HMDB10361		(23S)-23,25-Dihydroxy-24-oxovitamine D3 23-(beta-glucuronide) [ C33 H50 O10, tgt=, overall=58.38, db=58.38, HMP ID=HMDB10361 ]				(304.1751, 4112.11)(304.6766, 1572.05)	FindByFormula	C33 H50 O10	1	Esi+						58.38				58.38
1-[(5-Amino-5-carboxypentyl)amino]-1-deoxyfructose	1-[(5-Amino-5-carboxypentyl)amino]-1-deoxyfructose	308.159	8.802		HMDB34879		1-[(5-Amino-5-carboxypentyl)amino]-1-deoxyfructose [ C12 H24 N2 O7, tgt=, overall=85.27, db=85.27, CAS ID=21291-40-7, HMP ID=HMDB34879 ]		21291-40-7		(309.166, 5591.94)(310.1697, 736.32)	FindByFormula	C12 H24 N2 O7	1	Esi+						85.27				85.27
28-Hydroxymangiferonic acid Esi+14.426	28-Hydroxymangiferonic acid Esi+14.426	470.338	14.426		HMDB40415		28-Hydroxymangiferonic acid [ C30 H46 O4, tgt=, overall=97.24, db=97.24, CAS ID=155511-27-6, HMP ID=HMDB40415 ]		155511-27-6		(493.328, 4267.62)(494.3321, 1564.42)(471.3461, 9989.85)(472.3498, 3384.77)(473.351, 872.03)	FindByFormula	C30 H46 O4	1	Esi+						97.24				97.24
2-Amino-5-oxocyclohex-1-enecarbonyl-CoA	2-Amino-5-oxocyclohex-1-enecarbonyl-CoA	904.167	8.785	C05165			2-Amino-5-oxocyclohex-1-enecarbonyl-CoA [ C28 H43 N8 O18 P3 S, tgt=, overall=83.25, db=83.25, KEGG ID=C05165 ]				(905.1743, 9085.97)(906.1773, 4280.43)(907.1727, 2026.44)(908.1673, 769.89)	FindByFormula	C28 H43 N8 O18 P3 S	1	Esi+						83.25				83.25
3,4-Dihydro-6-hydroxy-2,5,7,8-tetramethyl-2H-1-benzopyran-2-carboxylic acid	3,4-Dihydro-6-hydroxy-2,5,7,8-tetramethyl-2H-1-benzopyran-2-carboxylic acid Esi+8.628002	250.118	8.628		HMDB38804		3,4-Dihydro-6-hydroxy-2,5,7,8-tetramethyl-2H-1-benzopyran-2-carboxylic acid [ C14 H18 O4, tgt=, overall=84.36, db=84.36, CAS ID=56305-04-5, HMP ID=HMDB38804 ]		56305-04-5		(273.1722, 6088.7)(251.1272, 9482.66)(252.1308, 1678.64)(289.0724, 355.51)	FindByFormula	C14 H18 O4	28	Esi+						84.36				84.36
3-Caffeoylpelargonidin 5-glucoside	3-Caffeoylpelargonidin 5-glucoside Esi+6.512	595.146	6.512		HMDB38087		3-Caffeoylpelargonidin 5-glucoside [ C30 H27 O13, tgt=, overall=78.03, db=78.03, CAS ID=100595-03-7, HMP ID=HMDB38087 ]		100595-03-7		(596.1537, 6850.81)(597.1509, 2631.81)(598.1495, 912.97)	FindByFormula	C30 H27 O13	1	Esi+						78.03				78.03
3-Hydroxymugineic acid	3-Hydroxymugineic acid	336.122	7.333		HMDB33927		3-Hydroxymugineic acid [ C12 H20 N2 O9, tgt=, overall=68.08, db=68.08, CAS ID=74235-23-7, HMP ID=HMDB33927 ]		74235-23-7		(337.1258, 5964.41)(338.12, 528.97)	FindByFormula	C12 H20 N2 O9	3	Esi+						68.08				68.08
3-Methylellagic acid 2-(4-galactosylglucoside)	3-Methylellagic acid 2-(4-galactosylglucoside)	654.148	8.934		HMDB41397		3-Methylellagic acid 2-(4-galactosylglucoside) [ C28 H30 O18, tgt=, overall=56.71, db=56.71, CAS ID=113963-57-8, HMP ID=HMDB41397 ]		113963-57-8		(328.0817, 5405.94)(328.5821, 1860.04)	FindByFormula	C28 H30 O18	1	Esi+						56.71				56.71
3-Methylellagic acid 8-(4-acetylrhamnoside)	3-Methylellagic acid 8-(4-acetylrhamnoside) Esi+7.384	504.088	7.384		HMDB37082		3-Methylellagic acid 8-(4-acetylrhamnoside) [ C23 H20 O13, tgt=, overall=73.46, db=73.46, HMP ID=HMDB37082 ]				(505.0955, 6317.07)(506.0975, 1542.67)	FindByFormula	C23 H20 O13	1	Esi+						73.46				73.46
3-O-p-cis-Coumaroylalphitolic acid	3-O-p-cis-Coumaroylalphitolic acid	618.393	14.739		HMDB36299		3-O-p-cis-Coumaroylalphitolic acid [ C39 H54 O6, tgt=, overall=98.30, db=98.30, CAS ID=67911-64-2, HMP ID=HMDB36299 ]		67911-64-2		(641.3824, 2421.41)(642.3853, 1145.04)(619.3994, 5669.86)(620.403, 2460.9)(621.4058, 712.06)	FindByFormula	C39 H54 O6	1	Esi+						98.3				98.3
4-HYDROXYBENZOATE**	4-HYDROXYBENZOATE**	138.033	7.562		HMDB00500		4-HYDROXYBENZOATE** [ C7 H6 O3, tgt=, overall=76.87, db=76.87, CAS ID=114-63-6 ]		114-63-6		(139.039, 19413.9)(140.0499, 1531.46)	FindByFormula	C7 H6 O3	2	Esi+						76.87				76.87
4-Hydroxydiphenylamine	4-Hydroxydiphenylamine Esi+11.048	185.081	11.048		HMDB32597		4-Hydroxydiphenylamine [ C12 H11 N O, tgt=, overall=87.18, db=87.18, CAS ID=122-37-2, HMP ID=HMDB32597 ]		122-37-2		(186.0912, 50172.18)(187.094, 7066.25)(203.1147, 8473.94)	FindByFormula	C12 H11 N O	2	Esi+						87.18				87.18
4-Hydroxyxanthone	4-Hydroxyxanthone	106.025	8.79		HMDB32999		4-Hydroxyxanthone [ C13 H8 O3, tgt=, overall=82.96, db=82.96, CAS ID=14686-63-6, HMP ID=HMDB32999 ]		14686-63-6		(107.0493, 9559.54)(213.0544, 16613.75)(214.0568, 2878.58)	FindByFormula	C13 H8 O3	5	Esi+						82.96				82.96
5,7,8-Trihydroxy-3,6,4'-trimethoxy-flavone 8-isovalerate	5,7,8-Trihydroxy-3,6,4'-trimethoxy-flavone 8-isovalerate	444.14	7.951				5,7,8-Trihydroxy-3,6,4'-trimethoxy-flavone 8-isovalerate [ C23 H24 O9, tgt=, overall=65.97, db=65.97 ]				(223.0745, 4528.54)(445.1453, 10250.81)(446.1485, 2420.38)	FindByFormula	C23 H24 O9	2	Esi+						65.97				65.97
Afzelechin	Afzelechin	274.084	8.994	C09320	HMDB30823		Afzelechin [ C15 H14 O5, tgt=, overall=84.81, db=84.81, CAS ID=2545-00-8, KEGG ID=C09320, HMP ID=HMDB30823 ]		2545-00-8		(275.0919, 131932.89)(276.0941, 20978.3)	FindByFormula	C15 H14 O5	3	Esi+						84.81				84.81
Afzelechin	Afzelechin Esi+8.512	274.084	8.512	C09320	HMDB30823		Afzelechin [ C15 H14 O5, tgt=, overall=85.79, db=85.79, CAS ID=2545-00-8, KEGG ID=C09320, HMP ID=HMDB30823 ]		2545-00-8		(275.0916, 58115.43)(276.0943, 9458.03)	FindByFormula	C15 H14 O5	1	Esi+						85.79				85.79
Apigenin 4'-[feruloyl-(-2)-glucuronyl-(1-2)-glucuronide]	Apigenin 4'-[feruloyl-(-2)-glucuronyl-(1-2)-glucuronide]	798.171	7.683		HMDB38295		Apigenin 4'-[feruloyl-(-2)-glucuronyl-(1-2)-glucuronide] [ C37 H34 O20, tgt=, overall=50.94, db=50.94, HMP ID=HMDB38295 ]				(400.0928, 5701.65)(400.5937, 2423.77)	FindByFormula	C37 H34 O20	1	Esi+						50.94				50.94
Arecatannin A3	Arecatannin A3	1442.33	8.031		HMDB37660		Arecatannin A3 [ C75 H62 O30, tgt=, overall=95.76, db=95.76, CAS ID=86588-85-4, HMP ID=HMDB37660 ]		86588-85-4		(722.1747, 1277.19)(722.6736, 946.78)(723.1767, 625.91)(1443.3367, 5043.44)(1444.3394, 4138.04)(1445.3441, 2097.8)(1446.3475, 863.85)	FindByFormula	C75 H62 O30	1	Esi+						95.76				95.76
Arg Gly Glu	Arg Gly Glu Esi+6.62	360.174	6.62				Arg Gly Glu [ C13 H24 N6 O6, tgt=, overall=69.29, db=69.29, METLIN ID=19380 ]				(361.1819, 4884.56)(362.1769, 846.79)	FindByFormula	C13 H24 N6 O6	1	Esi+						69.29				69.29
C14 H18 O4	C14 H18 O4	249.064	8.625				[ C14 H18 O4, tgt=, overall=82.76, mfg=82.76 ]				(251.1269, 10903.84)(252.1302, 1974.96)(499.1256, 57800.21)(500.143, 16089.95)	FindByFormula	C14 H18 O4	41	Esi+								82.76		82.76
Carthamin	Carthamin	910.224	8.951	C16941	HMDB33898		Carthamin [ C43 H42 O22, tgt=, overall=76.79, db=76.79, CAS ID=36338-96-2, KEGG ID=C16941, HMP ID=HMDB33898 ]		36338-96-2		(456.1199, 13523.56)(456.6201, 6516.56)(457.1227, 2571.4)(911.2298, 1497.68)(912.2284, 849.02)	FindByFormula	C43 H42 O22	1	Esi+						76.79				76.79
Cinnamtannin A2	Cinnamtannin A2	1154.27	7.956		HMDB37661		Cinnamtannin A2 [ C60 H50 O24, tgt=, overall=98.14, db=98.14, CAS ID=86631-38-1, HMP ID=HMDB37661 ]		86631-38-1		(1155.2744, 14796.18)(1156.2784, 10019.39)(1157.2806, 4069.38)(1158.2811, 1329.73)	FindByFormula	C60 H50 O24	1	Esi+						98.14				98.14
D-Chicoric acid	D-Chicoric acid	474.084	8.959		HMDB33938		D-Chicoric acid [ C22 H18 O12, tgt=, overall=79.03, db=79.03, HMP ID=HMDB33938 ]				(238.0496, 18225.91)(238.5508, 4654.45)(239.0421, 556.44)	FindByFormula	C22 H18 O12	1	Esi+						79.03				79.03
Dianhydroaurasperone C	Dianhydroaurasperone C Esi+6.271	556.135	6.271		HMDB34100		Dianhydroaurasperone C [ C31 H24 O10, tgt=, overall=54.28, db=54.28, CAS ID=92280-05-2, HMP ID=HMDB34100 ]		92280-05-2		(279.0745, 4428.8)(279.5788, 641.42)	FindByFormula	C31 H24 O10	1	Esi+						54.28				54.28
Dimethicone	Dimethicone	162.088	6.296		HMDB33532		Dimethicone [ C6 H18 O Si2, tgt=, overall=51.15, db=51.15, CAS ID=9006-65-9, HMP ID=HMDB33532 ]		9006-65-9		(163.0956, 5053.07)(164.0929, 369.32)	FindByFormula	C6 H18 O Si2	1	Esi+						51.15				51.15
Diosbulbin D	Diosbulbin D Esi+6.894	344.126	6.894		HMDB35109		Diosbulbin D [ C19 H20 O6, tgt=, overall=62.57, db=62.57, CAS ID=66756-57-8, HMP ID=HMDB35109 ]		66756-57-8		(173.0713, 1054.69)(345.1306, 6836.58)(346.1403, 1978.23)	FindByFormula	C19 H20 O6	1	Esi+						62.57				62.57
Diphenylamine	Diphenylamine Esi+12.546	169.089	12.546	C11016	HMDB32562		Diphenylamine [ C12 H11 N, tgt=, overall=86.60, db=86.60, CAS ID=122-39-4, KEGG ID=C11016, HMP ID=HMDB32562 ]		122-39-4		(170.0961, 4260.35)(171.0991, 636.56)	FindByFormula	C12 H11 N	1	Esi+						86.6				86.6
Epicatechin-(2beta-7,4beta-6)-ent-epicatechin	Epicatechin-(2beta-7,4beta-6)-ent-epicatechin Esi+6.463	576.126	6.463		HMDB34707		Epicatechin-(2beta-7,4beta-6)-ent-epicatechin [ C30 H24 O12, tgt=, overall=98.28, db=98.28, HMP ID=HMDB34707 ]				(599.1225, 1312.2)(577.1329, 16292.29)(578.1369, 5229.98)(579.1384, 1380.36)	FindByFormula	C30 H24 O12	1	Esi+						98.28				98.28
Epigallocatechin 3-cinnamate	Epigallocatechin 3-cinnamate	436.112	8.627		HMDB38831		Epigallocatechin 3-cinnamate [ C24 H20 O8, tgt=, overall=73.95, db=73.95, CAS ID=108907-46-6, HMP ID=HMDB38831 ]		108907-46-6		(219.0596, 17296.27)(219.5565, 3820.48)(220.0459, 184.82)(437.1209, 58772.45)(438.1251, 12371.45)	FindByFormula	C24 H20 O8	17	Esi+						73.95				73.95
Epigallocatechin 3-p-coumarate	Epigallocatechin 3-p-coumarate	452.113	9.381		HMDB38362		Epigallocatechin 3-p-coumarate [ C24 H20 O9, tgt=, overall=68.42, db=68.42, CAS ID=89013-65-0, HMP ID=HMDB38362 ]		89013-65-0		(475.1035, 1559.15)(453.1204, 5989.3)(454.125, 1859.68)	FindByFormula	C24 H20 O9	1	Esi+						68.42				68.42
Erinapyrone A	Erinapyrone A Esi+1.404	142.063	1.404		HMDB41426		Erinapyrone A [ C7 H10 O3, tgt=, overall=86.09, db=86.09, CAS ID=146064-66-6, HMP ID=HMDB41426 ]		146064-66-6		(143.0697, 13663.17)(144.0739, 997.25)	FindByFormula	C7 H10 O3	1	Esi+						86.09				86.09
Etoposide sulfate	Etoposide sulfate	752.155	7.376				Etoposide sulfate [ C33 H36 O18 S, tgt=, overall=76.91, db=76.91, CAS ID=136493-88-4, METLIN ID=706 ]		136493-88-4		(753.1624, 4562.33)(754.1666, 1742.14)(755.1694, 753.54)	FindByFormula	C33 H36 O18 S	1	Esi+						76.91				76.91
Evoxine	Evoxine	347.136	8.827	C10670			Evoxine [ C18 H21 N O6, tgt=, overall=99.90, db=99.90, CAS ID=522-11-2, KEGG ID=C10670, METLIN ID=44387 ]		522-11-2		(370.1264, 2532.03)(348.1441, 71156.71)(349.1475, 14414.83)(350.1508, 2404.57)	FindByFormula	C18 H21 N O6	1	Esi+						99.9				99.9
Gnididilatin	Gnididilatin	652.327	8.039	C09101			Gnididilatin [ C37 H48 O10, tgt=, overall=66.12, db=66.12, CAS ID=60195-69-9, KEGG ID=C09101, METLIN ID=67428 ]		60195-69-9		(653.3346, 5022.06)(654.3378, 1550.44)	FindByFormula	C37 H48 O10	1	Esi+						66.12				66.12
Hibiscitrin	Hibiscitrin	496.085	1.653		HMDB29678		Hibiscitrin [ C21 H20 O14, tgt=, overall=78.40, db=78.40, HMP ID=HMDB29678 ]				(497.0921, 14317.59)(498.0944, 2842.87)	FindByFormula	C21 H20 O14	1	Esi+						78.4				78.4
HoPhe-HoPhe-OH	HoPhe-HoPhe-OH	448.169	8.106				HoPhe-HoPhe-OH [ C25 H24 N2 O6, tgt=, overall=53.71, db=53.71, METLIN ID=65354 ]				(225.0916, 8589.29)(225.5909, 1753.47)	FindByFormula	C25 H24 N2 O6	1	Esi+						53.71				53.71
Idebenone Metabolite (Benzenebutanoic acid, 2,5-dihydroxy-3,4-dimethoxy-6-methyl-)	Idebenone Metabolite (Benzenebutanoic acid, 2,5-dihydroxy-3,4-dimethoxy-6-methyl-)	270.111	7.841		HMDB0000543		Idebenone Metabolite (Benzenebutanoic acid, 2,5-dihydroxy-3,4-dimethoxy-6-methyl-) [ C13 H18 O6, tgt=, overall=72.19, db=72.19, CAS ID=95233-52-6, METLIN ID=773 ]		95233-52-6		(293.0974, 10132.31)(294.1044, 1747.82)(271.1157, 5095.61)	FindByFormula	C13 H18 O6	12	Esi+						72.19				72.19
Isoketocamphoric acid	Isoketocamphoric acid	216.098	7.448				Isoketocamphoric acid [ C10 H16 O5, tgt=, overall=55.71, db=55.71 ]				(239.0871, 6052.81)(240.0814, 65.04)(217.1032, 3305.78)	FindByFormula	C10 H16 O5	9	Esi+						55.71				55.71
Mangiferoleanone	Mangiferoleanone Esi+15.505	424.368	15.505		HMDB36016		Mangiferoleanone [ C30 H48 O, tgt=, overall=72.65, db=72.65, CAS ID=18674-26-5, HMP ID=HMDB36016 ]		18674-26-5		(425.3759, 3170.47)(426.3782, 1132.0)	FindByFormula	C30 H48 O	1	Esi+						72.65				72.65
Manglupenone	Manglupenone Esi+14.673	436.333	14.673		HMDB30395		Manglupenone [ C30 H44 O2, tgt=, overall=71.17, db=71.17, CAS ID=152369-65-8, HMP ID=HMDB30395 ]		152369-65-8		(437.3403, 2557.71)(438.341, 923.55)	FindByFormula	C30 H44 O2	1	Esi+						71.17				71.17
Morellin	Morellin	544.244	7.489	C10085	HMDB30794		Morellin [ C33 H36 O7, tgt=, overall=67.13, db=67.13, CAS ID=1183-12-6, KEGG ID=C10085, HMP ID=HMDB30794 ]		1183-12-6		(545.2533, 5725.06)(546.2511, 1712.87)	FindByFormula	C33 H36 O7	1	Esi+						67.13				67.13
Presqualene diphosphate	Presqualene diphosphate	586.317	7.923	C03428	HMDB01278		Presqualene diphosphate [ C30 H52 O7 P2, tgt=, overall=55.02, db=55.02, CAS ID=29849-75-0, KEGG ID=C03428, HMP ID=HMDB01278 ]		29849-75-0		(609.3073, 4725.96)(610.3037, 2031.76)(587.3206, 1140.08)(604.3525, 2164.05)(605.3483, 733.56)	FindByFormula	C30 H52 O7 P2	1	Esi+						55.02				55.02
Procyanidin B8	Procyanidin B8 Esi+7.956	578.142	7.956		HMDB38369		Procyanidin B8 [ C30 H26 O12, tgt=, overall=95.80, db=95.80, CAS ID=12798-60-6, HMP ID=HMDB38369 ]		12798-60-6		(579.1491, 7973.45)(580.1523, 2660.83)(581.1585, 867.35)	FindByFormula	C30 H26 O12	1	Esi+						95.8				95.8
Pyridine N-oxide glucuronide	Pyridine N-oxide glucuronide	272.08	8.088		HMDB61177		Pyridine N-oxide glucuronide [ C11 H14 N O7, tgt=, overall=66.80, db=66.80, HMP ID=HMDB61177 ]				(273.087, 7048.04)(274.0898, 1247.23)	FindByFormula	C11 H14 N O7	1	Esi+						66.8				66.8
Quercetin 3-(6''-malonyl-glucoside)	Quercetin 3-(6''-malonyl-glucoside)	550.098	8.619	C12638	HMDB37368		Quercetin 3-(6''-malonyl-glucoside) [ C24 H22 O15, tgt=, overall=72.30, db=72.30, CAS ID=96862-01-0, KEGG ID=C12638, HMP ID=HMDB37368 ]		96862-01-0		(573.0916, 1208.17)(551.105, 4319.89)(552.1071, 1303.77)	FindByFormula	C24 H22 O15	1	Esi+						72.3				72.3
Rubroskyrin	Rubroskyrin	574.111	6.463		HMDB30865		Rubroskyrin [ C30 H22 O12, tgt=, overall=74.97, db=74.97, CAS ID=21884-47-9, HMP ID=HMDB30865 ]		21884-47-9		(575.118, 29840.59)(576.121, 9932.03)	FindByFormula	C30 H22 O12	1	Esi+						74.97				74.97
Scutellarein 6-xyloside	Scutellarein 6-xyloside Esi+9.141	418.09	9.141		HMDB37466		Scutellarein 6-xyloside [ C20 H18 O10, tgt=, overall=79.35, db=79.35, CAS ID=65876-68-8, HMP ID=HMDB37466 ]		65876-68-8		(441.0799, 3629.55)(442.0834, 959.72)(419.096, 4627.61)(420.1006, 1094.94)	FindByFormula	C20 H18 O10	1	Esi+						79.35				79.35
Tetrahydrofurfuryl cinnamate	Tetrahydrofurfuryl cinnamate	232.109	8.633		HMDB36189		Tetrahydrofurfuryl cinnamate [ C14 H16 O3, tgt=, overall=85.17, db=85.17, CAS ID=65505-25-1, HMP ID=HMDB36189 ]		65505-25-1		(487.193, 4928.37)(488.208, 1267.09)(233.1178, 11203.24)(234.12, 1727.4)	FindByFormula	C14 H16 O3	27	Esi+						85.17				85.17
82.0795@7.7310014	82.0795@7.7310014	82.0795	7.731								(105.0628, 1283.12)(83.0826, 23533.07)(84.0846, 2004.33)(203.1168, 32325.03)	FindByFormula		23	Esi+
412.1048@8.4609995	412.1048@8.4609995	412.105	8.461								(435.0938, 64588.84)(436.0969, 14402.96)(413.1093, 7426.43)(414.117, 1921.56)(430.132, 2120.47)	FindByFormula		6	Esi+
348.1559@8.178	348.1559@8.178	348.156	8.178								(349.095, 8218.99)(697.361, 4629.37)(698.3644, 1660.96)	FindByFormula		2	Esi+
377.0766@7.251	377.0766@7.251	377.077	7.251								(378.0868, 24806.41)(379.0928, 5771.37)	FindByFormula		4	Esi+
703.2063@1.397	703.2063@1.397	703.206	1.397								(704.2143, 9101.58)(705.1988, 5867.86)(706.1968, 1662.74)	FindByFormula		1	Esi+
1422.3892@1.445	1422.3892@1.445	1422.39	1.445								(712.2001, 2373.9)(712.7007, 1354.55)	FindByFormula		1	Esi+
529.1417@7.101	529.1417@7.101	529.142	7.101								(552.1271, 6641.72)(553.1268, 1461.48)(530.145, 1530.1)(547.1726, 883.49)	FindByFormula		3	Esi+
314.136@6.745	314.136@6.745	314.136	6.745								(315.1407, 5704.16)(316.1389, 1144.55)	FindByFormula		1	Esi+
1116.2131@7.376	1116.2131@7.376	1116.21	7.376								(559.113, 16434.03)(559.6123, 9252.88)(1117.209, 1974.49)(1118.211, 1129.94)	FindByFormula		1	Esi+
740.1676@7.998	740.1676@7.998	740.168	7.998								(741.1701, 3609.71)(742.1731, 1775.92)(743.1843, 627.19)	FindByFormula		1	Esi+
908.1804@7.691	908.1804@7.691	908.18	7.691								(455.1035, 9438.07)(455.6007, 5131.43)(456.1057, 1836.87)(909.192, 1690.49)(910.1961, 953.2)	FindByFormula		1	Esi+
838.1913@1.686	838.1913@1.686	838.191	1.686								(420.1033, 10905.75)(420.6053, 3742.48)(421.1085, 1537.44)(839.1958, 3734.38)(840.1991, 1279.55)	FindByFormula		1	Esi+
199.0993@12.456	199.0993@12.456	199.099	12.456								(200.1066, 21237.99)(201.1079, 4070.02)	FindByFormula		1	Esi+
966.1409@8.371	966.1409@8.371	966.141	8.371								(484.0778, 18020.09)(484.5791, 8569.94)(485.0805, 3336.95)(485.5789, 974.96)	FindByFormula		1	Esi+
1180.3242@1.661	1180.3242@1.661	1180.32	1.661								(591.1693, 9037.54)(591.6639, 4360.0)(592.1723, 2417.14)(592.6652, 727.24)	FindByFormula		1	Esi+
1430.2366@8.379	1430.2366@8.379	1430.24	8.379								(716.1254, 15353.42)(716.6265, 11108.17)(717.1274, 5355.88)(717.6291, 1952.62)	FindByFormula		1	Esi+
502.0437@8.387	502.0437@8.387	502.044	8.387								(252.0291, 11869.53)(252.5306, 2860.07)(503.0508, 660.48)	FindByFormula		1	Esi+
359.2005@8.311	359.2005@8.311	359.2	8.311								(741.3837, 3679.73)(742.3851, 1468.41)(360.2057, 3628.53)(736.432, 2052.77)(737.4344, 806.37)	FindByFormula		2	Esi+
376.0718@6.33	376.0718@6.33	376.072	6.33								(189.0425, 11639.56)(189.5426, 1883.43)(377.0798, 679.82)	FindByFormula		3	Esi+
618.107@7.691	618.107@7.691	618.107	7.691								(310.061, 11615.71)(310.5617, 4105.03)(311.0611, 1104.45)	FindByFormula		1	Esi+
1296.3197@1.653	1296.3197@1.653	1296.32	1.653								(649.1669, 5209.9)(649.6686, 2670.24)(650.1698, 1374.84)	FindByFormula		1	Esi+
884.2351@1.47	884.2351@1.47	884.235	1.47								(443.1249, 5731.74)(443.6253, 1970.22)	FindByFormula		1	Esi+
1174.3064@8.512	1174.3064@8.512	1174.31	8.512								(588.161, 7944.36)(588.6628, 5178.25)(589.1643, 2470.13)(589.6635, 796.43)(1175.3114, 1699.76)(1176.3138, 1100.46)	FindByFormula		1	Esi+
1368.2345@8.777	1368.2345@8.777	1368.23	8.777								(685.1249, 5875.53)(685.6266, 4144.15)(686.1248, 2169.17)(686.6238, 961.82)(1369.2422, 867.83)	FindByFormula		1	Esi+
1894.3315@8.387	1894.3315@8.387	1894.33	8.387								(948.1734, 5145.47)(948.6741, 4914.14)(949.1761, 2984.52)(949.6731, 1439.69)	FindByFormula		1	Esi+
199.1094@9.605	199.1094@9.605	199.109	9.605								(200.1169, 8209.12)(201.1115, 1885.58)	FindByFormula		1	Esi+
1354.2186@8.752	1354.2186@8.752	1354.22	8.752								(678.1165, 5659.39)(678.618, 4084.47)(679.1215, 1886.98)(1355.2228, 797.85)	FindByFormula		1	Esi+
1346.3575@8.951	1346.3575@8.951	1346.36	8.951								(674.1861, 6380.12)(674.6884, 4500.43)(675.189, 2200.4)(675.6924, 883.23)	FindByFormula		1	Esi+
994.6495@13.14	994.6495@13.14	994.649	13.14								(995.6565, 4822.73)(996.6624, 3421.94)(997.6653, 1310.92)	FindByFormula		1	Esi+
1582.3387@7.376	1582.3387@7.376	1582.34	7.376								(792.1767, 5382.17)(792.6778, 4425.51)(793.1798, 2333.26)(793.6807, 928.22)	FindByFormula		1	Esi+
1194.235@7.525	1194.235@7.525	1194.23	7.525								(598.1249, 5715.79)(598.6242, 3832.96)(599.129, 1930.74)	FindByFormula		1	Esi+
444.1257@6.238	444.1257@6.238	444.126	6.238								(445.1331, 5405.04)(446.1351, 1159.02)	FindByFormula		1	Esi+
697.1125@6.919	697.1125@6.919	697.112	6.919								(349.5632, 5657.3)(350.0681, 1780.04)(698.1225, 716.1)	FindByFormula		1	Esi+
1118.2119@7.711	1118.2119@7.711	1118.21	7.711								(560.1129, 7387.84)(560.6128, 3232.41)	FindByFormula		1	Esi+
1192.236@7.981	1192.236@7.981	1192.24	7.981								(597.1255, 3830.37)(597.6177, 2034.06)(598.1284, 1220.35)	FindByFormula		1	Esi+
513.0578@8.735	513.0578@8.735	513.058	8.735								(257.5364, 5316.32)(258.0389, 1513.4)	FindByFormula		1	Esi+
682.1075@8.404	682.1075@8.404	682.107	8.404								(342.0613, 5079.16)(342.5626, 1548.08)	FindByFormula		1	Esi+
647.3617@13.14	647.3617@13.14	647.362	13.14								(324.6882, 3981.99)(325.1888, 1832.06)	FindByFormula		1	Esi+
982.111@8.379	982.111@8.379	982.111	8.379								(492.0636, 2191.87)(492.5658, 1190.18)(983.1165, 3892.35)(984.1218, 1932.07)	FindByFormula		1	Esi+
468.1383@8.711	468.1383@8.711	468.138	8.711								(235.0764, 3953.68)(235.5705, 646.84)(469.1482, 819.49)	FindByFormula		1	Esi+
528.0963@1.97	528.0963@1.97	528.096	1.97								(265.0546, 4180.75)(265.5493, 98.88)(529.1084, 1670.23)	FindByFormula		1	Esi+
688.3786@13.14	688.3786@13.14	688.379	13.14								(689.3857, 3129.54)(690.391, 1310.97)	FindByFormula		1	Esi+
988.3161@8.354	988.3161@8.354	988.316	8.354								(989.3232, 3456.52)(990.3261, 1823.71)(991.3236, 1010.09)	FindByFormula		1	Esi+
934.1505@8.785	934.1505@8.785	934.15	8.785								(468.0833, 4503.98)(468.5831, 2190.87)(469.0795, 376.25)	FindByFormula		1	Esi+
906.1241@8.586	906.1241@8.586	906.124	8.586								(454.0693, 5311.46)(454.5685, 2397.76)(455.0753, 1035.7)	FindByFormula		1	Esi+
966.6903@13.561	966.6903@13.561	966.69	13.561								(967.6984, 2900.45)(968.7013, 1984.97)(969.7024, 796.29)	FindByFormula		1	Esi+
1018.2656@1.57	1018.2656@1.57	1018.27	1.57								(510.1375, 4090.14)(510.6376, 1571.24)	FindByFormula		1	Esi+
1080.2722@1.445	1080.2722@1.445	1080.27	1.445								(541.1428, 2460.88)(541.6456, 1146.19)	FindByFormula		1	Esi+
862.1736@7.5	862.1736@7.5	862.174	7.5								(863.1805, 3355.5)(864.187, 1753.71)	FindByFormula		1	Esi+
504.9492@11.696	504.9492@11.696	504.949	11.696								(505.9569, 3722.41)(506.9584, 758.53)	FindByFormula		1	Esi+
657.1162@7.525	657.1162@7.525	657.116	7.525								(329.5656, 4125.34)(330.0674, 1508.11)	FindByFormula		1	Esi+
1412.3328@1.653	1412.3328@1.653	1412.33	1.653								(707.1745, 3094.28)(707.6736, 1707.87)(708.1759, 898.38)	FindByFormula		1	Esi+
444.1342@8.23	444.1342@8.23	444.134	8.23								(223.0744, 4251.54)(223.5714, 986.71)	FindByFormula		1	Esi+
508.0936@7.724	508.0936@7.724	508.094	7.724								(255.0544, 3554.87)(255.5514, 849.32)	FindByFormula		1	Esi+
499.1332@7.367	499.1332@7.367	499.133	7.367								(500.1403, 3550.25)(501.1467, 1169.73)	FindByFormula		1	Esi+
1134.3241@7.55	1134.3241@7.55	1134.32	7.55								(568.1699, 3624.39)(568.671, 2306.78)(569.1734, 1230.47)	FindByFormula		1	Esi+
1382.2509@8.777	1382.2509@8.777	1382.25	8.777								(692.1336, 2824.82)(692.6326, 2066.22)(693.1326, 1206.21)	FindByFormula		1	Esi+
1340.2054@8.586	1340.2054@8.586	1340.21	8.586								(671.1102, 2659.45)(671.6116, 1678.82)(672.1124, 937.88)	FindByFormula		1	Esi+
926.2102@7.426	926.2102@7.426	926.21	7.426								(464.1127, 3527.77)(464.6109, 1621.47)	FindByFormula		1	Esi+
1458.3297@7.384	1458.3297@7.384	1458.33	7.384								(730.1721, 3535.18)(730.6694, 1727.45)	FindByFormula		1	Esi+
619.7487@1.1480004	619.7487@1.1480004	619.749	1.148								(642.7213, 3084.79)(620.7615, 4593.52)(621.7526, 791.87)(658.7203, 2917.47)	FindByFormula		28	Esi+

## Sheet: Beef
Compound	Compound Name	Mass	Retention Time	KEGG ID	HMP ID	LMP ID	Annotations	Alignment Value	CAS Number	ChEBI ID	CompositeSpectrum	CompoundAlgo	Formula	Frequency	Ionization mode	METLIN ID	MS2 Composite Spectrum	MS2 Count	NCBI gi	PubChem ID	Score (DB)	Score (Lib)	Score (MFG)	Score (Tgt)	Score	Swiss-Prot ID
(Ac)2-L-Lys-D-Ala-D-Ala	(Ac)2-L-Lys-D-Ala-D-Ala	372.205	1.248	C03326			(Ac)2-L-Lys-D-Ala-D-Ala [ C16 H28 N4 O6, tgt=, overall=81.46, db=81.46, KEGG ID=C03326, METLIN ID=65956 ]				(373.2117, 30357.23)(374.2122, 6237.57)(375.2067, 1455.67)	FindByFormula	C16 H28 N4 O6	1	Esi+						81.46				81.46
1-(5-Ketohexyl)-3-methylxanthine	1-(5-Ketohexyl)-3-methylxanthine	264.123	2.025				1-(5-Ketohexyl)-3-methylxanthine [ C12 H16 N4 O3, tgt=, overall=81.40, db=81.40, CAS ID=38975-46-1, METLIN ID=1769 ]		38975-46-1		(265.1311, 25721.89)(266.1326, 3607.99)	FindByFormula	C12 H16 N4 O3	1	Esi+						81.4				81.4
1-(9Z,12Z-octadecadienoyl)-2-(9Z-nonadecenoyl)-glycero-3-phosphoserine	1-(9Z,12Z-octadecadienoyl)-2-(9Z-nonadecenoyl)-glycero-3-phosphoserine	799.542	15.107				1-(9Z,12Z-octadecadienoyl)-2-(9Z-nonadecenoyl)-glycero-3-phosphoserine [ C43 H78 N O10 P, tgt=, overall=54.78, db=54.78 ]				(800.5497, 7490.11)(801.546, 3159.26)	FindByFormula	C43 H78 N O10 P	1	Esi+						54.78				54.78
1-(9Z-heptadecenoyl)-glycero-3-phosphoserine	1-(9Z-heptadecenoyl)-glycero-3-phosphoserine Esi+10.105	509.275	10.105				1-(9Z-heptadecenoyl)-glycero-3-phosphoserine [ C23 H44 N O9 P, tgt=, overall=78.66, db=78.66 ]				(510.282, 19823.45)(511.2848, 5611.08)	FindByFormula	C23 H44 N O9 P	1	Esi+						78.66				78.66
1-(9Z-tetradecenoyl)-2-dodecanoyl-glycero-3-phosphoethanolamine	1-(9Z-tetradecenoyl)-2-dodecanoyl-glycero-3-phosphoethanolamine	605.403	13.909				1-(9Z-tetradecenoyl)-2-dodecanoyl-glycero-3-phosphoethanolamine [ C31 H60 N O8 P, tgt=, overall=59.79, db=59.79 ]				(628.3939, 1469.63)(606.4089, 3142.72)(607.4116, 1276.14)	FindByFormula	C31 H60 N O8 P	1	Esi+						59.79				59.79
1-(beta-D-Ribofuranosyl)-1,4-dihydronicotinamide	1-(beta-D-Ribofuranosyl)-1,4-dihydronicotinamide	256.104	5.126	C15497	HMDB11648		1-(beta-D-Ribofuranosyl)-1,4-dihydronicotinamide [ C11 H16 N2 O5, tgt=, overall=94.61, db=94.61, KEGG ID=C15497, HMP ID=HMDB11648 ]				(279.0936, 9673.09)(280.0854, 204.46)(535.1993, 9300.21)(536.2021, 2612.69)(537.2053, 606.63)(257.1121, 43777.63)(258.1145, 6299.46)(259.1106, 909.93)(295.0652, 1520.72)(513.2173, 2075.97)(514.2192, 596.43)	FindByFormula	C11 H16 N2 O5	61	Esi+						94.61				94.61
10-Acetylpanaxytriol	10-Acetylpanaxytriol Esi+1.574	320.201	1.574		HMDB39821		10-Acetylpanaxytriol [ C19 H28 O4, tgt=, overall=68.25, db=68.25, CAS ID=122855-48-5, HMP ID=HMDB39821 ]		122855-48-5		(321.2083, 4046.74)(322.1996, 1094.87)	FindByFormula	C19 H28 O4	1	Esi+						68.25				68.25
11,12-Dimethylrosmanol	11,12-Dimethylrosmanol	374.206	11.747		HMDB40525		11,12-Dimethylrosmanol [ C22 H30 O5, tgt=, overall=70.48, db=70.48, HMP ID=HMDB40525 ]				(375.2133, 8695.45)(376.2184, 2199.22)	FindByFormula	C22 H30 O5	1	Esi+						70.48				70.48
1alpha,3beta,22R-Trihydroxyergosta-5,24E-dien-26-oic acid 3-O-b-D-glucoside 26-O-[b-D-glucosyl-(1-2)-b-D-glucosyl] ester	1alpha,3beta,22R-Trihydroxyergosta-5,24E-dien-26-oic acid 3-O-b-D-glucoside 26-O-[b-D-glucosyl-(1-2)-b-D-glucosyl] ester	946.484	7.939		HMDB40399		1alpha,3beta,22R-Trihydroxyergosta-5,24E-dien-26-oic acid 3-O-b-D-glucoside 26-O-[b-D-glucosyl-(1-2)-b-D-glucosyl] ester [ C46 H74 O20, tgt=, overall=76.14, db=76.14, CAS ID=155510-73-9, HMP ID=HMDB40399 ]		155510-73-9		(474.2452, 4680.19)(474.7445, 3036.35)(475.2451, 833.76)	FindByFormula	C46 H74 O20	1	Esi+						76.14				76.14
1alpha-hydroxy-22-[3-(1-hydroxy-1-methylethyl)phenyl]-23,24,25,26,27-pentanorvitamin D3	1alpha-hydroxy-22-[3-(1-hydroxy-1-methylethyl)phenyl]-23,24,25,26,27-pentanorvitamin D3	464.333	10.396			LMST03020479	1alpha-hydroxy-22-[3-(1-hydroxy-1-methylethyl)phenyl]-23,24,25,26,27-pentanorvitamin D3 [ C31 H44 O3, tgt=, overall=75.69, db=75.69, Lipid ID=LMST03020479 ]				(233.174, 10507.22)(233.6758, 3013.36)(234.1692, 729.84)(465.3362, 2787.69)	FindByFormula	C31 H44 O3	1	Esi+						75.69				75.69
1-dodecanoyl-2-tetradecanoyl-glycero-3-phosphoserine	1-dodecanoyl-2-tetradecanoyl-glycero-3-phosphoserine	651.409	13.793				1-dodecanoyl-2-tetradecanoyl-glycero-3-phosphoserine [ C32 H62 N O10 P, tgt=, overall=84.78, db=84.78 ]				(652.4172, 4824.82)(653.4201, 1978.18)(654.4169, 750.05)	FindByFormula	C32 H62 N O10 P	1	Esi+						84.78				84.78
1-hexadecanoyl-2-(2E-propionyl)-sn-glycero-3-phosphocholine	1-hexadecanoyl-2-(2E-propionyl)-sn-glycero-3-phosphocholine	549.35	13.642				1-hexadecanoyl-2-(2E-propionyl)-sn-glycero-3-phosphocholine [ C27 H52 N O8 P, tgt=, overall=89.60, db=89.60 ]				(550.3514, 8560.36)(551.355, 2932.59)(552.3409, 149.9)	FindByFormula	C27 H52 N O8 P	1	Esi+						89.6				89.6
1-hexadecanoyl-2-(9-carboxy-nonanoyl)-sn-glycero-3-phosphocholine	1-hexadecanoyl-2-(9-carboxy-nonanoyl)-sn-glycero-3-phosphocholine	665.427	14.115				1-hexadecanoyl-2-(9-carboxy-nonanoyl)-sn-glycero-3-phosphocholine [ C33 H64 N O10 P, tgt=, overall=90.78, db=90.78 ]				(666.4328, 13079.99)(667.4352, 5237.56)(668.4334, 1648.97)	FindByFormula	C33 H64 N O10 P	1	Esi+						90.78				90.78
1-hexadecanoyl-2-(9-oxo-nonanoyl)-sn-glycero-3-phosphocholine	1-hexadecanoyl-2-(9-oxo-nonanoyl)-sn-glycero-3-phosphocholine	649.44	15.852				1-hexadecanoyl-2-(9-oxo-nonanoyl)-sn-glycero-3-phosphocholine [ C33 H64 N O9 P, tgt=, overall=94.49, db=94.49 ]				(672.4253, 3453.65)(673.4327, 1515.95)(650.44, 6099.38)(651.4441, 2475.93)(652.4447, 796.1)	FindByFormula	C33 H64 N O9 P	1	Esi+						94.49				94.49
1-hexadecanoyl-2-glutaroyl-sn-glycero-3-phosphocholine	1-hexadecanoyl-2-glutaroyl-sn-glycero-3-phosphocholine	609.362	12.899				1-hexadecanoyl-2-glutaroyl-sn-glycero-3-phosphocholine [ C29 H56 N O10 P, tgt=, overall=67.73, db=67.73 ]				(610.3695, 2988.92)(611.3728, 1182.87)	FindByFormula	C29 H56 N O10 P	1	Esi+						67.73				67.73
1-tridecanoyl-2-eicosanoyl-glycero-3-phosphoserine	1-tridecanoyl-2-eicosanoyl-glycero-3-phosphoserine	749.517	13.677				1-tridecanoyl-2-eicosanoyl-glycero-3-phosphoserine [ C39 H76 N O10 P, tgt=, overall=59.14, db=59.14 ]				(750.5244, 5314.18)(751.5272, 2627.9)	FindByFormula	C39 H76 N O10 P	1	Esi+						59.14				59.14
2,4-Heptadecanedione	2,4-Heptadecanedione	268.238	14.934		HMDB40888		2,4-Heptadecanedione [ C17 H32 O2, tgt=, overall=76.01, db=76.01, CAS ID=64042-18-8, HMP ID=HMDB40888 ]		64042-18-8		(269.2453, 4282.18)(270.2493, 902.56)	FindByFormula	C17 H32 O2	1	Esi+						76.01				76.01
2S-amino-5,9,13,17-tetramethyl-8E,16-octadecadiene-1,3R,14-triol	2S-amino-5,9,13,17-tetramethyl-8E,16-octadecadiene-1,3R,14-triol	369.323	13.097				2S-amino-5,9,13,17-tetramethyl-8E,16-octadecadiene-1,3R,14-triol [ C22 H43 N O3, tgt=, overall=79.14, db=79.14 ]				(370.3306, 9443.56)(371.3325, 2558.49)	FindByFormula	C22 H43 N O3	1	Esi+						79.14				79.14
3,7-Diethyl-11-methyltrideca-1,3,6,10-tetraene	3,7-Diethyl-11-methyltrideca-1,3,6,10-tetraene	248.249	15.801				3,7-Diethyl-11-methyltrideca-1,3,6,10-tetraene [ C18 H32, tgt=, overall=72.24, db=72.24 ]				(249.2566, 3328.89)(250.2566, 740.93)	FindByFormula	C18 H32	1	Esi+						72.24				72.24
3R-hydroxy-dodecanoyl-[acp]	3R-hydroxy-dodecanoyl-[acp]	231.145	6.13				3R-hydroxy-dodecanoyl-[acp] [ C12 H23 O2 S, tgt=, overall=60.40, db=60.40 ]				(232.1517, 7870.14)(233.1499, 1194.66)	FindByFormula	C12 H23 O2 S	4	Esi+						60.4				60.4
4-Methylthiobutanaldoxime	4-Methylthiobutanaldoxime	133.055	5.65	C17241			4-Methylthiobutanaldoxime [ C5 H11 N O S, tgt=, overall=67.79, db=67.79, KEGG ID=C17241 ]				(156.0482, 4406.59)(134.0627, 7621.08)(135.0576, 184.4)	FindByFormula	C5 H11 N O S	4	Esi+						67.79				67.79
6-bromo-25-methyl-hexacosa-5E,9Z-dienoic acid	6-bromo-25-methyl-hexacosa-5E,9Z-dienoic acid	470.275	2.216				6-bromo-25-methyl-hexacosa-5E,9Z-dienoic acid [ C26 H47 Br O2, tgt=, overall=65.56, db=65.56 ]				(236.1442, 9266.34)(236.6463, 2744.73)(237.1412, 667.19)(471.2881, 3548.24)(472.2861, 1115.96)	FindByFormula	C26 H47 Br O2	1	Esi+						65.56				65.56
8-(3,6-Dimethyl-2-heptenyl)-naringenin	8-(3,6-Dimethyl-2-heptenyl)-naringenin Esi+6.777	396.193	6.777		HMDB40312		8-(3,6-Dimethyl-2-heptenyl)-naringenin [ C24 H28 O5, tgt=, overall=73.55, db=73.55, CAS ID=116207-30-8, HMP ID=HMDB40312 ]		116207-30-8		(397.1986, 4497.05)(398.2029, 1342.04)	FindByFormula	C24 H28 O5	1	Esi+						73.55				73.55
8-Heptadecenal	8-Heptadecenal	252.244	15.463		HMDB41335		8-Heptadecenal [ C17 H32 O, tgt=, overall=73.74, db=73.74, CAS ID=56797-41-2, HMP ID=HMDB41335 ]		56797-41-2		(253.2515, 3377.6)(254.2522, 741.28)	FindByFormula	C17 H32 O	1	Esi+						73.74				73.74
all-trans-13,14-Dihydroretinol	all-trans-13,14-Dihydroretinol	288.244	15.074	C15492	HMDB11618		all-trans-13,14-Dihydroretinol [ C20 H32 O, tgt=, overall=76.02, db=76.02, CAS ID=115797-14-3, KEGG ID=C15492, HMP ID=HMDB11618 ]		115797-14-3		(289.2515, 3260.34)(290.2552, 927.01)	FindByFormula	C20 H32 O	1	Esi+						76.02				76.02
Alpha-linolenyl carnitine	Alpha-linolenyl carnitine	421.316	11.896		HMDB06319		Alpha-linolenyl carnitine [ C25 H43 N O4, tgt=, overall=54.64, db=54.64, HMP ID=HMDB06319 ]				(422.3235, 3641.8)(423.322, 1169.93)	FindByFormula	C25 H43 N O4	1	Esi+						54.64				54.64
Altretamine	Altretamine Esi+14.818	210.161	14.818		HMDB14631		Altretamine [ C9 H18 N6, tgt=, overall=65.09, db=65.09, CAS ID=645-05-6, HMP ID=HMDB14631 ]		645-05-6		(211.168, 5365.26)(212.1663, 1072.36)	FindByFormula	C9 H18 N6	1	Esi+						65.09				65.09
Ambronide	Ambronide Esi+13.222	236.212	13.222		HMDB36831		Ambronide [ C16 H28 O, tgt=, overall=68.34, db=68.34, CAS ID=6790-58-5, HMP ID=HMDB36831 ]		6790-58-5		(237.2196, 3664.98)(238.2202, 764.83)	FindByFormula	C16 H28 O	1	Esi+						68.34				68.34
Amifloxacin	Amifloxacin Esi+21.561	334.142	21.561		HMDB41826		Amifloxacin [ C16 H19 F N4 O3, tgt=, overall=54.58, db=54.58, CAS ID=86393-37-5, HMP ID=HMDB41826 ]		86393-37-5		(335.1499, 4713.95)(336.1426, 68.15)	FindByFormula	C16 H19 F N4 O3	1	Esi+						54.58				54.58
Artenolide	Artenolide	528.276	8.999		HMDB37565		Artenolide [ C30 H40 O8, tgt=, overall=55.85, db=55.85, CAS ID=113807-34-4, HMP ID=HMDB37565 ]		113807-34-4		(265.1437, 7652.13)(265.6509, 275.84)(529.2862, 5680.41)(530.2864, 2035.72)	FindByFormula	C30 H40 O8	42	Esi+						55.85				55.85
b-D-Glucopyranosiduronic acid, (3a,5b)-24-[(carboxymethyl)amino]-24-oxocholan-3-yl	b-D-Glucopyranosiduronic acid, (3a,5b)-24-[(carboxymethyl)amino]-24-oxocholan-3-yl	609.346	1.624		HMDB02474		b-D-Glucopyranosiduronic acid, (3a,5b)-24-[(carboxymethyl)amino]-24-oxocholan-3-yl [ C32 H51 N O10, tgt=, overall=77.44, db=77.44, CAS ID=, METLIN ID=6694, HMP ID=HMDB02474 ]				(632.3335, 2884.39)(633.3355, 1112.54)(610.3531, 15584.01)(611.355, 5167.69)(612.3573, 1454.66)(648.3066, 1504.02)	FindByFormula	C32 H51 N O10	1	Esi+						77.44				77.44
BW A868C	BW A868C	459.274	11.954				BW A868C [ C25 H37 N3 O5, tgt=, overall=77.15, db=77.15, CAS ID=118675-50-6, METLIN ID=45418 ]		118675-50-6		(460.2808, 2654.58)(461.2855, 854.99)	FindByFormula	C25 H37 N3 O5	1	Esi+						77.15				77.15
Cycloheximide	Cycloheximide Esi+7.9749994	281.161	7.975	C06685			Cycloheximide [ C15 H23 N O4, tgt=, overall=78.63, db=78.63, CAS ID=66-81-9, KEGG ID=C06685, METLIN ID=66493 ]		66-81-9		(282.1685, 11116.75)(283.1709, 2173.49)	FindByFormula	C15 H23 N O4	7	Esi+						78.63				78.63
Desmosterol	Desmosterol	384.337	16.626	C01802	HMDB02719		Desmosterol [ C27 H44 O, tgt=, overall=75.52, db=75.52, KEGG ID=C01802, HMP ID=HMDB02719 ]				(385.3449, 4347.04)(386.3482, 1471.71)	FindByFormula	C27 H44 O	1	Esi+						75.52				75.52
Dibenz[c,h]acridine	Dibenz[c,h]acridine	279.107	3.392	C20122			Dibenz[c,h]acridine [ C21 H13 N, tgt=, overall=71.53, db=71.53, CAS ID=224-53-3, KEGG ID=C20122, METLIN ID=73540 ]		224-53-3		(280.1144, 11543.31)(281.1179, 2088.62)	FindByFormula	C21 H13 N	1	Esi+						71.53				71.53
dihydro-?-ergocryptine	dihydro-?-ergocryptine	577.332	10.694				dihydro-?-ergocryptine [ C32 H43 N5 O5, tgt=, overall=61.42, db=61.42, CAS ID=, METLIN ID=4043 ]				(600.324, 3600.46)(578.3388, 3900.63)(579.3396, 1377.72)	FindByFormula	C32 H43 N5 O5	1	Esi+						61.42				61.42
Dihydrocelastryl Diacetate	Dihydrocelastryl Diacetate	536.317	8.811				Dihydrocelastryl Diacetate [ C33 H44 O6, tgt=, overall=60.62, db=60.62, CAS ID=, METLIN ID=44211 ]				(269.1665, 3376.96)(269.6663, 968.31)	FindByFormula	C33 H44 O6	1	Esi+						60.62				60.62
D-Urobilin	D-Urobilin	588.3	7.807	C05795	HMDB04161		D-Urobilin [ C33 H40 N4 O6, tgt=, overall=83.19, db=83.19, CAS ID=3947-38-4, KEGG ID=C05795, HMP ID=HMDB04161 ]		3947-38-4		(295.1567, 5317.44)(295.6558, 1731.4)(296.1581, 606.0)(589.3108, 810.71)	FindByFormula	C33 H40 N4 O6	1	Esi+						83.19				83.19
Elaiophylin	Elaiophylin	1024.62	12.446	C15844			Elaiophylin [ C54 H88 O18, tgt=, overall=50.05, db=50.05, KEGG ID=C15844, METLIN ID=71109 ]				(1025.6115, 9842.21)(1026.6093, 6086.56)	FindByFormula	C54 H88 O18	2	Esi+						50.05				50.05
Enkephalin L	Enkephalin L	555.263	10.926		HMDB01045		Enkephalin L [ C28 H37 N5 O7, tgt=, overall=74.77, db=74.77, CAS ID=14-18-6, HMP ID=HMDB01045 ]		14-18-6		(278.6386, 7446.62)(279.1432, 2456.22)(279.6406, 627.67)	FindByFormula	C28 H37 N5 O7	1	Esi+						74.77				74.77
Fagaramide	Fagaramide Esi+4.649	247.12	4.649	C10455			Fagaramide [ C14 H17 N O3, tgt=, overall=72.68, db=72.68, CAS ID=495-86-3, KEGG ID=C10455, METLIN ID=68337 ]		495-86-3		(248.1272, 3105.95)(249.1288, 288.87)	FindByFormula	C14 H17 N O3	1	Esi+						72.68				72.68
Ferrioxamine	Ferrioxamine	651.27	7.631	C07597	HMDB41894		Ferrioxamine [ C27 H45 Fe N6 O9, tgt=, overall=54.64, db=54.64, CAS ID=14836-73-8, KEGG ID=C07597, HMP ID=HMDB41894 ]		14836-73-8		(326.6406, 7110.92)(327.1429, 2604.81)	FindByFormula	C27 H45 Fe N6 O9	1	Esi+						54.64				54.64
gamma2-Solamarine	gamma2-Solamarine	721.439	8.454		HMDB29371		gamma2-Solamarine [ C39 H63 N O11, tgt=, overall=81.04, db=81.04, CAS ID=11034-34-7, HMP ID=HMDB29371 ]		11034-34-7		(744.4312, 2600.37)(745.4281, 932.83)(361.7246, 1966.55)(362.2225, 1041.91)(722.4428, 7809.78)(723.4452, 3402.8)(724.4431, 1076.08)	FindByFormula	C39 H63 N O11	2	Esi+						81.04				81.04
GDP-4-acetamido-4,6-dideoxy-alpha-D-mannose	GDP-4-acetamido-4,6-dideoxy-alpha-D-mannose	630.114	4.175	C20672			GDP-4-acetamido-4,6-dideoxy-alpha-D-mannose [ C18 H28 N6 O15 P2, tgt=, overall=59.68, db=59.68, KEGG ID=C20672 ]				(631.1214, 11451.78)(632.1236, 3201.39)(633.1061, 140.25)	FindByFormula	C18 H28 N6 O15 P2	1	Esi+						59.68				59.68
His Pro Tyr	His Pro Tyr	415.181	6.182				His Pro Tyr [ C20 H25 N5 O5, tgt=, overall=70.46, db=70.46, METLIN ID=17173 ]				(416.1931, 3878.44)(417.1977, 1271.6)	FindByFormula	C20 H25 N5 O5	1	Esi+						70.46				70.46
Hydroxyhexanoycarnitine	Hydroxyhexanoycarnitine Esi+5.883001	275.172	5.883		HMDB13131		Hydroxyhexanoycarnitine [ C13 H25 N O5, tgt=, overall=73.86, db=73.86, HMP ID=HMDB13131 ]				(276.1791, 10622.68)(277.18, 1884.18)	FindByFormula	C13 H25 N O5	15	Esi+						73.86				73.86
JSTX-3	JSTX-3	565.355	1.615	C13931			JSTX-3 [ C27 H47 N7 O6, tgt=, overall=80.93, db=80.93, CAS ID=112163-33-4, KEGG ID=C13931, METLIN ID=69746 ]		112163-33-4		(588.3421, 912.43)(566.3623, 8405.68)(567.3654, 2838.35)(568.3623, 871.93)	FindByFormula	C27 H47 N7 O6	1	Esi+						80.93				80.93
L-Urobilin	L-Urobilin	594.338	9.403	C05793	HMDB04159		L-Urobilin [ C33 H46 N4 O6, tgt=, overall=97.45, db=97.45, CAS ID=34217-90-8, KEGG ID=C05793, HMP ID=HMDB04159 ]		34217-90-8		(617.3228, 1457.2)(595.3475, 32391.24)(596.3505, 12299.32)(597.3523, 2751.32)	FindByFormula	C33 H46 N4 O6	22	Esi+						97.45				97.45
Lys Val Cys	Lys Val Cys	348.185	3.384				Lys Val Cys [ C14 H28 N4 O4 S, tgt=, overall=63.34, db=63.34, METLIN ID=17588 ]				(349.1928, 3843.19)(350.1896, 744.93)	FindByFormula	C14 H28 N4 O4 S	1	Esi+						63.34				63.34
Lys Val Trp	Lys Val Trp	431.257	1.866				Lys Val Trp [ C22 H33 N5 O4, tgt=, overall=66.49, db=66.49, METLIN ID=23365 ]				(432.2647, 3321.59)(433.264, 861.26)	FindByFormula	C22 H33 N5 O4	1	Esi+						66.49				66.49
LysoPC(18:3(9Z,12Z,15Z))	LysoPC(18:3(9Z,12Z,15Z)) Esi+10.918	517.315	10.918		HMDB10388		LysoPC(18:3(9Z,12Z,15Z)) [ C26 H48 N O7 P, tgt=, overall=77.70, db=77.70, HMP ID=HMDB10388 ]				(259.664, 1668.91)(260.1543, 166.43)(518.3227, 20189.06)(519.3256, 6297.75)(520.3182, 2509.14)	FindByFormula	C26 H48 N O7 P	1	Esi+						77.7				77.7
LysoPC(20:5(5Z,8Z,11Z,14Z,17Z))	LysoPC(20:5(5Z,8Z,11Z,14Z,17Z)) Esi+14.818	541.314	14.818		HMDB10397		LysoPC(20:5(5Z,8Z,11Z,14Z,17Z)) [ C28 H48 N O7 P, tgt=, overall=68.61, db=68.61, HMP ID=HMDB10397 ]				(542.3213, 3356.56)(543.3302, 1147.81)	FindByFormula	C28 H48 N O7 P	1	Esi+						68.61				68.61
LysoPE(0:0/18:3(9Z,12Z,15Z))	LysoPE(0:0/18:3(9Z,12Z,15Z)) Esi+10.745	475.27	10.745		HMDB11479		LysoPE(0:0/18:3(9Z,12Z,15Z)) [ C23 H42 N O7 P, tgt=, overall=79.31, db=79.31, HMP ID=HMDB11479 ]				(973.5193, 3829.63)(476.2764, 25833.97)(477.279, 7264.28)(952.5684, 2221.35)(953.5575, 995.88)(954.5802, 467.87)	FindByFormula	C23 H42 N O7 P	6	Esi+						79.31				79.31
LysoPE(0:0/20:4(8Z,11Z,14Z,17Z))	LysoPE(0:0/20:4(8Z,11Z,14Z,17Z)) Esi+11.117	501.284	11.117		HMDB11488		LysoPE(0:0/20:4(8Z,11Z,14Z,17Z)) [ C25 H44 N O7 P, tgt=, overall=66.15, db=66.15, HMP ID=HMDB11488 ]				(502.2914, 2688.38)(503.2921, 959.0)	FindByFormula	C25 H44 N O7 P	1	Esi+						66.15				66.15
LysoPE(0:0/20:5(5Z,8Z,11Z,14Z,17Z))	LysoPE(0:0/20:5(5Z,8Z,11Z,14Z,17Z)) Esi+11.217	499.271	11.217		HMDB11489		LysoPE(0:0/20:5(5Z,8Z,11Z,14Z,17Z)) [ C25 H42 N O7 P, tgt=, overall=69.18, db=69.18, HMP ID=HMDB11489 ]				(500.2782, 4328.42)(501.2823, 1600.76)	FindByFormula	C25 H42 N O7 P	1	Esi+						69.18				69.18
Mesaconitine	Mesaconitine	631.297	7.192	C08698			Mesaconitine [ C33 H45 N O11, tgt=, overall=62.59, db=62.59, CAS ID=2752-64-9, KEGG ID=C08698, METLIN ID=67132 ]		2752-64-9		(632.3039, 4823.54)(633.3111, 2162.49)	FindByFormula	C33 H45 N O11	1	Esi+						62.59				62.59
Methyl lucidenate F	Methyl lucidenate F	470.272	7.815		HMDB36437		Methyl lucidenate F [ C28 H38 O6, tgt=, overall=59.08, db=59.08, CAS ID=98665-10-2, HMP ID=HMDB36437 ]		98665-10-2		(471.2793, 4451.09)(472.279, 1378.24)	FindByFormula	C28 H38 O6	1	Esi+						59.08				59.08
Millefin	Millefin	350.179	10.555		HMDB36689		Millefin [ C19 H26 O6, tgt=, overall=78.94, db=78.94, CAS ID=39262-27-6, HMP ID=HMDB36689 ]		39262-27-6		(176.0943, 3066.46)(176.5937, 669.19)	FindByFormula	C19 H26 O6	1	Esi+						78.94				78.94
N-Desmethylaminopyrine	N-Desmethylaminopyrine Esi+8.341	217.122	8.341		HMDB13839		N-Desmethylaminopyrine [ C12 H15 N3 O, tgt=, overall=75.15, db=75.15, HMP ID=HMDB13839 ]				(240.11, 5475.44)(218.1292, 7898.83)(219.1276, 1410.98)	FindByFormula	C12 H15 N3 O	5	Esi+						75.15				75.15
N'-Formylkynurenine	N'-Formylkynurenine Esi+2.083	236.08	2.083	C02406	HMDB01200		N'-Formylkynurenine [ C11 H12 N2 O4, tgt=, overall=66.99, db=66.99, CAS ID=1022-31-7, KEGG ID=C02406, HMP ID=HMDB01200 ]		1022-31-7		(237.0858, 4900.11)(238.081, 482.3)	FindByFormula	C11 H12 N2 O4	4	Esi+						66.99				66.99
N-hexadecanoyl-phenylalanine	N-hexadecanoyl-phenylalanine Esi+13.756	403.314	13.756		HMDB0062339		N-hexadecanoyl-phenylalanine [ C25 H41 N O3, tgt=, overall=72.56, db=72.56 ]				(404.3138, 10533.61)(405.3129, 3623.61)(406.3123, 381.99)	FindByFormula	C25 H41 N O3	1	Esi+						72.56				72.56
N-hexadecanoyl-taurine	N-hexadecanoyl-taurine	363.245	12.244				N-hexadecanoyl-taurine [ C18 H37 N O4 S, tgt=, overall=53.33, db=53.33 ]				(364.2526, 3178.18)(365.2503, 1161.56)	FindByFormula	C18 H37 N O4 S	1	Esi+						53.33				53.33
N-octadecanoyl-tyrosine	N-octadecanoyl-tyrosine	447.332	12.253		HMDB0062343		N-octadecanoyl-tyrosine [ C27 H45 N O4, tgt=, overall=67.55, db=67.55 ]				(448.3393, 8907.13)(449.3408, 2857.15)	FindByFormula	C27 H45 N O4	1	Esi+						67.55				67.55
PE(P-16:0/18:3(9Z,12Z,15Z))	PE(P-16:0/18:3(9Z,12Z,15Z))	697.501	16.106		HMDB11345		PE(P-16:0/18:3(9Z,12Z,15Z)) [ C39 H72 N O7 P, tgt=, overall=57.11, db=57.11, HMP ID=HMDB11345 ]				(698.5083, 3486.0)(699.5101, 1733.12)	FindByFormula	C39 H72 N O7 P	1	Esi+						57.11				57.11
Phenethyl decanoate	Phenethyl decanoate Esi+1.574	276.207	1.574		HMDB32464		Phenethyl decanoate [ C18 H28 O2, tgt=, overall=64.47, db=64.47, CAS ID=61810-55-7, HMP ID=HMDB32464 ]		61810-55-7		(277.2143, 5553.63)(278.2126, 1042.51)	FindByFormula	C18 H28 O2	1	Esi+						64.47				64.47
PI(18:0/0:0)	PI(18:0/0:0)	599.317	10.719			LMGP06050004	PI(18:0/0:0) [ C27 H52 O12 P, tgt=, overall=64.62, db=64.62, Lipid ID=LMGP06050004 ]				(600.3241, 3592.58)(601.3263, 1296.22)	FindByFormula	C27 H52 O12 P	1	Esi+						64.62				64.62
PI(18:1(9Z)/0:0)	PI(18:1(9Z)/0:0)	597.303	10.503			LMGP06050005	PI(18:1(9Z)/0:0) [ C27 H50 O12 P, tgt=, overall=72.78, db=72.78, Lipid ID=LMGP06050005 ]				(598.3106, 5907.8)(599.3143, 2066.37)	FindByFormula	C27 H50 O12 P	1	Esi+						72.78				72.78
Pristanoylglycine	Pristanoylglycine	355.306	12.849		HMDB13303		Pristanoylglycine [ C21 H41 N O3, tgt=, overall=57.01, db=57.01, HMP ID=HMDB13303 ]				(356.3137, 6512.61)(357.3113, 1808.24)	FindByFormula	C21 H41 N O3	1	Esi+						57.01				57.01
Pro Gly Lys	Pro Gly Lys	300.177	7.004				Pro Gly Lys [ C13 H24 N4 O4, tgt=, overall=67.02, db=67.02, METLIN ID=22302 ]				(623.3513, 11809.24)(624.349, 4271.85)(625.3321, 641.4)(301.1413, 4958.71)	FindByFormula	C13 H24 N4 O4	2	Esi+						67.02				67.02
Quassin	Quassin	388.192	2.233	C08778	HMDB36587		Quassin [ C22 H28 O6, tgt=, overall=71.59, db=71.59, CAS ID=76-78-8, KEGG ID=C08778, HMP ID=HMDB36587 ]		76-78-8		(389.1999, 8596.41)(390.1973, 2425.6)(391.1919, 741.65)	FindByFormula	C22 H28 O6	1	Esi+						71.59				71.59
Rifaximin	Rifaximin	785.346	5.796		HMDB15351		Rifaximin [ C43 H51 N3 O11, tgt=, overall=51.62, db=51.62, CAS ID=80621-81-4, HMP ID=HMDB15351 ]		80621-81-4		(393.68, 3820.77)(394.1873, 2089.95)	FindByFormula	C43 H51 N3 O11	1	Esi+						51.62				51.62
Sodium taurocholate	Sodium taurocholate	537.275	7.018		HMDB33781		Sodium taurocholate [ C26 H44 N Na O7 S, tgt=, overall=51.39, db=51.39, CAS ID=145-42-6, HMP ID=HMDB33781 ]		145-42-6		(538.284, 2702.95)(539.2884, 1221.08)	FindByFormula	C26 H44 N Na O7 S	1	Esi+						51.39				51.39
Thr Gln Trp	Thr Gln Trp	433.199	5.954				Thr Gln Trp [ C20 H27 N5 O6, tgt=, overall=78.53, db=78.53, METLIN ID=23517 ]				(434.2028, 6255.36)(435.204, 1681.62)	FindByFormula	C20 H27 N5 O6	1	Esi+						78.53				78.53
Tryptophyl-Arginine	Tryptophyl-Arginine	360.186	6.278		HMDB29077		Tryptophyl-Arginine [ C17 H24 N6 O3, tgt=, overall=64.67, db=64.67, HMP ID=HMDB29077 ]				(361.1953, 6615.37)(362.196, 1665.02)	FindByFormula	C17 H24 N6 O3	1	Esi+						64.67				64.67
Undecanoylcarnitine	Undecanoylcarnitine	329.253	12.037		HMDB13321		Undecanoylcarnitine [ C18 H35 N O4, tgt=, overall=75.69, db=75.69, HMP ID=HMDB13321 ]				(330.2629, 4682.83)(331.263, 1023.67)	FindByFormula	C18 H35 N O4	1	Esi+						75.69				75.69
101.0863@1.2080001	101.0863@1.2080001	101.086	1.208								(124.0863, 10125.09)(125.0853, 1004.55)(102.0881, 2551.62)(242.1233, 8018.53)	FindByFormula		49	Esi+
147.0828@1.48	147.0828@1.48	147.083	1.48								(148.0905, 10945.89)(149.0853, 1142.27)(312.1371, 129.43)	FindByFormula		5	Esi+
470.2082@10.072	470.2082@10.072	470.208	10.072								(471.2024, 6868.42)(472.208, 2422.17)(510.282, 19823.45)	FindByFormula		7	Esi+
573.7033@1.161	573.7033@1.161	573.703	1.161								(596.67, 3033.46)(574.7094, 5019.88)(575.7003, 1095.65)(612.6713, 2588.87)(613.669, 1248.97)(1148.3835, 919.12)	FindByFormula		17	Esi+
382.214@6.331	382.214@6.331	382.214	6.331								(192.1159, 3932.84)(192.6089, 119.34)(383.2182, 1455.12)	FindByFormula		6	Esi+
354.1171@1.723	354.1171@1.723	354.117	1.723								(355.1229, 3175.79)(356.1229, 863.09)	FindByFormula		2	Esi+
555.2866@11.092999	555.2866@11.092999	555.287	11.093								(556.3, 21553.05)(557.3032, 6735.95)	FindByFormula		3	Esi+
255.0444@5.7519994	255.0444@5.7519994	255.044	5.752								(278.0774, 8755.69)(128.5282, 3250.93)(129.0342, 243.9)(256.0628, 1475.96)(273.0909, 2414.03)	FindByFormula		6	Esi+
184.0619@2.744	184.0619@2.744	184.062	2.744								(185.0674, 19969.91)(186.0713, 2001.64)(202.1174, 59114.39)	FindByFormula		26	Esi+
546.3067@12.215	546.3067@12.215	546.307	12.215								(569.2925, 3111.89)(547.3093, 5079.14)(548.3114, 2275.12)	FindByFormula		2	Esi+
869.5112@12.473	869.5112@12.473	869.511	12.473								(435.762, 4610.42)(436.2659, 2574.47)(436.7625, 1058.07)(870.5207, 2593.42)	FindByFormula		2	Esi+
773.5345@15.053	773.5345@15.053	773.534	15.053								(774.5357, 10506.63)(775.5355, 4939.72)	FindByFormula		1	Esi+
349.2115@10.127	349.2115@10.127	349.212	10.127								(350.2311, 47778.72)(351.2204, 13252.12)(352.2134, 2494.83)(699.4338, 4801.34)(700.4378, 2101.35)(701.4391, 771.58)	FindByFormula		22	Esi+
912.4974@6.652	912.4974@6.652	912.497	6.652								(457.2569, 3764.99)(457.7524, 686.06)	FindByFormula		1	Esi+
290.9695@1.189	290.9695@1.189	290.969	1.189								(291.9783, 7680.11)(292.9681, 1619.91)	FindByFormula		1	Esi+
610.4162@13.569	610.4162@13.569	610.416	13.569								(611.4249, 3422.06)(612.4257, 1484.61)	FindByFormula		1	Esi+
171.0872@2.394	171.0872@2.394	171.087	2.394								(194.0738, 79.64)(189.1203, 39178.07)(190.1218, 4275.17)	FindByFormula		2	Esi+
906.7631@18.033	906.7631@18.033	906.763	18.033								(909.7836, 4868.69)(910.7874, 2659.97)	FindByFormula		1	Esi+
1040.5432@7.176	1040.5432@7.176	1040.54	7.176								(521.2834, 8587.21)(521.7845, 5252.98)(522.2832, 2330.66)(522.7813, 734.02)	FindByFormula		1	Esi+
607.3829@13.528	607.3829@13.528	607.383	13.528								(608.3907, 4385.07)(609.3933, 1717.3)	FindByFormula		1	Esi+
450.2411@7.134	450.2411@7.134	450.241	7.134								(451.2514, 3657.05)(452.2488, 1573.54)	FindByFormula		1	Esi+
390.1971@10.155999	390.1971@10.155999	390.197	10.156								(413.1897, 3206.65)(414.2036, 1299.75)(391.2046, 13564.35)(392.2082, 3147.96)	FindByFormula		8	Esi+
834.3197@5.954	834.3197@5.954	834.32	5.954								(418.1667, 6013.4)(418.6672, 2782.99)(419.1791, 921.61)	FindByFormula		1	Esi+
170.1024@6.396	170.1024@6.396	170.102	6.396								(171.1085, 9313.79)(172.113, 1173.52)	FindByFormula		5	Esi+
633.3283@11.846	633.3283@11.846	633.328	11.846								(634.3343, 5812.08)(635.3341, 1663.8)	FindByFormula		1	Esi+
592.3197@9.339999	592.3197@9.339999	592.32	9.34								(615.314, 1137.4)(593.3245, 21768.94)(594.3274, 7195.7)	FindByFormula		10	Esi+
134.0277@1.04	134.0277@1.04	134.028	1.04								(157.0141, 3836.58)(158.0091, 51.17)(152.0605, 53201.92)	FindByFormula		9	Esi+
1013.642@11.507	1013.642@11.507	1013.64	11.507								(507.8293, 15443.05)(508.3303, 9302.9)(508.8322, 3940.19)(509.3312, 1602.57)	FindByFormula		1	Esi+
801.4047@6.519	801.4047@6.519	801.405	6.519								(401.7097, 8859.14)(402.211, 4208.43)(402.7088, 1722.01)(802.4101, 531.12)	FindByFormula		1	Esi+
575.253@12.402	575.253@12.402	575.253	12.402								(288.6332, 4449.7)(289.1371, 1452.62)	FindByFormula		1	Esi+
618.3406@6.519	618.3406@6.519	618.341	6.519								(310.1798, 4200.44)(310.67, 169.06)	FindByFormula		1	Esi+
451.3572@12.824	451.3572@12.824	451.357	12.824								(452.365, 22721.73)(453.3689, 6864.82)(454.3665, 1240.09)	FindByFormula		1	Esi+
584.3508@6.403	584.3508@6.403	584.351	6.403								(293.1829, 25387.52)(293.6845, 8469.5)(294.1829, 2129.37)(585.351, 1787.33)(586.3486, 755.03)	FindByFormula		1	Esi+
527.2854@9.205	527.2854@9.205	527.285	9.205								(550.2767, 3353.89)(528.2925, 31415.71)(529.2952, 8526.63)(530.295, 1963.48)	FindByFormula		1	Esi+
346.8515@7.159	346.8515@7.159	346.851	7.159								(347.8587, 29902.14)(348.8616, 1773.6)	FindByFormula		1	Esi+
1117.1519@7.533	1117.1519@7.533	1117.15	7.533								(559.5837, 8364.66)(560.0822, 9469.73)(560.5821, 2524.6)	FindByFormula		1	Esi+
336.0675@3.242	336.0675@3.242	336.067	3.242								(359.0577, 959.79)(337.0773, 11424.41)(338.0802, 1656.35)	FindByFormula		1	Esi+
1117.6482@7.541	1117.6482@7.541	1117.65	7.541								(559.832, 12064.51)(560.3306, 5488.23)(560.8274, 1165.1)	FindByFormula		1	Esi+
561.3387@11.333	561.3387@11.333	561.339	11.333								(584.3295, 2622.52)(585.3309, 1036.14)(562.3466, 3412.84)(563.3458, 1355.51)	FindByFormula		1	Esi+
1557.9904@12.369	1557.9904@12.369	1557.99	12.369								(1580.9832, 4074.51)(1581.9869, 3803.06)(1582.9882, 2273.66)(1583.9865, 1153.05)(1558.9922, 1291.84)(1559.9951, 1203.7)(1560.9855, 861.25)	FindByFormula		1	Esi+
1254.6298@8.143	1254.6298@8.143	1254.63	8.143								(628.3184, 8183.58)(628.8142, 8682.21)(629.3143, 2720.31)(629.8136, 548.32)	FindByFormula		1	Esi+
2115.2693@12.369	2115.2693@12.369	2115.27	12.369								(1058.6428, 3521.34)(1059.1453, 3854.37)(1059.6459, 2934.82)(1060.1467, 1511.43)	FindByFormula		1	Esi+
1255.1149@8.081	1255.1149@8.081	1255.11	8.081								(628.5647, 11674.3)(629.064, 5283.53)(629.5631, 1208.9)	FindByFormula		1	Esi+
622.6776@7.109	622.6776@7.109	622.678	7.109								(623.685, 12576.06)(624.684, 1663.44)	FindByFormula		1	Esi+
499.8273@11.672	499.8273@11.672	499.827	11.672								(500.8349, 5202.75)(501.8338, 1212.35)	FindByFormula		1	Esi+
1827.5352@10.508	1827.5352@10.508	1827.54	10.508								(914.7756, 5034.24)(915.2741, 4302.17)(915.7742, 1455.85)	FindByFormula		2	Esi+
199.1172@1.966	199.1172@1.966	199.117	1.966								(200.1247, 7207.51)(201.1208, 1397.25)	FindByFormula		1	Esi+
597.3284@9.392	597.3284@9.392	597.328	9.392								(620.3196, 4931.86)(621.3223, 1707.36)(598.3328, 2434.55)(599.3308, 867.84)	FindByFormula		1	Esi+
406.2277@1.632	406.2277@1.632	406.228	1.632								(429.2169, 3435.78)(430.2199, 820.76)(409.2411, 9532.18)(410.2375, 1193.61)	FindByFormula		1	Esi+
577.6145@6.976	577.6145@6.976	577.615	6.976								(578.6218, 9583.56)(579.6216, 2292.29)	FindByFormula		1	Esi+
1276.8821@12.385	1276.8821@12.385	1276.88	12.385								(1277.8907, 2724.17)(1278.8962, 2047.56)(1279.8958, 1075.2)	FindByFormula		1	Esi+
663.335@11.725	663.335@11.725	663.335	11.725								(664.3444, 5102.87)(665.3477, 1954.54)	FindByFormula		1	Esi+
209.1023@1.821	209.1023@1.821	209.102	1.821								(210.1104, 14413.11)(211.1133, 1776.31)	FindByFormula		1	Esi+
1100.6132@12.468	1100.6132@12.468	1100.61	12.468								(551.314, 4045.02)(551.8141, 2562.47)	FindByFormula		1	Esi+
858.4937@7.558	858.4937@7.558	858.494	7.558								(430.2543, 8590.21)(430.7551, 4490.26)(431.2479, 357.41)	FindByFormula		1	Esi+
577.948@6.968	577.948@6.968	577.948	6.968								(578.9552, 9227.42)(579.9536, 964.25)	FindByFormula		1	Esi+
1238.6278@7.009	1238.6278@7.009	1238.63	7.009								(620.3216, 5287.01)(620.8236, 3649.68)(621.3261, 1965.1)(621.8157, 739.92)	FindByFormula		1	Esi+
1593.0192@21.528	1593.0192@21.528	1593.02	21.528								(797.5169, 4580.26)(798.0133, 4525.36)(798.5326, 3165.72)(799.0154, 1088.19)	FindByFormula		1	Esi+
610.3304@11.797	610.3304@11.797	610.33	11.797								(611.3377, 4523.19)(612.3411, 1425.42)	FindByFormula		1	Esi+
635.4246@15.099	635.4246@15.099	635.425	15.099								(658.4167, 3375.82)(659.425, 1399.73)(636.4306, 3408.85)(637.4272, 616.12)	FindByFormula		1	Esi+
518.3536@16.313	518.3536@16.313	518.354	16.313								(519.3613, 6297.16)(520.358, 3301.35)	FindByFormula		1	Esi+
760.3957@7.566	760.3957@7.566	760.396	7.566								(381.2048, 7257.92)(381.7044, 3122.31)(382.2, 1060.56)(761.4032, 809.06)	FindByFormula		1	Esi+
861.4828@21.544	861.4828@21.544	861.483	21.544								(862.49, 6810.8)(863.4939, 3732.91)(864.5013, 1319.35)	FindByFormula		1	Esi+
362.2029@6.195	362.2029@6.195	362.203	6.195								(363.2101, 6414.94)(364.2132, 1490.49)	FindByFormula		1	Esi+
1146.1598@7.549	1146.1598@7.549	1146.16	7.549								(574.0871, 6582.01)(574.5888, 2678.49)(575.0775, 976.3)	FindByFormula		1	Esi+
494.0466@4.183	494.0466@4.183	494.047	4.183								(248.0307, 5422.01)(248.5321, 1285.52)(495.0533, 3717.3)(496.0563, 901.72)	FindByFormula		1	Esi+
1145.6603@7.541	1145.6603@7.541	1145.66	7.541								(573.8382, 5427.07)(574.3354, 5995.44)(574.8337, 1657.45)	FindByFormula		1	Esi+
549.2762@10.18	549.2762@10.18	549.276	10.18								(550.2834, 5358.26)(551.2861, 1758.4)	FindByFormula		1	Esi+
641.3498@9.309	641.3498@9.309	641.35	9.309								(664.3408, 2813.6)(642.3483, 12349.76)(643.3508, 4526.66)	FindByFormula		2	Esi+
299.2619@12.543	299.2619@12.543	299.262	12.543								(300.2706, 6451.78)(301.2651, 1584.57)(302.2552, 326.35)	FindByFormula		1	Esi+
905.5317@7.283	905.5317@7.283	905.532	7.283								(453.7732, 4345.75)(454.2712, 2689.32)(454.7723, 922.9)	FindByFormula		1	Esi+
1022.6138@12.391	1022.6138@12.391	1022.61	12.391								(1023.6367, 3159.88)(1024.6409, 1856.52)	FindByFormula		1	Esi+
1067.126@7.624	1067.126@7.624	1067.13	7.624								(534.5701, 5643.2)(535.069, 2122.56)	FindByFormula		1	Esi+
853.5412@12.327	853.5412@12.327	853.541	12.327								(854.5491, 3624.0)(855.5501, 1985.69)(856.5467, 845.92)	FindByFormula		1	Esi+
378.1621@1.991	378.1621@1.991	378.162	1.991								(379.1695, 4714.23)(380.1692, 1044.7)	FindByFormula		1	Esi+
611.6843@7.516	611.6843@7.516	611.684	7.516								(612.6919, 6793.64)(613.6908, 2058.18)	FindByFormula		1	Esi+
1114.644@6.893	1114.644@6.893	1114.64	6.893								(558.3293, 5210.1)(558.8336, 3122.64)(559.3273, 1415.76)	FindByFormula		1	Esi+
1274.6385@8.172	1274.6385@8.172	1274.64	8.172								(638.3268, 4869.55)(638.8226, 1618.93)	FindByFormula		1	Esi+
595.3506@13.097	595.3506@13.097	595.351	13.097								(596.3579, 6936.58)(597.361, 2455.47)	FindByFormula		1	Esi+
1274.3114@8.172	1274.3114@8.172	1274.31	8.172								(638.1636, 3670.03)(638.6592, 2415.33)	FindByFormula		1	Esi+
764.7848@8.164	764.7848@8.164	764.785	8.164								(765.7927, 6593.48)(766.7861, 299.98)	FindByFormula		1	Esi+
581.3083@11.067	581.3083@11.067	581.308	11.067								(582.3157, 3490.11)(583.3183, 1282.11)	FindByFormula		1	Esi+
1770.995@10.022	1770.995@10.022	1770.99	10.022								(886.5057, 3089.85)(887.003, 2439.29)(887.4963, 763.03)	FindByFormula		1	Esi+
1770.4996@10.022	1770.4996@10.022	1770.5	10.022								(886.2576, 1719.14)(886.7539, 3492.23)(887.2538, 1646.79)	FindByFormula		1	Esi+
764.5873@8.18	764.5873@8.18	764.587	8.18								(765.5948, 5781.86)(766.5875, 1188.65)	FindByFormula		1	Esi+
520.8244@12.029	520.8244@12.029	520.824	12.029								(521.8316, 5073.66)(522.8406, 1102.56)	FindByFormula		1	Esi+
612.0199@7.516	612.0199@7.516	612.02	7.516								(613.0268, 6714.93)(614.034, 734.07)	FindByFormula		1	Esi+
536.9237@6.86	536.9237@6.86	536.924	6.86								(537.9311, 7757.71)(538.9344, 1519.41)	FindByFormula		1	Esi+
439.3272@10.96	439.3272@10.96	439.327	10.96								(440.3343, 2341.38)(441.3337, 682.71)(478.2903, 1456.48)	FindByFormula		1	Esi+
385.3408@15.826	385.3408@15.826	385.341	15.826								(386.3481, 4052.0)(387.3489, 874.53)	FindByFormula		1	Esi+
885.4899@6.079	885.4899@6.079	885.49	6.079								(443.7522, 3593.16)(444.2547, 2321.25)(444.7521, 572.76)	FindByFormula		1	Esi+
1026.6581@12.824	1026.6581@12.824	1026.66	12.824								(1049.6497, 950.34)(1027.6666, 2770.68)(1028.6685, 1748.0)(1029.6598, 1032.54)	FindByFormula		1	Esi+
839.5555@15.116	839.5555@15.116	839.556	15.116								(840.5629, 5675.67)(841.5636, 2796.85)	FindByFormula		1	Esi+
671.304@5.796	671.304@5.796	671.304	5.796								(336.659, 6464.75)(337.1603, 2828.48)(337.6668, 696.34)	FindByFormula		1	Esi+
336.1581@14.808	336.1581@14.808	336.158	14.808								(337.1674, 3668.18)(338.1585, 217.34)	FindByFormula		1	Esi+
1612.7747@7.923	1612.7747@7.923	1612.77	7.923								(807.3947, 3837.52)(807.8898, 2585.33)(808.3906, 630.37)	FindByFormula		1	Esi+
646.0802@4.191	646.0802@4.191	646.08	4.191								(324.0476, 5734.75)(324.5478, 1783.59)	FindByFormula		1	Esi+
184.1444@14.818	184.1444@14.818	184.144	14.818								(185.1517, 5556.86)(186.1492, 823.12)	FindByFormula		1	Esi+
814.451@5.813	814.451@5.813	814.451	5.813								(408.233, 4510.15)(408.7335, 1913.94)(409.229, 776.29)	FindByFormula		1	Esi+
1140.1188@6.951	1140.1188@6.951	1140.12	6.951								(571.0669, 3186.6)(571.5682, 2946.86)(572.0607, 812.86)	FindByFormula		1	Esi+
442.3131@8.363	442.3131@8.363	442.313	8.363								(443.3204, 5789.61)(444.3231, 1679.1)	FindByFormula		1	Esi+
508.261@11.979	508.261@11.979	508.261	11.979								(509.2682, 4094.83)(510.2735, 1125.19)	FindByFormula		1	Esi+
1274.9708@8.18	1274.9708@8.18	1274.97	8.18								(638.4928, 4738.79)(638.9902, 1094.57)	FindByFormula		1	Esi+
545.5143@18.361	545.5143@18.361	545.514	18.361								(546.5219, 2514.02)(547.5236, 1081.87)	FindByFormula		1	Esi+
651.381@13.164	651.381@13.164	651.381	13.164								(652.3889, 3573.03)(653.3973, 1646.65)	FindByFormula		1	Esi+
1140.616@6.951	1140.616@6.951	1140.62	6.951								(571.3152, 4019.43)(571.8137, 1599.41)	FindByFormula		1	Esi+
447.2296@1.699	447.2296@1.699	447.23	1.699								(448.2375, 5628.21)(449.2349, 1475.44)	FindByFormula		1	Esi+
449.3466@12.501	449.3466@12.501	449.347	12.501								(450.3542, 3269.95)(451.3546, 1126.89)	FindByFormula		1	Esi+
455.2713@6.486	455.2713@6.486	455.271	6.486								(456.2783, 3803.38)(457.2721, 1199.38)	FindByFormula		1	Esi+
565.2239@8.885	565.2239@8.885	565.224	8.885								(283.6232, 4532.45)(284.1308, 1748.46)	FindByFormula		1	Esi+
228.0577@7.383	228.0577@7.383	228.058	7.383								(229.0649, 8417.42)(230.0633, 1412.4)	FindByFormula		1	Esi+
546.1671@5.073	546.1671@5.073	546.167	5.073								(547.1744, 3016.51)(548.176, 830.95)	FindByFormula		1	Esi+
744.7685@7.541	744.7685@7.541	744.769	7.541								(745.7756, 2911.78)(746.7723, 1875.45)	FindByFormula		1	Esi+
150.1387@15.107	150.1387@15.107	150.139	15.107								(151.146, 5919.6)(152.1445, 938.87)	FindByFormula		1	Esi+
759.9172@7.516	759.9172@7.516	759.917	7.516								(380.9659, 5706.26)(381.4641, 3427.59)(381.9572, 681.48)	FindByFormula		1	Esi+
745.1006@7.541	745.1006@7.541	745.101	7.541								(746.1081, 3708.22)(747.1026, 771.05)	FindByFormula		1	Esi+
673.3374@6.627	673.3374@6.627	673.337	6.627								(674.3447, 4157.37)(675.3459, 1584.54)	FindByFormula		1	Esi+
835.47@21.561	835.47@21.561	835.47	21.561								(418.7425, 2831.11)(419.2432, 1531.97)	FindByFormula		1	Esi+
537.3492@8.288	537.3492@8.288	537.349	8.288								(538.3568, 2720.49)(539.3549, 1078.03)	FindByFormula		1	Esi+
1020.0673@6.395	1020.0673@6.395	1020.07	6.395								(511.0383, 4160.56)(511.5393, 1032.49)	FindByFormula		1	Esi+
478.3485@10.412	478.3485@10.412	478.349	10.412								(240.1822, 3388.29)(240.6823, 1095.85)(479.347, 760.53)	FindByFormula		1	Esi+
535.9767@7.043	535.9767@7.043	535.977	7.043								(536.984, 4087.89)(537.9822, 1100.79)	FindByFormula		1	Esi+
630.9847@7.939	630.9847@7.939	630.985	7.939								(631.991, 3464.59)(632.9985, 1008.71)	FindByFormula		1	Esi+
243.181@8.437	243.181@8.437	243.181	8.437								(244.1884, 4213.36)(245.1859, 916.73)	FindByFormula		1	Esi+
444.1858@1.615	444.1858@1.615	444.186	1.615								(445.1938, 4513.13)(446.1957, 880.45)	FindByFormula		1	Esi+
759.3651@5.985	759.3651@5.985	759.365	5.985								(380.6854, 2911.11)(381.182, 1174.34)	FindByFormula		1	Esi+
630.6907@7.533	630.6907@7.533	630.691	7.533								(631.698, 2827.37)(632.7021, 1074.92)	FindByFormula		1	Esi+
343.1892@6.2960005	343.1892@6.2960005	343.189	6.296								(344.1933, 4954.58)(345.1851, 1293.31)	FindByFormula		7	Esi+
641.697@1.1550002	641.697@1.1550002	641.697	1.155								(664.6891, 2837.85)(665.6834, 1259.53)(642.7159, 3467.88)(643.7023, 1203.22)(680.6697, 2536.4)(681.6669, 1428.5)	FindByFormula		26	Esi+

## Sheet: Blueberries
Compound	Compound Name	Mass	Retention Time	KEGG ID	HMP ID	LMP ID	Annotations	Alignment Value	CAS Number	ChEBI ID	CompositeSpectrum	CompoundAlgo	Formula	Frequency	Ionization mode	METLIN ID	MS2 Composite Spectrum	MS2 Count	NCBI gi	PubChem ID	Score (DB)	Score (Lib)	Score (MFG)	Score (Tgt)	Score	Swiss-Prot ID
(14alpha,17beta,20S,22R)-14,20-Epoxy-17-hydroxy-1-oxowitha-3,5,24-trienolide	(14alpha,17beta,20S,22R)-14,20-Epoxy-17-hydroxy-1-oxowitha-3,5,24-trienolide	452.254	12.299		HMDB32685		(14alpha,17beta,20S,22R)-14,20-Epoxy-17-hydroxy-1-oxowitha-3,5,24-trienolide [ C28 H36 O5, tgt=, overall=93.32, db=93.32, HMP ID=HMDB32685 ]				(453.2611, 31797.26)(454.2649, 9168.19)(455.2691, 1943.35)	FindByFormula	C28 H36 O5	1	Esi+						93.32				93.32
(24E)-3alpha-Acetoxy-15alpha-hydroxy-23-oxo-7,9(11),24-lanostatrien-26-oic acid	(24E)-3alpha-Acetoxy-15alpha-hydroxy-23-oxo-7,9(11),24-lanostatrien-26-oic acid	526.325	11.242		HMDB35386		(24E)-3alpha-Acetoxy-15alpha-hydroxy-23-oxo-7,9(11),24-lanostatrien-26-oic acid [ C32 H46 O6, tgt=, overall=60.57, db=60.57, CAS ID=117383-37-6, HMP ID=HMDB35386 ]		117383-37-6		(527.3327, 4740.54)(528.3344, 1686.5)	FindByFormula	C32 H46 O6	1	Esi+						60.57				60.57
(S)-2,3-Dihydro-3,5-dihydroxy-2-oxo-3-indoleacetic acid 5-[glucosyl-(1-4)-b-D-glucoside]	(S)-2,3-Dihydro-3,5-dihydroxy-2-oxo-3-indoleacetic acid 5-[glucosyl-(1-4)-b-D-glucoside]	547.153	2.122		HMDB34675		(S)-2,3-Dihydro-3,5-dihydroxy-2-oxo-3-indoleacetic acid 5-[glucosyl-(1-4)-b-D-glucoside] [ C22 H29 N O15, tgt=, overall=75.42, db=75.42, CAS ID=218604-54-7, HMP ID=HMDB34675 ]		218604-54-7		(548.16, 11362.96)(549.1636, 3179.52)	FindByFormula	C22 H29 N O15	1	Esi+						75.42				75.42
1-(1Z-eicosenyl)-glycero-3-phosphate	1-(1Z-eicosenyl)-glycero-3-phosphate	450.311	11.25				1-(1Z-eicosenyl)-glycero-3-phosphate [ C23 H47 O6 P, tgt=, overall=57.26, db=57.26 ]				(451.3179, 3046.74)(452.3136, 1042.6)	FindByFormula	C23 H47 O6 P	1	Esi+						57.26				57.26
1-(2-Hydroxyphenylamino)-1-deoxy-beta-D-gentiobioside 1,2-carbamate	1-(2-Hydroxyphenylamino)-1-deoxy-beta-D-gentiobioside 1,2-carbamate	459.139	2.08		HMDB37551		1-(2-Hydroxyphenylamino)-1-deoxy-beta-D-gentiobioside 1,2-carbamate [ C19 H25 N O12, tgt=, overall=75.34, db=75.34, CAS ID=396714-64-0, HMP ID=HMDB37551 ]		396714-64-0		(460.1466, 10461.78)(461.15, 2640.63)	FindByFormula	C19 H25 N O12	1	Esi+						75.34				75.34
1,2-Dimethoxy-13-methyl-[1,3]benzodioxolo[5,6-c]phenanthridine	1,2-Dimethoxy-13-methyl-[1,3]benzodioxolo[5,6-c]phenanthridine	347.12	3.421		HMDB41063		1,2-Dimethoxy-13-methyl-[1,3]benzodioxolo[5,6-c]phenanthridine [ C21 H17 N O4, tgt=, overall=60.53, db=60.53, CAS ID=154490-59-2, HMP ID=HMDB41063 ]		154490-59-2		(348.1282, 3749.15)(349.1192, 1079.82)	FindByFormula	C21 H17 N O4	1	Esi+						60.53				60.53
1,7-bis(4-hydroxyphenyl)-5-hydroxy-4,6-hepadien-3-one	1,7-bis(4-hydroxyphenyl)-5-hydroxy-4,6-hepadien-3-one	620.244	8.781				1,7-bis(4-hydroxyphenyl)-5-hydroxy-4,6-hepadien-3-one [ C38 H36 O8, tgt=, overall=64.79, db=64.79 ]				(621.2519, 3994.39)(622.2529, 1587.32)	FindByFormula	C38 H36 O8	1	Esi+						64.79				64.79
12(S)-Leukotriene B4	12(S)-Leukotriene B4	336.227	8.881		HMDB05089		12(S)-Leukotriene B4 [ C20 H32 O4, tgt=, overall=67.51, db=67.51, CAS ID=83709-73-3, HMP ID=HMDB05089 ]		83709-73-3		(337.2348, 5058.03)(338.236, 1251.8)	FindByFormula	C20 H32 O4	1	Esi+						67.51				67.51
12-Hydroxyergometrine glucoronide	12-Hydroxyergometrine glucoronide	517.21	2.097				12-Hydroxyergometrine glucoronide [ C25 H31 N3 O9, tgt=, overall=63.96, db=63.96, CAS ID=, METLIN ID=2570 ]				(518.2174, 2694.01)(519.2134, 855.15)	FindByFormula	C25 H31 N3 O9	1	Esi+						63.96				63.96
17beta-(Acetylthio)estra-1,3,5(10)-trien-3-ol acetate	17beta-(Acetylthio)estra-1,3,5(10)-trien-3-ol acetate	372.173	6.513	C14955			17beta-(Acetylthio)estra-1,3,5(10)-trien-3-ol acetate [ C22 H28 O3 S, tgt=, overall=55.57, db=55.57, KEGG ID=C14955, METLIN ID=70454 ]				(373.1806, 5325.6)(374.1832, 671.62)	FindByFormula	C22 H28 O3 S	1	Esi+						55.57				55.57
1-Methoxy-1-(2,4,5-trimethoxyphenyl)-2-propanol	1-Methoxy-1-(2,4,5-trimethoxyphenyl)-2-propanol	256.131	7.258		HMDB31772		1-Methoxy-1-(2,4,5-trimethoxyphenyl)-2-propanol [ C13 H20 O5, tgt=, overall=80.21, db=80.21, CAS ID=98205-47-1, HMP ID=HMDB31772 ]		98205-47-1		(257.1383, 11496.14)(258.1392, 1917.61)	FindByFormula	C13 H20 O5	1	Esi+						80.21				80.21
1-O-p-Coumaroyl-beta-D-glucose	1-O-p-Coumaroyl-beta-D-glucose	326.105	8.412		HMDB36936		1-O-p-Coumaroyl-beta-D-glucose [ C15 H18 O8, tgt=, overall=70.06, db=70.06, CAS ID=7139-64-2, HMP ID=HMDB36936 ]		7139-64-2		(349.0865, 21963.29)(350.0969, 3824.04)(327.1234, 8528.52)(344.1396, 7548.59)(345.1502, 2277.47)	FindByFormula	C15 H18 O8	32	Esi+						70.06				70.06
2''-Acetylorientin	2''-Acetylorientin Esi+9.868	490.113	9.868				2''-Acetylorientin [ C23 H22 O12, tgt=, overall=65.94, db=65.94, CAS ID=71880-89-2 ]		71880-89-2		(491.1207, 4199.54)(492.1276, 1159.65)	FindByFormula	C23 H22 O12	1	Esi+						65.94				65.94
2-Furanylmethyl butanoate	2-Furanylmethyl butanoate	168.078	9.802		HMDB37729		2-Furanylmethyl butanoate [ C9 H12 O3, tgt=, overall=73.11, db=73.11, CAS ID=623-21-2, HMP ID=HMDB37729 ]		623-21-2		(169.086, 5692.94)(170.0783, 374.23)	FindByFormula	C9 H12 O3	1	Esi+						73.11				73.11
2H-1-Benzopyran-2-one	2H-1-Benzopyran-2-one Esi+2.538	146.036	2.538				2H-1-Benzopyran-2-one [ C9 H6 O2, tgt=, overall=79.07, db=79.07 ]				(147.0442, 7855.75)(148.0505, 884.36)	FindByFormula	C9 H6 O2	1	Esi+						79.07				79.07
2-Hydroxybenzaldehyde O-[xylosyl-(1-6)-glucoside]	2-Hydroxybenzaldehyde O-[xylosyl-(1-6)-glucoside]	416.129	6.458		HMDB34157		2-Hydroxybenzaldehyde O-[xylosyl-(1-6)-glucoside] [ C18 H24 O11, tgt=, overall=71.52, db=71.52, CAS ID=14907-56-3, HMP ID=HMDB34157 ]		14907-56-3		(417.1361, 14233.18)(418.1424, 2949.13)	FindByFormula	C18 H24 O11	1	Esi+						71.52				71.52
2-O-(4-Hydroxycinnamoyl)-1-O-galloyl-beta-D-glucopyranoside	2-O-(4-Hydroxycinnamoyl)-1-O-galloyl-beta-D-glucopyranoside Esi+7.148	478.111	7.148		HMDB39190		2-O-(4-Hydroxycinnamoyl)-1-O-galloyl-beta-D-glucopyranoside [ C22 H22 O12, tgt=, overall=97.79, db=97.79, CAS ID=94356-18-0, HMP ID=HMDB39190 ]		94356-18-0		(479.1198, 619816.44)(480.1224, 155912.62)(481.1234, 34158.52)(957.2217, 1082.34)	FindByFormula	C22 H22 O12	1	Esi+						97.79				97.79
2-O-p-Coumaroylhydroxycitric acid	2-O-p-Coumaroylhydroxycitric acid	354.059	5.999		HMDB40570		2-O-p-Coumaroylhydroxycitric acid [ C15 H14 O10, tgt=, overall=82.37, db=82.37, CAS ID=62345-85-1, HMP ID=HMDB40570 ]		62345-85-1		(178.0371, 10972.77)(178.5381, 1929.25)	FindByFormula	C15 H14 O10	1	Esi+						82.37				82.37
3-(2-HYDROXYPHENYL)PROPANOATE**	3-(2-HYDROXYPHENYL)PROPANOATE**	166.062	8.52				3-(2-HYDROXYPHENYL)PROPANOATE** [ C9 H10 O3, tgt=, overall=82.52, db=82.52, CAS ID=495-78-3 ]		495-78-3		(167.0698, 13794.57)(168.0721, 1732.58)	FindByFormula	C9 H10 O3	1	Esi+						82.52				82.52
3,3',4',5,5',8-Hexahydroxyflavone	3,3',4',5,5',8-Hexahydroxyflavone	318.039	9.271		HMDB37357		3,3',4',5,5',8-Hexahydroxyflavone [ C15 H10 O8, tgt=, overall=81.18, db=81.18, CAS ID=90332-28-8, HMP ID=HMDB37357 ]		90332-28-8		(319.0459, 5901.03)(320.0499, 1096.66)	FindByFormula	C15 H10 O8	1	Esi+						81.18				81.18
3,4',5,6-Tetrahydroxy-3',7-dimethoxyflavone 3-glucuronide	3,4',5,6-Tetrahydroxy-3',7-dimethoxyflavone 3-glucuronide	522.1	8.803		HMDB38262		3,4',5,6-Tetrahydroxy-3',7-dimethoxyflavone 3-glucuronide [ C23 H22 O14, tgt=, overall=98.09, db=98.09, HMP ID=HMDB38262 ]				(523.1092, 28736.06)(524.1131, 7417.22)(525.117, 1681.41)	FindByFormula	C23 H22 O14	1	Esi+						98.09				98.09
3,5,8-Trimethoxy-3',4'-methylenedioxy-7-prenyloxyflavone	3,5,8-Trimethoxy-3',4'-methylenedioxy-7-prenyloxyflavone	440.142	11.358				3,5,8-Trimethoxy-3',4'-methylenedioxy-7-prenyloxyflavone [ C24 H24 O8, tgt=, overall=61.29, db=61.29 ]				(441.1496, 6971.64)(442.1556, 1660.69)	FindByFormula	C24 H24 O8	1	Esi+						61.29				61.29
3,7,11-trimethyldodeca-2,6,10-trien-1-yl tetrahydrogen triphosphate	3,7,11-trimethyldodeca-2,6,10-trien-1-yl tetrahydrogen triphosphate	462.096	8.689				3,7,11-trimethyldodeca-2,6,10-trien-1-yl tetrahydrogen triphosphate [ C15 H29 O10 P3, tgt=, overall=69.23, db=69.23 ]				(463.104, 9103.29)(464.1088, 2409.28)	FindByFormula	C15 H29 O10 P3	1	Esi+						69.23				69.23
3-Chloro-8?-Hydroxycarapin, 3,8-Hemiacetal	3-Chloro-8?-Hydroxycarapin, 3,8-Hemiacetal	502.177	7.513				3-Chloro-8?-Hydroxycarapin, 3,8-Hemiacetal [ C27 H31 Cl O7, tgt=, overall=57.01, db=57.01, CAS ID=, METLIN ID=43681 ]				(503.1814, 19337.32)(504.1858, 4929.39)	FindByFormula	C27 H31 Cl O7	1	Esi+						57.01				57.01
3-Deoxyestradiol	3-Deoxyestradiol Esi+10.729	256.183	10.729	C14239			3-Deoxyestradiol [ C18 H24 O, tgt=, overall=52.76, db=52.76, CAS ID=2529-64-8, KEGG ID=C14239, METLIN ID=69901 ]		2529-64-8		(257.191, 4215.96)(258.1822, 224.18)	FindByFormula	C18 H24 O	1	Esi+						52.76				52.76
3-Methylellagic acid 8-(4-acetylrhamnoside)	3-Methylellagic acid 8-(4-acetylrhamnoside)	504.088	6.751		HMDB37082		3-Methylellagic acid 8-(4-acetylrhamnoside) [ C23 H20 O13, tgt=, overall=78.19, db=78.19, HMP ID=HMDB37082 ]				(505.098, 7029.93)(506.101, 1900.22)	FindByFormula	C23 H20 O13	1	Esi+						78.19				78.19
3'-N-Debenzoyl-2'-deoxytaxol	3'-N-Debenzoyl-2'-deoxytaxol	734.315	9.789	C16523			3'-N-Debenzoyl-2'-deoxytaxol [ C40 H48 N O12, tgt=, overall=90.22, db=90.22, KEGG ID=C16523 ]				(757.304, 24318.02)(758.3063, 9841.54)(759.3081, 3192.89)(760.3054, 897.79)(735.3204, 2808.18)(736.3262, 1323.7)(752.3424, 770.75)	FindByFormula	C40 H48 N O12	1	Esi+						90.22				90.22
3-O-(3,6-Anhydro-alpha-D-galactopyranosyl)-D-galactose 4-O-sulfate	3-O-(3,6-Anhydro-alpha-D-galactopyranosyl)-D-galactose 4-O-sulfate	404.06	2.255	C04839			3-O-(3,6-Anhydro-alpha-D-galactopyranosyl)-D-galactose 4-O-sulfate [ C12 H20 O13 S, tgt=, overall=58.85, db=58.85, KEGG ID=C04839, METLIN ID=66265 ]				(405.0668, 5082.5)(406.0728, 930.67)	FindByFormula	C12 H20 O13 S	1	Esi+						58.85				58.85
3-Oxochola-1,4,6-trien-24-oic Acid	3-Oxochola-1,4,6-trien-24-oic Acid	368.235	12.299				3-Oxochola-1,4,6-trien-24-oic Acid [ C24 H32 O3, tgt=, overall=81.61, db=81.61 ]				(391.2404, 276.46)(369.2413, 8104.57)(370.2447, 2160.96)	FindByFormula	C24 H32 O3	1	Esi+						81.61				81.61
4,4-Difluoropregn-5-ene-3,20-dione	4,4-Difluoropregn-5-ene-3,20-dione Esi+11.506	350.206	11.506	C15152			4,4-Difluoropregn-5-ene-3,20-dione [ C21 H28 F2 O2, tgt=, overall=83.53, db=83.53, KEGG ID=C15152, METLIN ID=70642 ]				(351.2133, 5239.32)(352.2149, 1188.15)	FindByFormula	C21 H28 F2 O2	1	Esi+						83.53				83.53
4a-peroxy-tetrahydrobiopterin	4a-peroxy-tetrahydrobiopterin	273.111	1.344	C15522	HMDB02281		4a-peroxy-tetrahydrobiopterin [ C9 H15 N5 O5, tgt=, overall=56.14, db=56.14, CAS ID=70110-58-6, KEGG ID=C15522, METLIN ID=6591, HMP ID=HMDB02281 ]		70110-58-6		(274.1161, 13325.21)(275.1141, 3349.24)(291.1637, 8270.39)(292.1618, 1338.97)	FindByFormula	C9 H15 N5 O5	6	Esi+						56.14				56.14
4'-Cinnamoylmussatioside	4'-Cinnamoylmussatioside	708.26	8.119	C10439			4'-Cinnamoylmussatioside [ C34 H44 O16, tgt=, overall=65.53, db=65.53, CAS ID=110219-94-8, KEGG ID=C10439, METLIN ID=68326 ]		110219-94-8		(709.2673, 10239.75)(710.2702, 3840.54)	FindByFormula	C34 H44 O16	1	Esi+						65.53				65.53
4-Hydroxy tolbutamide	4-Hydroxy tolbutamide	286.101	3.204		HMDB06408		4-Hydroxy tolbutamide [ C12 H18 N2 O4 S, tgt=, overall=65.49, db=65.49, HMP ID=HMDB06408 ]				(287.108, 7215.04)(288.107, 944.06)	FindByFormula	C12 H18 N2 O4 S	1	Esi+						65.49				65.49
4-Hydroxyphthalide	4-Hydroxyphthalide Esi+3.279	150.033	3.279		HMDB32598		4-Hydroxyphthalide [ C8 H6 O3, tgt=, overall=85.74, db=85.74, CAS ID=13161-32-5, HMP ID=HMDB32598 ]		13161-32-5		(151.0386, 8184.49)(152.0335, 689.8)(153.0377, 89.92)	FindByFormula	C8 H6 O3	1	Esi+						85.74				85.74
5(6)-Butyl-1,4-dioxan-2-one	5(6)-Butyl-1,4-dioxan-2-one	316.188	8.773		HMDB37147		5(6)-Butyl-1,4-dioxan-2-one [ C16 H28 O6, tgt=, overall=78.90, db=78.90, CAS ID=65504-95-2, HMP ID=HMDB37147 ]		65504-95-2		(317.1954, 6832.57)(318.1967, 1424.63)	FindByFormula	C16 H28 O6	1	Esi+						78.9				78.9
5,2',4'-Trihydroxy-3,7,5'-trimethoxyflavone 2'-galactosyl-(1-4)-glucoside	5,2',4'-Trihydroxy-3,7,5'-trimethoxyflavone 2'-galactosyl-(1-4)-glucoside	684.19	7.225			LMPK12112737	5,2',4'-Trihydroxy-3,7,5'-trimethoxyflavone 2'-galactosyl-(1-4)-glucoside [ C30 H36 O18, tgt=, overall=83.69, db=83.69, Lipid ID=LMPK12112737, METLIN ID=51151 ]				(685.1974, 8526.8)(686.1989, 3025.84)(687.1918, 1266.16)(723.1615, 1142.82)	FindByFormula	C30 H36 O18	1	Esi+						83.69				83.69
5,3'-Digeranyl-3,4,2',4'-tetrahydroxychalcone	5,3'-Digeranyl-3,4,2',4'-tetrahydroxychalcone	544.318	8.947				5,3'-Digeranyl-3,4,2',4'-tetrahydroxychalcone [ C35 H44 O5, tgt=, overall=71.93, db=71.93 ]				(545.3251, 4700.22)(546.3267, 1501.53)	FindByFormula	C35 H44 O5	1	Esi+						71.93				71.93
5,6-Dihydrouridine	5,6-Dihydrouridine	246.083	2.236		HMDB00497		5,6-Dihydrouridine [ C9 H14 N2 O6, tgt=, overall=76.59, db=76.59, HMP ID=HMDB00497 ]				(269.0747, 1359.63)(247.0907, 9931.44)(248.0935, 1388.82)(285.0438, 425.99)(264.1073, 4454.86)	FindByFormula	C9 H14 N2 O6	28	Esi+						76.59				76.59
5,6-Dihydrouridine	5,6-Dihydrouridine Esi+2.2350004	246.084	2.235		HMDB00497		5,6-Dihydrouridine [ C9 H14 N2 O6, tgt=, overall=67.81, db=67.81, HMP ID=HMDB00497 ]				(269.08, 1404.35)(247.0899, 10771.62)(248.0962, 1473.31)	FindByFormula	C9 H14 N2 O6	27	Esi+						67.81				67.81
5,6-Dimethoxy-3',4'methylenedioxy-6'',6''-dimethylpyrano[2'',3'':7,8]isoflavone	5,6-Dimethoxy-3',4'methylenedioxy-6'',6''-dimethylpyrano[2'',3'':7,8]isoflavone	408.12	1.338				5,6-Dimethoxy-3',4'methylenedioxy-6'',6''-dimethylpyrano[2'',3'':7,8]isoflavone [ C23 H20 O7, tgt=, overall=57.78, db=57.78 ]				(409.1286, 7393.73)(410.1388, 1025.07)	FindByFormula	C23 H20 O7	2	Esi+						57.78				57.78
5,7,3',4',5'-Pentahydroxy-3,6,8-trimethoxyflavone	5,7,3',4',5'-Pentahydroxy-3,6,8-trimethoxyflavone	392.074	1.338				5,7,3',4',5'-Pentahydroxy-3,6,8-trimethoxyflavone [ C18 H16 O10, tgt=, overall=78.22, db=78.22 ]				(393.0817, 8979.46)(394.0879, 1497.88)	FindByFormula	C18 H16 O10	2	Esi+						78.22				78.22
5,7-Dihydroxy-3,6,8,4'-tetramethoxyflavone 7-glucosyl-(1-3)-galactoside	5,7-Dihydroxy-3,6,8,4'-tetramethoxyflavone 7-glucosyl-(1-3)-galactoside	698.201	6.316				5,7-Dihydroxy-3,6,8,4'-tetramethoxyflavone 7-glucosyl-(1-3)-galactoside [ C31 H38 O18, tgt=, overall=58.69, db=58.69 ]				(699.2078, 5284.37)(700.2141, 1872.14)	FindByFormula	C31 H38 O18	1	Esi+						58.69				58.69
5-Methylthioribose	5-Methylthioribose	180.045	7.824	C03089	HMDB01087		5-Methylthioribose [ C6 H12 O4 S, tgt=, overall=66.41, db=66.41, CAS ID=23656-67-9, KEGG ID=C03089, HMP ID=HMDB01087 ]		23656-67-9		(181.0521, 6178.86)(182.0558, 923.77)	FindByFormula	C6 H12 O4 S	1	Esi+						66.41				66.41
6,8-Di-C-beta-D-arabinopyranosylapigenin	6,8-Di-C-beta-D-arabinopyranosylapigenin	534.138	6.633				6,8-Di-C-beta-D-arabinopyranosylapigenin [ C25 H26 O13, tgt=, overall=59.57, db=59.57, CAS ID=107911-03-5 ]		107911-03-5		(535.1482, 4470.69)(536.1557, 1147.36)	FindByFormula	C25 H26 O13	1	Esi+						59.57				59.57
6-C-Fucosylluteolin	6-C-Fucosylluteolin Esi+7.617	432.106	7.617				6-C-Fucosylluteolin [ C21 H20 O10, tgt=, overall=81.86, db=81.86 ]				(433.1133, 227860.44)(434.1164, 51459.75)	FindByFormula	C21 H20 O10	1	Esi+						81.86				81.86
6-Hydroxymelatonin glucuronide	6-Hydroxymelatonin glucuronide	424.149	12.092		HMDB60786		6-Hydroxymelatonin glucuronide [ C19 H24 N2 O9, tgt=, overall=72.71, db=72.71, HMP ID=HMDB60786 ]				(425.1554, 4549.9)(426.1566, 1300.62)	FindByFormula	C19 H24 N2 O9	1	Esi+						72.71				72.71
7?-Hydroxy-7-Desacetoxykhivorinic Acid, Methyl Ester	7?-Hydroxy-7-Desacetoxykhivorinic Acid, Methyl Ester	536.257	10.582				7?-Hydroxy-7-Desacetoxykhivorinic Acid, Methyl Ester [ C28 H40 O10, tgt=, overall=69.32, db=69.32, CAS ID=, METLIN ID=43840 ]				(537.2663, 6045.44)(538.2698, 1930.77)	FindByFormula	C28 H40 O10	2	Esi+						69.32				69.32
8-Azaadenosine	8-Azaadenosine	268.09	7.611	C11265			8-Azaadenosine [ C9 H12 N6 O4, tgt=, overall=78.08, db=78.08, CAS ID=10299-44-2, KEGG ID=C11265, METLIN ID=68949 ]		10299-44-2		(291.0808, 12514.18)(292.0863, 1953.05)	FindByFormula	C9 H12 N6 O4	2	Esi+						78.08				78.08
8-Hydroxy-2-methoxy-6-methyl-1,4-naphthoquinone	8-Hydroxy-2-methoxy-6-methyl-1,4-naphthoquinone	218.055	6.523	C06988	HMDB30769		8-Hydroxy-2-methoxy-6-methyl-1,4-naphthoquinone [ C12 H10 O4, tgt=, overall=81.77, db=81.77, CAS ID=1589-92-0, KEGG ID=C06988, HMP ID=HMDB30769 ]		1589-92-0		(219.0641, 6287.89)(220.0682, 996.63)	FindByFormula	C12 H10 O4	3	Esi+						81.77				81.77
8-Hydroxy-7-methoxy-2H-1-benzopyran-2-one	8-Hydroxy-7-methoxy-2H-1-benzopyran-2-one	192.042	5.682		HMDB30692		8-Hydroxy-7-methoxy-2H-1-benzopyran-2-one [ C10 H8 O4, tgt=, overall=83.88, db=83.88, CAS ID=19492-03-6, HMP ID=HMDB30692 ]		19492-03-6		(193.049, 31888.82)(194.0541, 3465.98)	FindByFormula	C10 H8 O4	1	Esi+						83.88				83.88
Acetaminophen glucuronide	Acetaminophen glucuronide	327.098	7.554		HMDB10316		Acetaminophen glucuronide [ C14 H17 N O8, tgt=, overall=83.16, db=83.16, CAS ID=16110-10-4, HMP ID=HMDB10316 ]		16110-10-4		(350.0874, 7606.24)(351.0944, 1462.62)(328.1023, 55275.87)(329.107, 9552.53)	FindByFormula	C14 H17 N O8	35	Esi+						83.16				83.16
Aflatoxin G2a	Aflatoxin G2a Esi+10.754	346.07	10.754		HMDB30476		Aflatoxin G2a [ C17 H14 O8, tgt=, overall=78.50, db=78.50, CAS ID=20421-10-7, HMP ID=HMDB30476 ]		20421-10-7		(347.0775, 4306.51)(348.0791, 649.43)	FindByFormula	C17 H14 O8	1	Esi+						78.5				78.5
Afrormosin 7-(6-malonylglucoside)	Afrormosin 7-(6-malonylglucoside)	546.135	2.604		HMDB39083		Afrormosin 7-(6-malonylglucoside) [ C26 H26 O13, tgt=, overall=70.32, db=70.32, CAS ID=163310-44-9, HMP ID=HMDB39083 ]		163310-44-9		(547.143, 3339.97)(548.1494, 1113.57)	FindByFormula	C26 H26 O13	1	Esi+						70.32				70.32
Agrocin 84	Agrocin 84	702.172	6.341		HMDB30532		Agrocin 84 [ C22 H36 N6 O16 P2, tgt=, overall=55.73, db=55.73, CAS ID=59111-78-3, HMP ID=HMDB30532 ]		59111-78-3		(352.0934, 6620.32)(352.5926, 2252.41)	FindByFormula	C22 H36 N6 O16 P2	1	Esi+						55.73				55.73
AK toxin I	AK toxin I	413.188	6.7		HMDB30401		AK toxin I [ C23 H27 N O6, tgt=, overall=61.10, db=61.10, CAS ID=85146-09-4, HMP ID=HMDB30401 ]		85146-09-4		(414.1958, 7509.99)(415.1945, 1810.25)	FindByFormula	C23 H27 N O6	1	Esi+						61.1				61.1
Ala Gln Phe	Ala Gln Phe	364.179	8.141				Ala Gln Phe [ C17 H24 N4 O5, tgt=, overall=73.70, db=73.70, METLIN ID=18185 ]				(387.1609, 15715.75)(388.1749, 3272.41)(365.1919, 3129.9)(367.199, 150.33)	FindByFormula	C17 H24 N4 O5	28	Esi+						73.7				73.7
Ala-HoPhe-OH	Ala-HoPhe-OH	358.119	1.997				Ala-HoPhe-OH [ C18 H18 N2 O6, tgt=, overall=52.78, db=52.78, METLIN ID=65341 ]				(359.1253, 4087.89)(360.1314, 1456.72)	FindByFormula	C18 H18 N2 O6	1	Esi+						52.78				52.78
alpha-Amanitin	alpha-Amanitin	918.348	8.894	C08438			alpha-Amanitin [ C39 H54 N10 O14 S, tgt=, overall=82.90, db=82.90, CAS ID=23109-05-9, KEGG ID=C08438, METLIN ID=66975 ]		23109-05-9		(919.3562, 12710.88)(920.3586, 6303.75)(921.3568, 2468.28)	FindByFormula	C39 H54 N10 O14 S	1	Esi+						82.9				82.9
Anhwiedelphinine	Anhwiedelphinine	652.302	9.704	C08657			Anhwiedelphinine [ C35 H44 N2 O10, tgt=, overall=58.58, db=58.58, CAS ID=102503-60-6, KEGG ID=C08657, METLIN ID=67092 ]		102503-60-6		(653.3121, 4490.8)(654.3134, 1777.21)	FindByFormula	C35 H44 N2 O10	1	Esi+						58.58				58.58
Armillane	Armillane	420.212	10.613		HMDB35779		Armillane [ C23 H32 O7, tgt=, overall=77.07, db=77.07, CAS ID=126006-69-7, HMP ID=HMDB35779 ]		126006-69-7		(421.22, 4733.18)(422.2232, 1184.13)	FindByFormula	C23 H32 O7	1	Esi+						77.07				77.07
Artobiloxanthone	Artobiloxanthone	434.136	3.796		HMDB34021		Artobiloxanthone [ C25 H22 O7, tgt=, overall=74.67, db=74.67, CAS ID=121748-25-2, HMP ID=HMDB34021 ]		121748-25-2		(435.1439, 4773.3)(436.1466, 921.77)	FindByFormula	C25 H22 O7	1	Esi+						74.67				74.67
Artomunoxanthentrione	Artomunoxanthentrione	444.125	5.74		HMDB37913		Artomunoxanthentrione [ C26 H20 O7, tgt=, overall=62.63, db=62.63, CAS ID=139921-73-6, HMP ID=HMDB37913 ]		139921-73-6		(445.1324, 4656.33)(446.1353, 1450.53)	FindByFormula	C26 H20 O7	1	Esi+						62.63				62.63
Auxin b	Auxin b Esi+11.201	310.213	11.201		HMDB38484		Auxin b [ C18 H30 O4, tgt=, overall=70.21, db=70.21, HMP ID=HMDB38484 ]				(311.2203, 3461.28)(312.2199, 770.5)	FindByFormula	C18 H30 O4	1	Esi+						70.21				70.21
Avicularin	Avicularin	434.086	7.098		HMDB30860		Avicularin [ C20 H18 O11, tgt=, overall=99.19, db=99.19, CAS ID=572-30-5, HMP ID=HMDB30860 ]		572-30-5		(218.0596, 55.98)(435.0925, 215553.95)(436.0947, 46626.96)(437.0975, 10384.34)(438.1005, 1695.65)(452.1151, 4297.09)	FindByFormula	C20 H18 O11	1	Esi+						99.19				99.19
Benzaldehyde	Benzaldehyde	106.041	7.288		HMDB06115		Benzaldehyde [ C7 H6 O, tgt=, overall=87.73, db=87.73, CAS ID=100-52-7, HMP ID=HMDB06115 ]		100-52-7		(107.0491, 33730.57)(108.0521, 2706.27)(251.0439, 2588.92)(213.0906, 6981.39)(214.0951, 1297.02)	FindByFormula	C7 H6 O	53	Esi+						87.73				87.73
Benzyl benzoate	Benzyl benzoate Esi+7.423999	212.082	7.424	C14393	HMDB14814		Benzyl benzoate [ C14 H12 O2, tgt=, overall=77.96, db=77.96, CAS ID=120-51-4, KEGG ID=C14393, HMP ID=HMDB14814 ]		120-51-4		(213.0899, 13245.45)(214.0961, 2391.84)(425.178, 6623.07)	FindByFormula	C14 H12 O2	11	Esi+						77.96				77.96
Benzyl gentiobioside	Benzyl gentiobioside	432.161	6.041		HMDB41515		Benzyl gentiobioside [ C19 H28 O11, tgt=, overall=74.40, db=74.40, CAS ID=56775-64-5, HMP ID=HMDB41515 ]		56775-64-5		(433.1677, 9002.88)(434.1723, 1942.11)	FindByFormula	C19 H28 O11	1	Esi+						74.4				74.4
Bispyribac	Bispyribac	430.101	1.856	C18453			Bispyribac [ C19 H18 N4 O8, tgt=, overall=66.04, db=66.04, CAS ID=125401-92-5, KEGG ID=C18453, METLIN ID=72259 ]		125401-92-5		(431.1157, 47202.05)(432.1193, 8809.77)	FindByFormula	C19 H18 N4 O8	1	Esi+						66.04				66.04
Bruceantinol	Bruceantinol	606.225	8.773	C08750			Bruceantinol [ C30 H38 O13, tgt=, overall=83.51, db=83.51, CAS ID=53729-52-5, KEGG ID=C08750, METLIN ID=67169 ]		53729-52-5		(607.2358, 10174.51)(608.239, 3378.04)(609.2276, 767.83)	FindByFormula	C30 H38 O13	1	Esi+						83.51				83.51
C20819	C20819	258.106	6.037	C20819			C20819 [ C11 H18 N2 O3 S, tgt=, overall=72.34, db=72.34, KEGG ID=C20819 ]				(259.1126, 13696.55)(260.1151, 1503.45)	FindByFormula	C11 H18 N2 O3 S	1	Esi+						72.34				72.34
CAY10412	CAY10412	400.241	9.851				CAY10412 [ C25 H36 O2 S, tgt=, overall=57.57, db=57.57, CAS ID=390824-17-6, METLIN ID=64858 ]		390824-17-6		(401.2483, 3694.2)(402.2486, 861.21)	FindByFormula	C25 H36 O2 S	1	Esi+						57.57				57.57
CGS 7181 Esi+1.391	CGS 7181 Esi+1.391	406.117	1.391	C13836			CGS 7181 [ C20 H17 F3 N2 O4, tgt=, overall=70.37, db=70.37, KEGG ID=C13836, METLIN ID=69725 ]				(407.1255, 76494.91)(408.1283, 12406.72)(409.1244, 4499.78)	FindByFormula	C20 H17 F3 N2 O4	1	Esi+						70.37				70.37
Chlorogenoquinone	Chlorogenoquinone Esi+3.287	352.076	3.287		HMDB29383		Chlorogenoquinone [ C16 H16 O9, tgt=, overall=72.30, db=72.30, CAS ID=24321-18-4, HMP ID=HMDB29383 ]		24321-18-4		(353.0837, 12500.08)(354.0887, 2217.17)	FindByFormula	C16 H16 O9	1	Esi+						72.3				72.3
Ciglitazone	Ciglitazone	333.14	5.999				Ciglitazone [ C18 H23 N O3 S, tgt=, overall=68.51, db=68.51, CAS ID=74772-77-3, METLIN ID=43448 ]		74772-77-3		(334.148, 9023.01)(335.1468, 1643.25)	FindByFormula	C18 H23 N O3 S	1	Esi+						68.51				68.51
Citrusin F	Citrusin F Esi+7.541	520.179	7.541		HMDB39235		Citrusin F [ C22 H32 O14, tgt=, overall=75.12, db=75.12, CAS ID=134860-04-1, HMP ID=HMDB39235 ]		134860-04-1		(521.1855, 7028.6)(522.1899, 1993.37)	FindByFormula	C22 H32 O14	1	Esi+						75.12				75.12
Clidinium	Clidinium	352.196	6.816	C07853	HMDB14909		Clidinium [ C22 H26 N O3, tgt=, overall=57.96, db=57.96, CAS ID=7020-55-5, KEGG ID=C07853, HMP ID=HMDB14909 ]		7020-55-5		(375.1852, 2949.15)(376.1793, 572.68)(353.2029, 603.96)	FindByFormula	C22 H26 N O3	1	Esi+						57.96				57.96
CPA(18:2(9Z,12Z)/0:0)	CPA(18:2(9Z,12Z)/0:0) Esi+9.155	416.236	9.155		HMDB07007		CPA(18:2(9Z,12Z)/0:0) [ C21 H37 O6 P, tgt=, overall=73.49, db=73.49, HMP ID=HMDB07007 ]				(417.243, 7537.49)(418.245, 1883.75)	FindByFormula	C21 H37 O6 P	1	Esi+						73.49				73.49
Dalpanol O-glucoside	Dalpanol O-glucoside Esi+9.283	574.202	9.283			LMPK12060004	Dalpanol O-glucoside [ C29 H34 O12, tgt=, overall=70.82, db=70.82, Lipid ID=LMPK12060004 ]				(575.2096, 11937.5)(576.2132, 3784.28)	FindByFormula	C29 H34 O12	1	Esi+						70.82				70.82
delta6-Dehydroferruginol	delta6-Dehydroferruginol	284.213	12.439		HMDB35151		delta6-Dehydroferruginol [ C20 H28 O, tgt=, overall=80.68, db=80.68, CAS ID=34539-84-9, HMP ID=HMDB35151 ]		34539-84-9		(285.2202, 4189.21)(286.223, 1038.63)	FindByFormula	C20 H28 O	1	Esi+						80.68				80.68
Dermatan	Dermatan	516.144	3.804	C00426	HMDB00632		Dermatan [ C18 H30 N O14 S, tgt=, overall=76.31, db=76.31, CAS ID=24967-94-0, KEGG ID=C00426, HMP ID=HMDB00632 ]		24967-94-0		(517.1509, 11645.42)(518.1538, 2927.94)(519.1537, 926.23)	FindByFormula	C18 H30 N O14 S	1	Esi+						76.31				76.31
Desmethylsufentanil	Desmethylsufentanil	372.189	9.553				Desmethylsufentanil [ C21 H28 N2 O2 S, tgt=, overall=66.80, db=66.80, CAS ID=99759-68-9, METLIN ID=2523 ]		99759-68-9		(373.1969, 6575.93)(374.1988, 1622.31)	FindByFormula	C21 H28 N2 O2 S	1	Esi+						66.8				66.8
Diflunisal	Diflunisal	250.044	2.496	C01691	HMDB14999		Diflunisal [ C13 H8 F2 O3, tgt=, overall=83.80, db=83.80, CAS ID=22494-42-4, KEGG ID=C01691, HMP ID=HMDB14999 ]		22494-42-4		(251.0509, 15897.55)(252.0563, 2204.39)	FindByFormula	C13 H8 F2 O3	1	Esi+						83.8				83.8
Dihydroroseoside	Dihydroroseoside	388.205	8.52		HMDB40614		Dihydroroseoside [ C19 H32 O8, tgt=, overall=78.35, db=78.35, CAS ID=142235-28-7, HMP ID=HMDB40614 ]		142235-28-7		(411.1997, 27015.15)(412.2035, 6861.12)(389.211, 7586.54)(390.2106, 2157.94)	FindByFormula	C19 H32 O8	41	Esi+						78.35				78.35
dIMP	dIMP	332.054	8.806	C06196	HMDB06555		dIMP [ C10 H13 N4 O7 P, tgt=, overall=58.69, db=58.69, CAS ID=3393-18-8, KEGG ID=C06196, HMP ID=HMDB06555 ]		3393-18-8		(333.0618, 13949.08)(334.0585, 428.85)	FindByFormula	C10 H13 N4 O7 P	1	Esi+						58.69				58.69
Elatoside G	Elatoside G	664.378	10.022		HMDB41347		Elatoside G [ C36 H56 O11, tgt=, overall=52.09, db=52.09, CAS ID=171828-77-6, HMP ID=HMDB41347 ]		171828-77-6		(665.3843, 3784.8)(666.3853, 1501.47)	FindByFormula	C36 H56 O11	1	Esi+						52.09				52.09
ent-17-Oxo-15-kauren-19-oic acid	ent-17-Oxo-15-kauren-19-oic acid	316.202	9.777		HMDB36725		ent-17-Oxo-15-kauren-19-oic acid [ C20 H28 O3, tgt=, overall=76.03, db=76.03, CAS ID=77887-58-2, HMP ID=HMDB36725 ]		77887-58-2		(317.2091, 4356.83)(318.2118, 1047.59)	FindByFormula	C20 H28 O3	1	Esi+						76.03				76.03
Estra-1,3,5(10),16-tetraen-3-ol benzoate	Estra-1,3,5(10),16-tetraen-3-ol benzoate	358.195	8.323	C14959			Estra-1,3,5(10),16-tetraen-3-ol benzoate [ C25 H26 O2, tgt=, overall=69.66, db=69.66, KEGG ID=C14959, METLIN ID=70458 ]				(359.2012, 7566.11)(360.2012, 1406.83)	FindByFormula	C25 H26 O2	1	Esi+						69.66				69.66
Ethyl 18-bromo-17E-octadecen-5,7,15-triynoate	Ethyl 18-bromo-17E-octadecen-5,7,15-triynoate	376.103	7.553				Ethyl 18-bromo-17E-octadecen-5,7,15-triynoate [ C20 H25 Br O2, tgt=, overall=57.15, db=57.15 ]				(399.1293, 624.67)(377.1114, 6485.09)(378.1166, 1556.41)	FindByFormula	C20 H25 Br O2	1	Esi+						57.15				57.15
Ethylvanillin glucoside	Ethylvanillin glucoside	328.113	4.172		HMDB37682		Ethylvanillin glucoside [ C15 H20 O8, tgt=, overall=71.28, db=71.28, CAS ID=122397-96-0, HMP ID=HMDB37682 ]		122397-96-0		(329.12, 16856.7)(330.1235, 2629.67)	FindByFormula	C15 H20 O8	1	Esi+						71.28				71.28
Eupachloroxin Esi+2.887	Eupachloroxin Esi+2.887	428.127	2.887	C09425			Eupachloroxin [ C20 H25 Cl O8, tgt=, overall=51.79, db=51.79, CAS ID=20071-52-7, KEGG ID=C09425, METLIN ID=67685 ]		20071-52-7		(429.1337, 16033.43)(430.1372, 3241.98)	FindByFormula	C20 H25 Cl O8	1	Esi+						51.79				51.79
Europinidin 3-glucoside	Europinidin 3-glucoside	492.136	9.229			LMPK12010415	Europinidin 3-glucoside [ C23 H25 O12, tgt=, overall=97.73, db=97.73, Lipid ID=LMPK12010415, METLIN ID=47182 ]				(515.1166, 11181.05)(516.1216, 2993.46)(247.0762, 5042.73)(247.575, 1107.08)(248.0765, 277.64)(493.1347, 69160.67)(494.1368, 17284.85)(495.1437, 4454.38)	FindByFormula	C23 H25 O12	8	Esi+						97.73				97.73
Fisetin	Fisetin	286.048	7.3	C10041			Fisetin [ C15 H10 O6, tgt=, overall=62.41, db=62.41, CAS ID=528-48-3, KEGG ID=C10041 ]		528-48-3		(287.0555, 7566.96)(288.062, 2007.91)	FindByFormula	C15 H10 O6	1	Esi+						62.41				62.41
Furocoumaric acid glucoside	Furocoumaric acid glucoside	366.092	5.432				Furocoumaric acid glucoside [ C17 H18 O9, tgt=, overall=69.99, db=69.99 ]				(367.0992, 7841.54)(368.1057, 1534.14)	FindByFormula	C17 H18 O9	1	Esi+						69.99				69.99
gamma-Glutamyl-beta-(isoxazolin-5-on-2-yl)alanine	gamma-Glutamyl-beta-(isoxazolin-5-on-2-yl)alanine	301.09	1.267		HMDB40515		gamma-Glutamyl-beta-(isoxazolin-5-on-2-yl)alanine [ C11 H15 N3 O7, tgt=, overall=82.00, db=82.00, CAS ID=142115-24-0, HMP ID=HMDB40515 ]		142115-24-0		(302.0973, 6171.16)(303.0988, 877.97)	FindByFormula	C11 H15 N3 O7	1	Esi+						82				82
Ganodermic acid TQ	Ganodermic acid TQ	510.329	11.924		HMDB37893		Ganodermic acid TQ [ C32 H46 O5, tgt=, overall=88.75, db=88.75, CAS ID=112430-66-7, HMP ID=HMDB37893 ]		112430-66-7		(511.3387, 16580.73)(512.3418, 5699.57)(513.3432, 1510.84)	FindByFormula	C32 H46 O5	1	Esi+						88.75				88.75
Glucorhein	Glucorhein	446.088	9.004		HMDB32877		Glucorhein [ C21 H18 O11, tgt=, overall=80.07, db=80.07, CAS ID=34298-86-7, HMP ID=HMDB32877 ]		34298-86-7		(469.0749, 2843.82)(470.0819, 716.68)(447.0919, 14794.21)(448.0968, 3532.3)	FindByFormula	C21 H18 O11	2	Esi+						80.07				80.07
Guaicyl acetate	Guaicyl acetate Esi+9.311999	166.064	9.312		HMDB32030		Guaicyl acetate [ C9 H10 O3, tgt=, overall=85.73, db=85.73, CAS ID=613-70-7, HMP ID=HMDB32030 ]		613-70-7		(167.0698, 13808.44)(168.0731, 1612.56)	FindByFormula	C9 H10 O3	12	Esi+						85.73				85.73
His-Gly-OH	His-Gly-OH	334.092	1.597				His-Gly-OH [ C14 H14 N4 O6, tgt=, overall=67.70, db=67.70, METLIN ID=65066 ]				(335.0998, 36328.38)(336.1102, 5020.19)	FindByFormula	C14 H14 N4 O6	1	Esi+						67.7				67.7
Hovenidulcioside A2	Hovenidulcioside A2 Esi+11.242	706.39	11.242		HMDB41029		Hovenidulcioside A2 [ C38 H58 O12, tgt=, overall=63.09, db=63.09, CAS ID=171499-80-2, HMP ID=HMDB41029 ]		171499-80-2		(707.3971, 2875.5)(708.3995, 1219.25)	FindByFormula	C38 H58 O12	1	Esi+						63.09				63.09
Indolylmethyl-desulfoglucosinolate	Indolylmethyl-desulfoglucosinolate Esi+2.846	368.108	2.846	C16517			Indolylmethyl-desulfoglucosinolate [ C16 H20 N2 O6 S, tgt=, overall=83.84, db=83.84, KEGG ID=C16517 ]				(369.1146, 13935.51)(370.1168, 2438.73)(371.1086, 1248.04)	FindByFormula	C16 H20 N2 O6 S	1	Esi+						83.84				83.84
Isoglabrolide	Isoglabrolide	468.322	12.15		HMDB35886		Isoglabrolide [ C30 H44 O4, tgt=, overall=72.38, db=72.38, CAS ID=10376-64-4, HMP ID=HMDB35886 ]		10376-64-4		(469.329, 3815.99)(470.3312, 1248.11)	FindByFormula	C30 H44 O4	1	Esi+						72.38				72.38
Isorhamnetin 7-rhamnoside	Isorhamnetin 7-rhamnoside Esi+7.368	462.118	7.368				Isorhamnetin 7-rhamnoside [ C22 H22 O11, tgt=, overall=94.24, db=94.24, CAS ID=17331-72-5 ]		17331-72-5		(463.1259, 496480.8)(464.1279, 123404.84)(465.1277, 27819.21)(466.1299, 4048.61)	FindByFormula	C22 H22 O11	1	Esi+						94.24				94.24
Jacquinelin	Jacquinelin	262.122	8.511				Jacquinelin [ C15 H18 O4, tgt=, overall=72.29, db=72.29, CAS ID=7726-34-3 ]		7726-34-3		(263.1273, 3948.77)(264.1248, 716.62)	FindByFormula	C15 H18 O4	1	Esi+						72.29				72.29
Juglone	Juglone	152.051	5.706		HMDB30773		Juglone [ C10 H6 O3, tgt=, overall=85.09, db=85.09, CAS ID=481-39-0, HMP ID=HMDB30773 ]		481-39-0		(175.0385, 23392.87)(176.0411, 2867.05)	FindByFormula	C10 H6 O3	3	Esi+						85.09				85.09
Juvocimene 1	Juvocimene 1	282.197	10.324		HMDB40643		Juvocimene 1 [ C20 H26 O, tgt=, overall=78.22, db=78.22, CAS ID=75539-64-9, HMP ID=HMDB40643 ]		75539-64-9		(283.2045, 8808.99)(284.2059, 2033.34)	FindByFormula	C20 H26 O	1	Esi+						78.22				78.22
Kanzonol L	Kanzonol L	488.223	7.185		HMDB41116		Kanzonol L [ C30 H32 O6, tgt=, overall=76.65, db=76.65, CAS ID=156281-31-1, HMP ID=HMDB41116 ]		156281-31-1		(489.2281, 8481.08)(490.2323, 2397.85)	FindByFormula	C30 H32 O6	1	Esi+						76.65				76.65
Kuwanon A	Kuwanon A Esi+4.272	420.16	4.272		HMDB29505		Kuwanon A [ C25 H24 O6, tgt=, overall=69.10, db=69.10, CAS ID=62949-77-3, HMP ID=HMDB29505 ]		62949-77-3		(421.1672, 4493.4)(422.1677, 941.23)	FindByFormula	C25 H24 O6	1	Esi+						69.1				69.1
Landomycin E	Landomycin E	712.271	9.379	C18685			Landomycin E [ C37 H44 O14, tgt=, overall=65.12, db=65.12, KEGG ID=C18685 ]				(713.2784, 4112.91)(714.2802, 1714.76)	FindByFormula	C37 H44 O14	1	Esi+						65.12				65.12
Lappaol D	Lappaol D	568.237	8.749	C17812			Lappaol D [ C31 H36 O10, tgt=, overall=72.96, db=72.96, KEGG ID=C17812, METLIN ID=71913 ]				(569.2381, 4977.74)(570.2409, 1871.64)	FindByFormula	C31 H36 O10	1	Esi+						72.96				72.96
Latrunculin B	Latrunculin B	395.176	10.721	C19904			Latrunculin B [ C20 H29 N O5 S, tgt=, overall=51.37, db=51.37, CAS ID=76343-94-7, KEGG ID=C19904, METLIN ID=45288 ]		76343-94-7		(198.5958, 6036.02)(199.0883, 284.86)	FindByFormula	C20 H29 N O5 S	1	Esi+						51.37				51.37
L-Citronellol glucoside	L-Citronellol glucoside Esi+8.032	318.202	8.032		HMDB29850		L-Citronellol glucoside [ C16 H30 O6, tgt=, overall=66.56, db=66.56, CAS ID=99096-57-8, HMP ID=HMDB29850 ]		99096-57-8		(319.2098, 3486.88)(320.209, 722.62)	FindByFormula	C16 H30 O6	1	Esi+						66.56				66.56
Leonuriside A	Leonuriside A	332.109	6.285		HMDB31721		Leonuriside A [ C14 H20 O9, tgt=, overall=65.46, db=65.46, CAS ID=121748-12-7, HMP ID=HMDB31721 ]		121748-12-7		(333.1148, 3990.49)(350.1427, 4456.35)(351.1411, 812.62)	FindByFormula	C14 H20 O9	1	Esi+						65.46				65.46
Licoagrone	Licoagrone	742.282	9.271		HMDB33614		Licoagrone [ C45 H42 O10, tgt=, overall=80.66, db=80.66, HMP ID=HMDB33614 ]				(743.2877, 4461.22)(744.2885, 1967.92)(745.2843, 933.94)	FindByFormula	C45 H42 O10	1	Esi+						80.66				80.66
Linamarin	Linamarin Esi+1.538	247.104	1.538	C01594	HMDB33699		Linamarin [ C10 H17 N O6, tgt=, overall=71.88, db=71.88, CAS ID=554-35-8, KEGG ID=C01594, HMP ID=HMDB33699 ]		554-35-8		(248.1125, 11467.46)(249.1083, 1585.64)	FindByFormula	C10 H17 N O6	17	Esi+						71.88				71.88
Lithocholate 3-O-glucuronide	Lithocholate 3-O-glucuronide	552.327	14.142		HMDB02513		Lithocholate 3-O-glucuronide [ C30 H48 O9, tgt=, overall=68.31, db=68.31, CAS ID=75239-91-7, HMP ID=HMDB02513 ]		75239-91-7		(553.334, 4411.26)(554.3375, 1534.64)	FindByFormula	C30 H48 O9	1	Esi+						68.31				68.31
Mefexamide	Mefexamide	280.181	10.729				Mefexamide [ C15 H24 N2 O3, tgt=, overall=73.73, db=73.73, CAS ID=1227-61-8, METLIN ID=43468 ]		1227-61-8		(281.1884, 2639.31)(282.1906, 537.64)	FindByFormula	C15 H24 N2 O3	1	Esi+						73.73				73.73
Menadiol disulfate	Menadiol disulfate	333.985	1.151		HMDB32723		Menadiol disulfate [ C11 H10 O8 S2, tgt=, overall=52.91, db=52.91, CAS ID=29520-22-7, HMP ID=HMDB32723 ]		29520-22-7		(334.9918, 16904.41)(335.9925, 1776.57)	FindByFormula	C11 H10 O8 S2	1	Esi+						52.91				52.91
Methyl (3x,4E,10R)-3,10-dihydroxy-4,11-dodecadiene-6,8-diynoate 10-glucoside	Methyl (3x,4E,10R)-3,10-dihydroxy-4,11-dodecadiene-6,8-diynoate 10-glucoside	396.142	7.584		HMDB40897		Methyl (3x,4E,10R)-3,10-dihydroxy-4,11-dodecadiene-6,8-diynoate 10-glucoside [ C19 H24 O9, tgt=, overall=71.62, db=71.62, CAS ID=142449-85-2, HMP ID=HMDB40897 ]		142449-85-2		(397.1462, 29545.13)(398.1493, 6061.58)	FindByFormula	C19 H24 O9	8	Esi+						71.62				71.62
Methyl (Z,Z)-10-hydroxy-2,8-decadiene-4,6-diynoate	Methyl (Z,Z)-10-hydroxy-2,8-decadiene-4,6-diynoate Esi+8.79	190.065	8.79		HMDB39359		Methyl (Z,Z)-10-hydroxy-2,8-decadiene-4,6-diynoate [ C11 H10 O3, tgt=, overall=85.21, db=85.21, CAS ID=65367-59-1, HMP ID=HMDB39359 ]		65367-59-1		(191.0707, 14474.25)(192.0737, 2069.08)	FindByFormula	C11 H10 O3	15	Esi+						85.21				85.21
Methyl cis-p-coumarate 3-(3,7-dimethyl-2,6-octadienyl)	Methyl cis-p-coumarate 3-(3,7-dimethyl-2,6-octadienyl) Esi+9.694	314.186	9.694		HMDB41152		Methyl cis-p-coumarate 3-(3,7-dimethyl-2,6-octadienyl) [ C20 H26 O3, tgt=, overall=59.98, db=59.98, HMP ID=HMDB41152 ]				(315.1938, 5398.65)(316.1929, 1517.45)	FindByFormula	C20 H26 O3	1	Esi+						59.98				59.98
Myricetin 3-[galloyl-(-2)-4-acetyl-a-L-rhamnoside]	Myricetin 3-[galloyl-(-2)-4-acetyl-a-L-rhamnoside]	658.12	5.999		HMDB38286		Myricetin 3-[galloyl-(-2)-4-acetyl-a-L-rhamnoside] [ C30 H26 O17, tgt=, overall=65.84, db=65.84, HMP ID=HMDB38286 ]				(659.1276, 3656.5)(660.1268, 1227.34)	FindByFormula	C30 H26 O17	1	Esi+						65.84				65.84
N-(2,5-Dihydroxyphenyl)pyridinium(1+)	N-(2,5-Dihydroxyphenyl)pyridinium(1+) Esi+5.682	188.071	5.682		HMDB40768		N-(2,5-Dihydroxyphenyl)pyridinium(1+) [ C11 H10 N O2, tgt=, overall=84.92, db=84.92, CAS ID=33354-74-4, HMP ID=HMDB40768 ]		33354-74-4		(211.0597, 14316.65)(212.0642, 1716.8)(416.25, 74.34)	FindByFormula	C11 H10 N O2	1	Esi+						84.92				84.92
Naphthoherniarin	Naphthoherniarin	376.097	2.738		HMDB39025		Naphthoherniarin [ C22 H16 O6, tgt=, overall=73.87, db=73.87, CAS ID=114032-22-3, HMP ID=HMDB39025 ]		114032-22-3		(377.1045, 4188.04)(378.1058, 872.2)	FindByFormula	C22 H16 O6	1	Esi+						73.87				73.87
Neolinderatin	Neolinderatin	530.339	9.487			LMPK12120613	Neolinderatin [ C35 H46 O4, tgt=, overall=69.74, db=69.74, Lipid ID=LMPK12120613 ]				(531.3451, 5355.88)(532.3469, 1662.54)	FindByFormula	C35 H46 O4	1	Esi+						69.74				69.74
Neolinderatone	Neolinderatone	528.325	9.619			LMPK12140211	Neolinderatone [ C35 H44 O4, tgt=, overall=73.85, db=73.85, Lipid ID=LMPK12140211, METLIN ID=52700 ]				(529.3323, 4175.55)(530.3333, 1394.75)	FindByFormula	C35 H44 O4	1	Esi+						73.85				73.85
Neu5Ac?2-6LacDiNAc?-Sp	Neu5Ac?2-6LacDiNAc?-Sp	784.291	10.34				Neu5Ac?2-6LacDiNAc?-Sp [ C29 H48 N6 O19, tgt=, overall=75.44, db=75.44, CAS ID=, METLIN ID=3633 ]				(785.2989, 12500.1)(786.3023, 5482.63)(787.3035, 1953.12)	FindByFormula	C29 H48 N6 O19	1	Esi+						75.44				75.44
N-Nitrosofolic acid	N-Nitrosofolic acid	470.127	2.205	C19480			N-Nitrosofolic acid [ C19 H18 N8 O7, tgt=, overall=67.79, db=67.79, CAS ID=29291-35-8, KEGG ID=C19480, METLIN ID=73174 ]		29291-35-8		(236.0708, 5301.44)(236.5703, 1052.4)	FindByFormula	C19 H18 N8 O7	1	Esi+						67.79				67.79
OA-6129 D	OA-6129 D	475.202	8.299	C17375			OA-6129 D [ C20 H33 N3 O8 S, tgt=, overall=51.82, db=51.82, CAS ID=85414-25-1, KEGG ID=C17375, METLIN ID=71649 ]		85414-25-1		(476.2093, 5116.72)(477.2076, 2048.68)	FindByFormula	C20 H33 N3 O8 S	1	Esi+						51.82				51.82
Okanin 4'-(4''-acetyl-6''-p-coumarylglucoside)	Okanin 4'-(4''-acetyl-6''-p-coumarylglucoside)	638.165	8.573			LMPK12120159	Okanin 4'-(4''-acetyl-6''-p-coumarylglucoside) [ C32 H30 O14, tgt=, overall=63.97, db=63.97, Lipid ID=LMPK12120159, METLIN ID=51963 ]				(639.172, 7690.08)(640.1791, 3021.38)	FindByFormula	C32 H30 O14	1	Esi+						63.97				63.97
Oleoside dimethyl ester	Oleoside dimethyl ester Esi+5.807	418.143	5.807		HMDB31350		Oleoside dimethyl ester [ C18 H26 O11, tgt=, overall=63.13, db=63.13, CAS ID=30164-95-5, HMP ID=HMDB31350 ]		30164-95-5		(419.1517, 3829.15)(420.1528, 544.52)	FindByFormula	C18 H26 O11	1	Esi+						63.13				63.13
Ornithine	Ornithine	132.091	8.812	C00077	HMDB00214		Ornithine [ C5 H12 N2 O2, tgt=, overall=70.41, db=70.41, KEGG ID=C00077, HMP ID=HMDB00214 ]				(133.0982, 14292.51)(134.1007, 1924.17)	FindByFormula	C5 H12 N2 O2	19	Esi+						70.41				70.41
Osmanthuside B	Osmanthuside B Esi+8.122	592.208	8.122		HMDB38749		Osmanthuside B [ C29 H36 O13, tgt=, overall=61.98, db=61.98, CAS ID=94492-23-6, HMP ID=HMDB38749 ]		94492-23-6		(593.2195, 5844.61)(594.2209, 2053.17)	FindByFormula	C29 H36 O13	1	Esi+						61.98				61.98
Palmidin A	Palmidin A	510.135	6.458		HMDB34038		Palmidin A [ C30 H22 O8, tgt=, overall=52.07, db=52.07, CAS ID=17062-55-4, HMP ID=HMDB34038 ]		17062-55-4		(511.1414, 4391.95)(512.153, 1417.85)	FindByFormula	C30 H22 O8	1	Esi+						52.07				52.07
Parishin C	Parishin C	728.211	6.375	C17466			Parishin C [ C32 H40 O19, tgt=, overall=72.83, db=72.83, KEGG ID=C17466, METLIN ID=71711 ]				(729.2183, 4762.29)(730.2207, 1689.26)(731.2171, 712.66)	FindByFormula	C32 H40 O19	1	Esi+						72.83				72.83
Paucin	Paucin Esi+9.048003	468.195	9.048	C09525			Paucin [ C23 H32 O10, tgt=, overall=65.30, db=65.30, CAS ID=26836-43-1, KEGG ID=C09525, METLIN ID=67776 ]		26836-43-1		(491.1729, 15324.04)(469.2031, 17018.82)(470.2069, 4135.06)(471.2003, 2019.18)	FindByFormula	C23 H32 O10	28	Esi+						65.3				65.3
Phlorisobutyrophenone 2-glucoside	Phlorisobutyrophenone 2-glucoside Esi+3.946	358.123	3.946		HMDB29651		Phlorisobutyrophenone 2-glucoside [ C16 H22 O9, tgt=, overall=67.28, db=67.28, CAS ID=17004-75-0, HMP ID=HMDB29651 ]		17004-75-0		(359.1305, 4274.1)(360.1321, 782.46)	FindByFormula	C16 H22 O9	1	Esi+						67.28				67.28
Physalin E acetate	Physalin E acetate	586.205	9.246		HMDB31878		Physalin E acetate [ C30 H34 O12, tgt=, overall=74.92, db=74.92, CAS ID=70255-21-9, HMP ID=HMDB31878 ]		70255-21-9		(587.2127, 8037.99)(588.2163, 2691.5)	FindByFormula	C30 H34 O12	1	Esi+						74.92				74.92
Pollenitin	Pollenitin	316.059	7.175		HMDB38572		Pollenitin [ C16 H12 O7, tgt=, overall=79.89, db=79.89, CAS ID=24487-56-7, HMP ID=HMDB38572 ]		24487-56-7		(317.0665, 8935.08)(318.0714, 1761.28)	FindByFormula	C16 H12 O7	1	Esi+						79.89				79.89
Pollenitin	Pollenitin Esi+10.829	316.059	10.829		HMDB38572		Pollenitin [ C16 H12 O7, tgt=, overall=84.69, db=84.69, CAS ID=24487-56-7, HMP ID=HMDB38572 ]		24487-56-7		(317.0661, 5946.91)(318.0697, 1016.53)	FindByFormula	C16 H12 O7	1	Esi+						84.69				84.69
Progabide	Progabide	334.086	1.474		HMDB14975		Progabide [ C17 H16 Cl F N2 O2, tgt=, overall=54.11, db=54.11, CAS ID=62666-20-0, HMP ID=HMDB14975 ]		62666-20-0		(335.0958, 30861.39)(336.1022, 4198.51)	FindByFormula	C17 H16 Cl F N2 O2	2	Esi+						54.11				54.11
Quadrigemine A	Quadrigemine A	690.41	10.729	C09234			Quadrigemine A [ C44 H50 N8, tgt=, overall=76.51, db=76.51, CAS ID=69937-02-6, KEGG ID=C09234, METLIN ID=67541 ]		69937-02-6		(691.4169, 27206.54)(692.4203, 11998.78)(693.4223, 3464.7)(694.423, 877.68)	FindByFormula	C44 H50 N8	1	Esi+						76.51				76.51
Quercetin 3-O-alpha-L-galactoside	Quercetin 3-O-alpha-L-galactoside	464.095	6.857				Quercetin 3-O-alpha-L-galactoside [ C21 H20 O12, tgt=, overall=96.19, db=96.19 ]				(465.1044, 740720.6)(466.1073, 180372.67)(467.1109, 28101.22)	FindByFormula	C21 H20 O12	1	Esi+						96.19				96.19
Quercetin 3-O-xylosyl-rutinoside	Quercetin 3-O-xylosyl-rutinoside	742.199	6.833				Quercetin 3-O-xylosyl-rutinoside [ C32 H38 O20, tgt=, overall=63.48, db=63.48 ]				(743.2066, 6717.08)(744.2085, 2503.54)	FindByFormula	C32 H38 O20	1	Esi+						63.48				63.48
Retinylphosphate mannose	Retinylphosphate mannose	528.25	8.099				Retinylphosphate mannose [ C26 H41 O9 P, tgt=, overall=69.10, db=69.10, CAS ID=55722-25-3, METLIN ID=2272 ]		55722-25-3		(529.2576, 3639.86)(530.2564, 1241.84)	FindByFormula	C26 H41 O9 P	1	Esi+						69.1				69.1
Roridin A	Roridin A	532.271	9.415	C09716			Roridin A [ C29 H40 O9, tgt=, overall=69.68, db=69.68, CAS ID=14729-29-4, KEGG ID=C09716, METLIN ID=67904 ]		14729-29-4		(533.2773, 3868.14)(534.2811, 1292.65)	FindByFormula	C29 H40 O9	1	Esi+						69.68				69.68
Rotundifoline	Rotundifoline	400.204	10.346				Rotundifoline [ C22 H28 N2 O5, tgt=, overall=53.49, db=53.49 ]				(401.2125, 4091.88)(402.2075, 1282.99)	FindByFormula	C22 H28 N2 O5	7	Esi+						53.49				53.49
Rubraflavone C	Rubraflavone C	490.236	8.023		HMDB30630		Rubraflavone C [ C30 H34 O6, tgt=, overall=76.92, db=76.92, CAS ID=54835-67-5, HMP ID=HMDB30630 ]		54835-67-5		(491.2436, 25803.4)(492.2441, 6446.65)(493.2428, 2838.32)	FindByFormula	C30 H34 O6	1	Esi+						76.92				76.92
Rumexoside	Rumexoside	422.124	8.58		HMDB36398		Rumexoside [ C20 H22 O10, tgt=, overall=65.99, db=65.99, HMP ID=HMDB36398 ]				(423.1308, 8082.78)(424.137, 1262.0)(440.1549, 4642.99)(845.2787, 598.46)	FindByFormula	C20 H22 O10	6	Esi+						65.99				65.99
Sandoricin	Sandoricin	588.254	8.844		HMDB37555		Sandoricin [ C31 H40 O11, tgt=, overall=64.70, db=64.70, CAS ID=133585-55-4, HMP ID=HMDB37555 ]		133585-55-4		(589.2621, 4149.79)(590.263, 1564.93)	FindByFormula	C31 H40 O11	1	Esi+						64.7				64.7
Silica aerogel	Silica aerogel	438.109	7.219		HMDB32503		Silica aerogel [ C23 H22 N2 O3 S2, tgt=, overall=64.83, db=64.83, CAS ID=977052-02-0, HMP ID=HMDB32503 ]		977052-02-0		(439.1139, 34841.39)(440.1179, 7913.27)	FindByFormula	C23 H22 N2 O3 S2	2	Esi+						64.83				64.83
Spectinomycin adenylate	Spectinomycin adenylate	661.204	1.524	C03580			Spectinomycin adenylate [ C24 H36 N7 O13 P, tgt=, overall=59.66, db=59.66, CAS ID=27544-31-6, KEGG ID=C03580, METLIN ID=2477 ]		27544-31-6		(684.2118, 59.12)(662.2129, 9748.12)(663.2147, 3041.12)	FindByFormula	C24 H36 N7 O13 P	1	Esi+						59.66				59.66
Temozolomide	Temozolomide	194.063	6.942		HMDB14991		Temozolomide [ C6 H6 N6 O2, tgt=, overall=86.11, db=86.11, CAS ID=85622-93-1, HMP ID=HMDB14991 ]		85622-93-1		(195.0608, 81373.6)(196.0643, 10171.04)(197.0606, 412.95)	FindByFormula	C6 H6 N6 O2	11	Esi+						86.11				86.11
tert-Butylbicyclophosphorothionate	tert-Butylbicyclophosphorothionate	222.049	2.463	C19930			tert-Butylbicyclophosphorothionate [ C8 H15 O3 P S, tgt=, overall=65.19, db=65.19, CAS ID=70636-86-1, KEGG ID=C19930, METLIN ID=73434 ]		70636-86-1		(223.0563, 9963.28)(224.0565, 1507.12)	FindByFormula	C8 H15 O3 P S	1	Esi+						65.19				65.19
Tetracenomycin D3 methylester	Tetracenomycin D3 methylester	394.065	6.591	C12375			Tetracenomycin D3 methylester [ C21 H14 O8, tgt=, overall=67.75, db=67.75, KEGG ID=C12375 ]				(395.0722, 5908.03)(396.0854, 1351.92)	FindByFormula	C21 H14 O8	1	Esi+						67.75				67.75
Tetrahydropteroyltri-L-glutamate	Tetrahydropteroyltri-L-glutamate Esi+8.927	626.234	8.927	C04144			Tetrahydropteroyltri-L-glutamate [ C24 H34 N8 O12, tgt=, overall=62.06, db=62.06, CAS ID=, KEGG ID=C04144, METLIN ID=3682 ]				(627.24, 7923.54)(628.2445, 2897.71)	FindByFormula	C24 H34 N8 O12	1	Esi+						62.06				62.06
Thamnosin	Thamnosin	484.193	8.332		HMDB30550		Thamnosin [ C30 H28 O6, tgt=, overall=63.18, db=63.18, CAS ID=18458-66-7, HMP ID=HMDB30550 ]		18458-66-7		(485.2, 6789.7)(486.2031, 1846.24)	FindByFormula	C30 H28 O6	1	Esi+						63.18				63.18
Theasaponin E5	Theasaponin E5	418.156	11.341				Theasaponin E5 [ C21 H26 N2 O5 S, tgt=, overall=64.11, db=64.11, CAS ID=876315-04-7 ]		876315-04-7		(419.1613, 5736.3)(420.1698, 1297.42)	FindByFormula	C21 H26 N2 O5 S	1	Esi+						64.11				64.11
Thermophillin	Thermophillin	168.042	7.863	C01692	HMDB34335		Thermophillin [ C8 H8 O4, tgt=, overall=68.43, db=68.43, KEGG ID=C01692, HMP ID=HMDB34335 ]				(169.0495, 9397.36)(170.0416, 240.96)	FindByFormula	C8 H8 O4	2	Esi+						68.43				68.43
Thiopental	Thiopental Esi+3.046	242.109	3.046	C07521	HMDB14737		Thiopental [ C11 H18 N2 O2 S, tgt=, overall=68.64, db=68.64, CAS ID=76-75-5, KEGG ID=C07521, HMP ID=HMDB14737 ]		76-75-5		(243.1166, 8248.59)(244.1166, 581.43)	FindByFormula	C11 H18 N2 O2 S	1	Esi+						68.64				68.64
Tianeptine	Tianeptine	436.116	1.688		HMDB42038		Tianeptine [ C21 H25 Cl N2 O4 S, tgt=, overall=55.85, db=55.85, CAS ID=66981-73-5, HMP ID=HMDB42038 ]		66981-73-5		(437.1314, 5447.36)(438.1334, 516.52)	FindByFormula	C21 H25 Cl N2 O4 S	2	Esi+						55.85				55.85
Tiapamil	Tiapamil	555.197	2.618	C13765			Tiapamil [ C26 H37 N O8 S2, tgt=, overall=87.42, db=87.42, CAS ID=57010-31-8, KEGG ID=C13765, METLIN ID=69693 ]		57010-31-8		(556.2028, 49547.55)(557.205, 13789.68)(558.2049, 3518.23)	FindByFormula	C26 H37 N O8 S2	1	Esi+						87.42				87.42
Torachrysone 8-(6-oxalylglucoside)	Torachrysone 8-(6-oxalylglucoside) Esi+8.114	480.132	8.114		HMDB39135		Torachrysone 8-(6-oxalylglucoside) [ C22 H24 O12, tgt=, overall=78.45, db=78.45, CAS ID=64078-76-8, HMP ID=HMDB39135 ]		64078-76-8		(481.135, 11599.63)(482.1373, 2992.81)	FindByFormula	C22 H24 O12	1	Esi+						78.45				78.45
trans-Ferulic acid	trans-Ferulic acid	194.058	3.746		HMDB00954		trans-Ferulic acid [ C10 H10 O4, tgt=, overall=86.54, db=86.54, CAS ID=537-98-4, HMP ID=HMDB00954 ]		537-98-4		(195.065, 28275.42)(196.0688, 3461.99)	FindByFormula	C10 H10 O4	1	Esi+						86.54				86.54
Tricetin	Tricetin Esi+10.05	302.042	10.05	C10192	HMDB29620		Tricetin [ C15 H10 O7, tgt=, overall=84.43, db=84.43, CAS ID=520-31-0, KEGG ID=C10192, HMP ID=HMDB29620 ]		520-31-0		(303.0495, 21578.18)(304.0529, 3861.67)	FindByFormula	C15 H10 O7	1	Esi+						84.43				84.43
Triflusulfuron-methyl	Triflusulfuron-methyl	492.103	8.839	C18901			Triflusulfuron-methyl [ C17 H19 F3 N6 O6 S, tgt=, overall=68.91, db=68.91, CAS ID=126535-15-7, KEGG ID=C18901, METLIN ID=72662 ]		126535-15-7		(493.1098, 17921.13)(494.1141, 4549.34)	FindByFormula	C17 H19 F3 N6 O6 S	1	Esi+						68.91				68.91
Tyr His Asp	Tyr His Asp	433.155	1.532				Tyr His Asp [ C19 H23 N5 O7, tgt=, overall=56.14, db=56.14, METLIN ID=17483 ]				(434.1648, 8112.52)(435.1604, 2195.12)	FindByFormula	C19 H23 N5 O7	1	Esi+						56.14				56.14
TyrMe-Asp-OH	TyrMe-Asp-OH	432.116	9.18				TyrMe-Asp-OH [ C20 H20 N2 O9, tgt=, overall=73.57, db=73.57, METLIN ID=65060 ]				(433.1238, 4967.19)(434.1242, 1367.02)	FindByFormula	C20 H20 N2 O9	1	Esi+						73.57				73.57
Utilin	Utilin	816.318	9.47				Utilin [ C41 H52 O17, tgt=, overall=79.47, db=79.47, CAS ID=31218-22-1, METLIN ID=43671 ]		31218-22-1		(817.325, 7672.7)(818.3278, 3557.42)(819.3222, 1602.48)	FindByFormula	C41 H52 O17	1	Esi+						79.47				79.47
Vanilpyruvic acid	Vanilpyruvic acid Esi+2.696	210.05	2.696		HMDB11714		Vanilpyruvic acid [ C10 H10 O5, tgt=, overall=66.73, db=66.73, CAS ID=1081-71-6, HMP ID=HMDB11714 ]		1081-71-6		(211.0591, 5698.08)(212.0529, 690.21)	FindByFormula	C10 H10 O5	1	Esi+						66.73				66.73
Withaperuvin E	Withaperuvin E	500.237	6.866		HMDB30127		Withaperuvin E [ C28 H36 O8, tgt=, overall=58.07, db=58.07, HMP ID=HMDB30127 ]				(501.2435, 5933.81)(502.247, 2050.25)	FindByFormula	C28 H36 O8	1	Esi+						58.07				58.07
Xanthylic acid	Xanthylic acid	364.046	7.058	C00655	HMDB01554		Xanthylic acid [ C10 H13 N4 O9 P, tgt=, overall=59.51, db=59.51, CAS ID=523-98-8, KEGG ID=C00655, HMP ID=HMDB01554 ]		523-98-8		(183.03, 6278.93)(183.5256, 1336.83)	FindByFormula	C10 H13 N4 O9 P	1	Esi+						59.51				59.51
Zileuton O-glucuronide	Zileuton O-glucuronide	412.098	3.287		HMDB60914		Zileuton O-glucuronide [ C17 H20 N2 O8 S, tgt=, overall=59.42, db=59.42, HMP ID=HMDB60914 ]				(413.1047, 11800.46)(414.1086, 2378.2)	FindByFormula	C17 H20 N2 O8 S	1	Esi+						59.42				59.42
150.1012@8.451999	150.1012@8.451999	150.101	8.452								(151.1094, 9428.42)(152.1115, 1283.85)(318.225, 5352.27)	FindByFormula		12	Esi+
532.1811@8.850999	532.1811@8.850999	532.181	8.851								(533.1872, 6880.32)(534.1914, 2196.86)(535.1855, 869.11)	FindByFormula		6	Esi+
106.0435@6.416	106.0435@6.416	106.043	6.416								(235.0671, 2512.88)(107.0489, 9957.35)(108.0437, 275.08)(124.0811, 913.62)(213.0988, 16319.38)	FindByFormula		24	Esi+
804.2814@9.718001	804.2814@9.718001	804.281	9.718								(403.1517, 3886.78)(403.6531, 1405.96)(404.1548, 248.47)(805.3043, 3071.9)(806.3076, 1429.3)	FindByFormula		7	Esi+
670.1848@5.944	670.1848@5.944	670.185	5.944								(336.0935, 9102.6)(336.593, 2885.44)(671.1916, 5771.8)(672.2043, 2793.17)(673.2087, 1014.18)	FindByFormula		6	Esi+
176.1544@8.5	176.1544@8.5	176.154	8.5								(177.1597, 8018.49)(178.1575, 777.53)	FindByFormula		3	Esi+
212.0761@7.506	212.0761@7.506	212.076	7.506								(213.0844, 10320.15)(214.0795, 343.68)(425.1748, 4944.16)	FindByFormula		6	Esi+
152.1127@8.104	152.1127@8.104	152.113	8.104								(175.1, 7209.92)(153.1212, 23254.1)(154.1246, 2846.32)	FindByFormula		7	Esi+
285.0841@1.4950004	285.0841@1.4950004	285.084	1.495								(286.0964, 195523.31)(287.1117, 47959.24)	FindByFormula		21	Esi+
652.7972@1.0400004	652.7972@1.0400004	652.797	1.04								(653.7966, 3258.51)(654.8012, 2267.05)(670.8357, 14605.6)(671.8384, 2263.93)	FindByFormula		34	Esi+
970.4573@8.373	970.4573@8.373	970.457	8.373								(486.2362, 7390.9)(486.7231, 909.97)	FindByFormula		2	Esi+
546.2101@9.047	546.2101@9.047	546.21	9.047								(547.2172, 19942.66)(548.2204, 5910.4)	FindByFormula		1	Esi+
770.2746@8.654	770.2746@8.654	770.275	8.654								(771.2834, 49795.16)(772.286, 20356.92)(773.289, 6606.56)(774.291, 1696.65)	FindByFormula		1	Esi+
1190.2878@2.588	1190.2878@2.588	1190.29	2.588								(596.1501, 10311.8)(596.652, 5725.03)(597.1536, 2865.74)(597.654, 1073.42)	FindByFormula		1	Esi+
568.2458@9.202	568.2458@9.202	568.246	9.202								(569.2586, 3463.84)(570.2565, 1888.5)	FindByFormula		3	Esi+
684.2798@9.072	684.2798@9.072	684.28	9.072								(685.2876, 3456.66)(686.2897, 1540.41)	FindByFormula		1	Esi+
300.2038@10.21	300.2038@10.21	300.204	10.21								(323.1859, 3235.26)(301.2151, 11414.26)(302.2178, 2655.48)	FindByFormula		11	Esi+
554.2691@9.914	554.2691@9.914	554.269	9.914								(555.278, 13182.78)(556.2813, 4166.24)	FindByFormula		2	Esi+
510.1402@7.899	510.1402@7.899	510.14	7.899								(533.1295, 8055.32)(534.1353, 2349.16)(511.1445, 19791.21)(512.1498, 5265.48)	FindByFormula		1	Esi+
373.1357@5.699	373.1357@5.699	373.136	5.699								(374.1418, 3876.97)(375.1484, 982.58)	FindByFormula		1	Esi+
359.1995@6.633	359.1995@6.633	359.2	6.633								(382.1918, 1173.55)(360.2015, 16782.01)(361.2044, 3507.05)	FindByFormula		6	Esi+
535.1821@2.122	535.1821@2.122	535.182	2.122								(536.1939, 6673.63)(537.1946, 1936.43)	FindByFormula		1	Esi+
168.0382@6.730002	168.0382@6.730002	168.038	6.73								(169.0443, 37652.45)(170.0546, 4163.53)(337.0869, 4042.52)	FindByFormula		20	Esi+
492.1295@7.225	492.1295@7.225	492.13	7.225								(515.1226, 871.23)(495.2241, 3879.69)(496.2269, 1563.07)(985.2562, 1899.98)(986.2618, 1098.3)	FindByFormula		2	Esi+
412.1012@2.609	412.1012@2.609	412.101	2.609								(413.1055, 151485.4)(414.1077, 27152.64)(415.1085, 6309.5)(825.2015, 2996.37)(826.2042, 1175.52)(827.1974, 565.53)	FindByFormula		1	Esi+
125.1412@1.366	125.1412@1.366	125.141	1.366								(126.1482, 411172.94)(127.1487, 29709.97)	FindByFormula		1	Esi+
686.2019@6.334	686.2019@6.334	686.202	6.334								(687.2122, 119748.65)(688.2143, 37503.61)(689.2159, 10798.29)(690.2176, 2099.72)	FindByFormula		1	Esi+
414.1124@3.729	414.1124@3.729	414.112	3.729								(415.1196, 48034.25)(416.1225, 8631.51)(417.1167, 2963.2)	FindByFormula		1	Esi+
174.0314@2.601	174.0314@2.601	174.031	2.601								(175.0426, 93891.45)(176.046, 10820.39)	FindByFormula		1	Esi+
948.3606@9.072	948.3606@9.072	948.361	9.072								(949.3686, 55903.97)(950.3713, 27434.31)(951.3729, 9359.89)(952.3748, 2283.09)	FindByFormula		1	Esi+
1598.414@2.596	1598.414@2.596	1598.41	2.596								(800.2142, 27770.91)(800.7155, 20937.36)(801.2161, 10821.92)(801.7154, 4268.15)	FindByFormula		1	Esi+
818.1945@2.609	818.1945@2.609	818.194	2.609								(410.0998, 24537.89)(410.5986, 9153.09)(411.1011, 3853.39)(411.5966, 847.83)(819.1859, 6680.99)(820.1875, 2635.89)(821.1908, 1031.77)	FindByFormula		1	Esi+
300.1176@4.931	300.1176@4.931	300.118	4.931								(301.1253, 25688.8)(302.1258, 3946.92)	FindByFormula		1	Esi+
412.1001@5.682	412.1001@5.682	412.1	5.682								(435.0997, 550.83)(413.1061, 36239.64)(414.11, 6579.97)	FindByFormula		1	Esi+
786.3065@10.042	786.3065@10.042	786.307	10.042								(787.3138, 26172.81)(788.3167, 11271.62)(789.3193, 3688.28)(790.3188, 1005.43)	FindByFormula		1	Esi+
764.3248@9.08	764.3248@9.08	764.325	9.08								(765.3322, 24706.94)(766.3355, 10489.5)(767.3357, 3276.9)	FindByFormula		1	Esi+
214.0306@2.638	214.0306@2.638	214.031	2.638								(215.0392, 13289.52)(216.041, 1038.07)(217.0382, 191.04)	FindByFormula		1	Esi+
1208.2957@2.588	1208.2957@2.588	1208.3	2.588								(605.1553, 13660.67)(605.6568, 7412.55)(606.1581, 3328.16)(606.6589, 1180.97)(1209.2963, 1056.94)	FindByFormula		1	Esi+
608.2228@9.694	608.2228@9.694	608.223	9.694								(609.2307, 18685.41)(610.2342, 6701.37)(611.2372, 2219.39)	FindByFormula		1	Esi+
312.0812@3.888	312.0812@3.888	312.081	3.888								(313.0885, 14014.91)(314.0908, 2091.88)	FindByFormula		1	Esi+
325.1153@5.97	325.1153@5.97	325.115	5.97								(348.1113, 6317.54)(326.1153, 83340.2)(327.119, 15245.48)(328.1186, 2370.54)	FindByFormula		6	Esi+
638.1011@1.814	638.1011@1.814	638.101	1.814								(639.1083, 11400.36)(640.113, 3142.75)(641.12, 1203.31)	FindByFormula		1	Esi+
354.1815@10.721	354.1815@10.721	354.182	10.721								(178.0827, 3972.55)(178.5836, 730.9)(357.2027, 16096.26)	FindByFormula		1	Esi+
263.2237@9.42	263.2237@9.42	263.224	9.42								(264.2311, 22155.96)(265.2325, 4757.77)	FindByFormula		1	Esi+
964.3329@9.08	964.3329@9.08	964.333	9.08								(483.1719, 13157.44)(483.6719, 6219.19)(484.1758, 2455.71)(484.6626, 316.48)(965.3425, 2207.56)(966.3433, 1248.18)	FindByFormula		1	Esi+
136.1226@7.933	136.1226@7.933	136.123	7.933								(137.13, 12785.77)(138.1321, 1416.5)	FindByFormula		1	Esi+
430.0791@3.746	430.0791@3.746	430.079	3.746								(216.0468, 11064.57)(216.5464, 2168.06)	FindByFormula		1	Esi+
134.092@2.288	134.092@2.288	134.092	2.288								(157.0815, 16983.2)(158.0779, 678.64)	FindByFormula		1	Esi+
300.0822@7.933	300.0822@7.933	300.082	7.933								(623.2302, 3984.54)(624.2331, 1501.73)(301.0638, 162.2)(302.0597, 52.05)	FindByFormula		1	Esi+
392.0816@1.334	392.0816@1.334	392.082	1.334								(393.0901, 10361.28)(394.0967, 1750.22)	FindByFormula		1	Esi+
237.0379@1.438	237.0379@1.438	237.038	1.438								(238.0501, 25470.72)(239.0539, 2606.14)(276.0093, 875.3)	FindByFormula		5	Esi+
608.1261@2.546	608.1261@2.546	608.126	2.546								(305.0703, 11127.07)(305.5707, 2907.27)	FindByFormula		1	Esi+
690.3941@12.455	690.3941@12.455	690.394	12.455								(691.4016, 6949.83)(692.4044, 2878.85)(693.4071, 1065.09)	FindByFormula		1	Esi+
442.1093@6.266	442.1093@6.266	442.109	6.266								(443.1164, 21193.29)(444.1217, 4198.65)	FindByFormula		1	Esi+
339.1172@1.565	339.1172@1.565	339.117	1.565								(340.1246, 12219.71)(341.1233, 2321.16)	FindByFormula		1	Esi+
690.3948@11.944	690.3948@11.944	690.395	11.944								(691.4021, 5481.47)(692.4044, 2329.7)(693.4069, 797.91)	FindByFormula		1	Esi+
300.1177@4.681	300.1177@4.681	300.118	4.681								(301.1251, 9856.65)(302.1255, 1400.19)(318.1582, 163.18)	FindByFormula		1	Esi+
834.1506@2.596	834.1506@2.596	834.151	2.596								(835.1579, 6970.29)(836.1609, 2780.88)	FindByFormula		1	Esi+
353.1027@2.604	353.1027@2.604	353.103	2.604								(376.1693, 625.87)(355.1054, 9670.54)(356.1131, 1926.55)	FindByFormula		1	Esi+
822.2053@3.738	822.2053@3.738	822.205	3.738								(412.1094, 6442.26)(412.6121, 2016.13)(823.2153, 1721.31)(824.2193, 695.7)	FindByFormula		1	Esi+
417.9459@1.151	417.9459@1.151	417.946	1.151								(418.9532, 23324.54)(419.9547, 2696.6)	FindByFormula		1	Esi+
512.334@14.142	512.334@14.142	512.334	14.142								(513.3415, 5943.73)(514.3445, 1986.93)(515.3406, 581.0)	FindByFormula		1	Esi+
414.2213@9.33	414.2213@9.33	414.221	9.33								(415.2283, 6221.02)(416.2315, 1520.69)(417.2253, 549.52)	FindByFormula		2	Esi+
502.1181@7.616	502.1181@7.616	502.118	7.616								(503.1249, 9451.38)(504.1304, 2452.31)	FindByFormula		1	Esi+
506.2029@8.041	506.2029@8.041	506.203	8.041								(254.1088, 7212.11)(254.6093, 1801.1)	FindByFormula		1	Esi+
1394.3928@6.033	1394.3928@6.033	1394.39	6.033								(698.2039, 3381.51)(698.706, 2078.55)(699.2075, 1331.85)	FindByFormula		1	Esi+
318.0931@3.262	318.0931@3.262	318.093	3.262								(319.1007, 7427.09)(320.0898, 171.07)	FindByFormula		1	Esi+
844.205@7.042	844.205@7.042	844.205	7.042								(845.2125, 6851.77)(846.2155, 3158.12)	FindByFormula		1	Esi+
588.2181@8.265	588.2181@8.265	588.218	8.265								(589.2258, 5336.93)(590.2282, 1956.39)	FindByFormula		1	Esi+
762.3807@8.495	762.3807@8.495	762.381	8.495								(763.3838, 5675.93)(764.3854, 2694.94)	FindByFormula		2	Esi+
591.182@2.105	591.182@2.105	591.182	2.105								(592.186, 9177.06)(593.1858, 3092.36)(594.1865, 984.15)	FindByFormula		1	Esi+
788.1469@1.889	788.1469@1.889	788.147	1.889								(395.0806, 4852.13)(395.5707, 675.75)	FindByFormula		1	Esi+
658.2144@2.097	658.2144@2.097	658.214	2.097								(659.2203, 4691.89)(660.2241, 1614.58)	FindByFormula		1	Esi+
608.3449@12.447	608.3449@12.447	608.345	12.447								(305.1814, 4730.33)(305.6733, 83.22)	FindByFormula		1	Esi+
772.2907@9.628	772.2907@9.628	772.291	9.628								(773.298, 5131.71)(774.3022, 2219.88)(775.2986, 1089.58)	FindByFormula		1	Esi+
464.1455@8.507	464.1455@8.507	464.146	8.507								(233.0756, 4441.95)(233.575, 1030.55)(465.1394, 5597.86)(466.1456, 1618.41)	FindByFormula		2	Esi+
608.1248@2.546	608.1248@2.546	608.125	2.546								(305.0697, 11389.92)(305.5702, 2975.62)	FindByFormula		1	Esi+
642.2659@9.08	642.2659@9.08	642.266	9.08								(643.2734, 4659.21)(644.2748, 1938.99)	FindByFormula		1	Esi+
802.2993@9.437	802.2993@9.437	802.299	9.437								(803.3084, 4355.17)(804.3109, 1990.98)	FindByFormula		1	Esi+
590.4531@16.178	590.4531@16.178	590.453	16.178								(591.4605, 2270.77)(592.4646, 972.98)(608.4867, 2686.88)(609.4888, 1019.52)	FindByFormula		1	Esi+
734.3146@9.04	734.3146@9.04	734.315	9.04								(735.3196, 5265.09)(736.3223, 2552.61)(737.3031, 1234.27)	FindByFormula		1	Esi+
558.155@5.574	558.155@5.574	558.155	5.574								(559.1625, 5647.93)(560.166, 1469.33)	FindByFormula		1	Esi+
694.4401@10.324	694.4401@10.324	694.44	10.324								(695.4475, 5798.54)(696.4509, 2579.51)(697.4461, 701.9)	FindByFormula		1	Esi+
772.2903@9.08	772.2903@9.08	772.29	9.08								(773.2983, 5452.48)(774.3017, 2357.45)	FindByFormula		1	Esi+
206.0541@3.354	206.0541@3.354	206.054	3.354								(207.0616, 6659.98)(208.0619, 1039.41)	FindByFormula		1	Esi+
954.223@8.141	954.223@8.141	954.223	8.141								(955.2304, 3347.89)(956.2361, 1777.55)	FindByFormula		1	Esi+
508.0895@8.432	508.0895@8.432	508.089	8.432								(531.0774, 578.46)(509.097, 7203.35)(510.1046, 1737.27)	FindByFormula		1	Esi+
764.3245@10.157	764.3245@10.157	764.324	10.157								(765.3303, 4934.09)(766.335, 2187.81)	FindByFormula		1	Esi+
608.2218@8.831	608.2218@8.831	608.222	8.831								(609.2292, 5667.77)(610.234, 2111.73)	FindByFormula		1	Esi+
541.2054@8.041	541.2054@8.041	541.205	8.041								(542.2081, 6025.36)(543.2139, 2089.93)	FindByFormula		1	Esi+
192.0838@9.279	192.0838@9.279	192.084	9.279								(193.0916, 6410.87)(194.0946, 915.29)	FindByFormula		1	Esi+
943.4027@9.08	943.4027@9.08	943.403	9.08								(944.4106, 4546.44)(945.4108, 2536.42)	FindByFormula		1	Esi+
388.0633@2.138	388.0633@2.138	388.063	2.138								(389.0705, 5809.8)(390.0762, 982.44)	FindByFormula		1	Esi+
489.1668@2.105	489.1668@2.105	489.167	2.105								(490.1745, 6800.23)(491.1719, 1910.66)	FindByFormula		1	Esi+
834.3061@9.901	834.3061@9.901	834.306	9.901								(835.3135, 3242.93)(836.3162, 1625.95)	FindByFormula		1	Esi+
830.1349@1.889	830.1349@1.889	830.135	1.889								(416.0748, 4165.95)(416.5754, 1461.44)	FindByFormula		1	Esi+
1224.2644@2.604	1224.2644@2.604	1224.26	2.604								(1225.272, 3634.1)(1226.2773, 2116.21)	FindByFormula		1	Esi+
207.1148@5.715	207.1148@5.715	207.115	5.715								(209.1514, 4649.79)(210.1503, 784.68)(225.0843, 112.1)	FindByFormula		1	Esi+
475.1899@8.398	475.1899@8.398	475.19	8.398								(476.1987, 5660.93)(477.1921, 2077.49)	FindByFormula		1	Esi+
546.3315@8.664	546.3315@8.664	546.332	8.664								(547.339, 4011.44)(548.3379, 1210.43)	FindByFormula		1	Esi+
332.1787@8.29	332.1787@8.29	332.179	8.29								(333.1848, 2717.46)(350.2129, 1802.0)(351.2108, 618.94)	FindByFormula		1	Esi+
434.3155@12.439	434.3155@12.439	434.315	12.439								(435.3233, 3715.18)(436.3182, 212.24)	FindByFormula		1	Esi+
824.215@1.69	824.215@1.69	824.215	1.69								(413.1149, 3945.04)(413.6148, 1274.47)	FindByFormula		1	Esi+
920.3973@8.274	920.3973@8.274	920.397	8.274								(921.4059, 3916.8)(922.4051, 2546.9)(923.3942, 1445.79)	FindByFormula		1	Esi+
92.0595@7.741	92.0595@7.741	92.0595	7.741								(93.0669, 10669.73)(94.0676, 1140.4)	FindByFormula		1	Esi+
1436.4093@6.4	1436.4093@6.4	1436.41	6.4								(719.213, 3373.02)(719.7106, 1979.87)(720.2137, 1100.9)	FindByFormula		1	Esi+
214.1895@8.315	214.1895@8.315	214.19	8.315								(215.1968, 4297.36)(216.1923, 778.74)	FindByFormula		1	Esi+
384.0531@3.921	384.0531@3.921	384.053	3.921								(193.0334, 4286.42)(193.5293, 565.5)	FindByFormula		1	Esi+
384.1426@1.383	384.1426@1.383	384.143	1.383								(385.1501, 4243.35)(386.152, 1834.95)	FindByFormula		1	Esi+
562.204@8.872	562.204@8.872	562.204	8.872								(563.2107, 3797.64)(564.2071, 2299.26)	FindByFormula		1	Esi+
772.2894@9.503	772.2894@9.503	772.289	9.503								(773.2969, 4625.16)(774.3013, 2115.16)(775.2997, 1025.46)	FindByFormula		1	Esi+
688.3789@12.142	688.3789@12.142	688.379	12.142								(689.3857, 3230.96)(690.3896, 1364.31)	FindByFormula		1	Esi+
494.0777@8.032	494.0777@8.032	494.078	8.032								(495.0844, 6587.71)(496.0906, 1714.64)	FindByFormula		1	Esi+
700.1665@7.566	700.1665@7.566	700.167	7.566								(701.1741, 2647.52)(702.1768, 1115.04)	FindByFormula		1	Esi+
516.1491@7.114	516.1491@7.114	516.149	7.114								(539.1385, 2016.18)(517.156, 2768.69)(518.1603, 861.75)	FindByFormula		1	Esi+
538.156@1.408	538.156@1.408	538.156	1.408								(539.1639, 4232.8)(540.1646, 1074.29)	FindByFormula		1	Esi+
788.2824@8.494	788.2824@8.494	788.282	8.494								(789.2917, 3172.05)(790.2951, 1584.17)	FindByFormula		1	Esi+
498.1259@5.674	498.1259@5.674	498.126	5.674								(499.1329, 4921.84)(500.1339, 1623.74)	FindByFormula		1	Esi+
772.2887@9.503	772.2887@9.503	772.289	9.503								(773.2969, 4730.6)(774.3008, 2174.82)	FindByFormula		1	Esi+
754.2793@9.395	754.2793@9.395	754.279	9.395								(755.2867, 3472.14)(756.2885, 1650.09)	FindByFormula		1	Esi+
934.3223@8.905	934.3223@8.905	934.322	8.905								(468.1684, 3709.49)(468.6673, 1851.38)(935.3312, 846.38)	FindByFormula		1	Esi+
468.229@12.307	468.229@12.307	468.229	12.307								(469.2365, 4418.98)(470.243, 1428.81)	FindByFormula		1	Esi+
608.3487@11.927	608.3487@11.927	608.349	11.927								(305.1816, 4083.29)(305.6827, 1350.21)	FindByFormula		1	Esi+
542.1589@2.346	542.1589@2.346	542.159	2.346								(272.0868, 6684.64)(272.5942, 1443.55)	FindByFormula		1	Esi+
634.2423@4.172	634.2423@4.172	634.242	4.172								(635.2498, 3365.84)(636.2506, 1057.32)	FindByFormula		1	Esi+
277.2379@10.787	277.2379@10.787	277.238	10.787								(278.2459, 3789.35)(279.2398, 1057.29)	FindByFormula		1	Esi+
606.209@10.067	606.209@10.067	606.209	10.067								(607.2152, 3231.72)(608.2162, 1164.29)	FindByFormula		1	Esi+
786.3017@9.238	786.3017@9.238	786.302	9.238								(787.3088, 2981.65)(788.3121, 1355.58)	FindByFormula		1	Esi+
802.3003@8.556	802.3003@8.556	802.3	8.556								(803.3071, 3506.47)(804.3104, 1630.16)	FindByFormula		1	Esi+
688.3776@12.521	688.3776@12.521	688.378	12.521								(689.3848, 3342.44)(690.3894, 1406.38)	FindByFormula		1	Esi+
1436.4026@6.283	1436.4026@6.283	1436.4	6.283								(719.2094, 3078.14)(719.711, 1971.91)(720.213, 1067.97)	FindByFormula		1	Esi+
238.0793@3.237	238.0793@3.237	238.079	3.237								(239.087, 3675.85)(240.0789, 339.14)	FindByFormula		1	Esi+
786.1679@7.958	786.1679@7.958	786.168	7.958								(787.1753, 3601.94)(788.1804, 1491.93)	FindByFormula		1	Esi+
596.442@17.188	596.442@17.188	596.442	17.188								(597.4493, 2431.33)(598.4532, 1094.59)	FindByFormula		1	Esi+
547.1604@1.358	547.1604@1.358	547.16	1.358								(548.1683, 3253.56)(549.1683, 1090.13)	FindByFormula		1	Esi+
534.1236@6.008	534.1236@6.008	534.124	6.008								(268.0693, 3827.44)(268.5686, 928.01)	FindByFormula		1	Esi+
496.1376@8.441	496.1376@8.441	496.138	8.441								(249.077, 6684.29)(249.5732, 1595.62)(497.1454, 2414.04)(498.1603, 947.8)	FindByFormula		3	Esi+
318.0739@8.008	318.0739@8.008	318.074	8.008								(319.0772, 7333.78)(320.0702, 129.17)	FindByFormula		2	Esi+
564.1694@8.996	564.1694@8.996	564.169	8.996								(565.1801, 3997.86)(566.1879, 1258.9)	FindByFormula		1	Esi+
734.3092@9.04	734.3092@9.04	734.309	9.04								(735.3192, 5010.18)(736.3217, 2433.41)	FindByFormula		1	Esi+
800.2854@9.793	800.2854@9.793	800.285	9.793								(801.2929, 2657.99)(802.2976, 1187.49)	FindByFormula		1	Esi+
437.2429@1.366	437.2429@1.366	437.243	1.366								(438.2501, 3964.52)(439.2424, 1224.46)	FindByFormula		1	Esi+
428.0676@5.69	428.0676@5.69	428.068	5.69								(215.041, 5164.6)(215.5392, 979.57)	FindByFormula		1	Esi+
466.132@2.205	466.132@2.205	466.132	2.205								(467.1404, 3598.27)(468.1279, 457.74)	FindByFormula		1	Esi+
332.0571@8.382	332.0571@8.382	332.057	8.382								(333.0641, 5898.81)(334.0742, 1165.22)	FindByFormula		1	Esi+
429.2161@10.15	429.2161@10.15	429.216	10.15								(430.2248, 2446.39)(431.2161, 413.61)	FindByFormula		1	Esi+
532.1162@6.199	532.1162@6.199	532.116	6.199								(267.0654, 4050.6)(267.5616, 1074.64)	FindByFormula		1	Esi+
700.2175@6.416	700.2175@6.416	700.217	6.416								(701.2249, 3406.97)(702.2279, 1288.31)	FindByFormula		1	Esi+
429.1455@1.225	429.1455@1.225	429.146	1.225								(430.153, 3945.41)(431.154, 866.1)	FindByFormula		1	Esi+
587.8671@1.142	587.8671@1.142	587.867	1.142								(588.8743, 7065.34)(589.8745, 1090.63)	FindByFormula		1	Esi+
542.1854@2.197	542.1854@2.197	542.185	2.197								(272.1002, 5771.17)(272.5993, 1225.57)	FindByFormula		1	Esi+
484.1076@2.059	484.1076@2.059	484.108	2.059								(243.0621, 3598.2)(243.5608, 783.87)	FindByFormula		1	Esi+
238.0928@8.14	238.0928@8.14	238.093	8.14								(239.0998, 16165.3)(240.1041, 1356.52)	FindByFormula		6	Esi+
854.201@1.789	854.201@1.789	854.201	1.789								(428.1083, 3805.27)(428.6075, 1453.37)	FindByFormula		1	Esi+
181.0793@6.826	181.0793@6.826	181.079	6.826								(385.1445, 5338.01)(182.089, 37800.06)(183.0943, 5677.22)	FindByFormula		7	Esi+
440.1342@7.4759994	440.1342@7.4759994	440.134	7.476								(463.1259, 482745.47)(441.1422, 3738.18)(442.1527, 1247.76)	FindByFormula		6	Esi+
357.1129@6.5640006	357.1129@6.5640006	357.113	6.564								(380.0987, 28896.72)(381.1026, 5154.83)(359.1677, 8440.51)	FindByFormula		12	Esi+
170.1286@8.509001	170.1286@8.509001	170.129	8.509								(171.1365, 11191.68)(172.137, 1717.11)	FindByFormula		14	Esi+
349.1233@8.714	349.1233@8.714	349.123	8.714								(175.5713, 77.86)(350.1298, 4135.78)(351.1245, 119.52)	FindByFormula		2	Esi+
492.1218@8.428	492.1218@8.428	492.122	8.428								(515.1108, 4927.95)(516.1167, 1365.22)(493.1262, 11207.42)(494.1319, 2946.71)	FindByFormula		2	Esi+
398.0762@6.9380007	398.0762@6.9380007	398.076	6.938								(200.0456, 8446.68)(200.5469, 1851.27)(400.1088, 588.46)	FindByFormula		10	Esi+
318.0476@7.903	318.0476@7.903	318.048	7.903								(160.0314, 6923.29)(160.5319, 1057.33)(319.0779, 7180.07)	FindByFormula		6	Esi+
572.1@8.675	572.1@8.675	572.1	8.675								(287.0586, 8672.77)(287.5574, 1955.2)(573.1075, 772.83)	FindByFormula		2	Esi+
348.0839@8.401	348.0839@8.401	348.084	8.401								(349.0868, 20666.24)(350.097, 3505.37)	FindByFormula		14	Esi+
464.11@7.322	464.11@7.322	464.11	7.322								(465.1187, 9378.48)(466.1209, 1774.94)	FindByFormula		2	Esi+
414.1061@2.544	414.1061@2.544	414.106	2.544								(437.0985, 677.45)(415.1129, 9391.27)(416.1176, 1335.13)	FindByFormula		2	Esi+

## Sheet: Broccoli
Compound	Compound Name	Mass	Retention Time	KEGG ID	HMP ID	LMP ID	Annotations	Alignment Value	CAS Number	ChEBI ID	CompositeSpectrum	CompoundAlgo	Formula	Frequency	Ionization mode	METLIN ID	MS2 Composite Spectrum	MS2 Count	NCBI gi	PubChem ID	Score (DB)	Score (Lib)	Score (MFG)	Score (Tgt)	Score	Swiss-Prot ID
(1S,2R,4S,5R)-1,8-Epoxy-p-menthane-2,5-diol	(1S,2R,4S,5R)-1,8-Epoxy-p-menthane-2,5-diol	186.124	8.102		HMDB33010		(1S,2R,4S,5R)-1,8-Epoxy-p-menthane-2,5-diol [ C10 H18 O3, tgt=, overall=75.89, db=75.89, CAS ID=219546-82-4, HMP ID=HMDB33010 ]		219546-82-4		(209.1164, 11609.82)(210.1209, 1565.4)(187.1316, 3591.7)(188.1316, 791.15)	FindByFormula	C10 H18 O3	20	Esi+						75.89				75.89
(22R)-3beta,14,25-trihydroxy-6-oxo-5beta-cholest-7-en-22-yl dihydrogen phosphate	(22R)-3beta,14,25-trihydroxy-6-oxo-5beta-cholest-7-en-22-yl dihydrogen phosphate	528.289	8.003				(22R)-3beta,14,25-trihydroxy-6-oxo-5beta-cholest-7-en-22-yl dihydrogen phosphate [ C27 H45 O8 P, tgt=, overall=67.94, db=67.94 ]				(551.2795, 3311.3)(552.2823, 1297.2)(529.2939, 4447.33)(530.2972, 1742.22)	FindByFormula	C27 H45 O8 P	1	Esi+						67.94				67.94
(24S)-24-Ethylbrassinone	(24S)-24-Ethylbrassinone	478.364	16.571				(24S)-24-Ethylbrassinone [ C29 H50 O5, tgt=, overall=74.40, db=74.40 ]				(479.3722, 4606.16)(480.3749, 1672.45)	FindByFormula	C29 H50 O5	1	Esi+						74.4				74.4
(6E)-Piperamide-C7:1	(6E)-Piperamide-C7:1 Esi+10.383	301.167	10.383		HMDB38648		(6E)-Piperamide-C7:1 [ C18 H23 N O3, tgt=, overall=84.14, db=84.14, CAS ID=117137-66-3, HMP ID=HMDB38648 ]		117137-66-3		(324.1571, 7648.96)(325.1607, 1942.4)(625.322, 1741.89)(626.3223, 800.48)(302.1747, 15181.87)(303.1773, 3314.97)(340.131, 4379.21)(341.138, 1191.69)	FindByFormula	C18 H23 N O3	1	Esi+						84.14				84.14
(R)-2-Hydroxy-4,7-dimethoxy-2H-1,4-benzoxazin-3(4H)-one	(R)-2-Hydroxy-4,7-dimethoxy-2H-1,4-benzoxazin-3(4H)-one	225.064	4.469		HMDB37264		(R)-2-Hydroxy-4,7-dimethoxy-2H-1,4-benzoxazin-3(4H)-one [ C10 H11 N O5, tgt=, overall=85.28, db=85.28, CAS ID=149182-67-2, HMP ID=HMDB37264 ]		149182-67-2		(226.0709, 10857.3)(227.0735, 1455.75)	FindByFormula	C10 H11 N O5	1	Esi+						85.28				85.28
(S)-3-Methylthiohexanol	(S)-3-Methylthiohexanol	148.093	10.747				(S)-3-Methylthiohexanol [ C7 H16 O S, tgt=, overall=76.56, db=76.56, CAS ID=90180-91-9 ]		90180-91-9		(149.0998, 37023.58)(150.1024, 4245.94)	FindByFormula	C7 H16 O S	1	Esi+						76.56				76.56
1-(1Z-eicosenyl)-2-(13Z,16Z-docosadienoyl)-glycero-3-phosphoserine	1-(1Z-eicosenyl)-2-(13Z,16Z-docosadienoyl)-glycero-3-phosphoserine	855.637	15.66				1-(1Z-eicosenyl)-2-(13Z,16Z-docosadienoyl)-glycero-3-phosphoserine [ C48 H90 N O9 P, tgt=, overall=56.38, db=56.38 ]				(856.645, 4091.33)(857.6447, 2479.89)(858.6264, 908.55)	FindByFormula	C48 H90 N O9 P	1	Esi+						56.38				56.38
1-(1Z-eicosenyl)-2-docosanoyl-glycero-3-phospho-(1'-myo-inositol)	1-(1Z-eicosenyl)-2-docosanoyl-glycero-3-phospho-(1'-myo-inositol)	934.686	14.387				1-(1Z-eicosenyl)-2-docosanoyl-glycero-3-phospho-(1'-myo-inositol) [ C51 H99 O12 P, tgt=, overall=67.18, db=67.18 ]				(468.3513, 4838.6)(468.8494, 1352.14)(469.3669, 92.14)(935.6898, 1667.05)	FindByFormula	C51 H99 O12 P	1	Esi+						67.18				67.18
1-(1Z-hexadecenyl)-2-dodecanoyl-glycero-3-phosphoserine	1-(1Z-hexadecenyl)-2-dodecanoyl-glycero-3-phosphoserine Esi+14.033	663.446	14.033				1-(1Z-hexadecenyl)-2-dodecanoyl-glycero-3-phosphoserine [ C34 H66 N O9 P, tgt=, overall=69.96, db=69.96 ]				(664.453, 7929.56)(665.4565, 3206.42)	FindByFormula	C34 H66 N O9 P	1	Esi+						69.96				69.96
1-(5-Phosphoribosyl)-4-(N-succinocarboxamide)-5-aminoimidazole	1-(5-Phosphoribosyl)-4-(N-succinocarboxamide)-5-aminoimidazole	409.103	7.733	C04811			1-(5-Phosphoribosyl)-4-(N-succinocarboxamide)-5-aminoimidazole [ C12 H20 N5 O9 P, tgt=, overall=88.45, db=88.45, KEGG ID=C04811, METLIN ID=66260 ]				(410.1073, 40764.91)(411.1118, 8830.94)(412.1166, 1995.59)	FindByFormula	C12 H20 N5 O9 P	2	Esi+						88.45				88.45
1-(9Z,12Z,15Z-octadecatrienoyl)-2-dodecanoyl-glycero-3-phosphate	1-(9Z,12Z,15Z-octadecatrienoyl)-2-dodecanoyl-glycero-3-phosphate	614.387	7.144				1-(9Z,12Z,15Z-octadecatrienoyl)-2-dodecanoyl-glycero-3-phosphate [ C33 H59 O8 P, tgt=, overall=52.38, db=52.38 ]				(308.201, 3873.11)(308.7082, 1174.55)	FindByFormula	C33 H59 O8 P	1	Esi+						52.38				52.38
1-(9Z,12Z,15Z-octadecatrienoyl)-glycero-3-phosphate	1-(9Z,12Z,15Z-octadecatrienoyl)-glycero-3-phosphate	432.222	7.794				1-(9Z,12Z,15Z-octadecatrienoyl)-glycero-3-phosphate [ C21 H37 O7 P, tgt=, overall=62.49, db=62.49 ]				(217.1188, 5238.82)(217.6226, 926.21)(433.2319, 10387.17)(434.2385, 2880.03)(435.2255, 1226.97)	FindByFormula	C21 H37 O7 P	41	Esi+						62.49				62.49
11b,13-Dihydrolactucopicrin	11b,13-Dihydrolactucopicrin	412.152	4.811				11b,13-Dihydrolactucopicrin [ C23 H24 O7, tgt=, overall=78.71, db=78.71, CAS ID=125519-47-3 ]		125519-47-3		(413.1592, 4199.43)(414.1608, 879.44)	FindByFormula	C23 H24 O7	1	Esi+						78.71				78.71
11beta,17,21-Trihydroxy-2alpha-methylpregn-4-ene-3,20-dione 21-acetate	11beta,17,21-Trihydroxy-2alpha-methylpregn-4-ene-3,20-dione 21-acetate	418.235	6.542	C15302			11beta,17,21-Trihydroxy-2alpha-methylpregn-4-ene-3,20-dione 21-acetate [ C24 H34 O6, tgt=, overall=70.71, db=70.71, KEGG ID=C15302, METLIN ID=70776 ]				(419.2432, 5121.95)(420.2394, 1426.33)	FindByFormula	C24 H34 O6	1	Esi+						70.71				70.71
13alpha-Hydroxydolineone	13alpha-Hydroxydolineone	352.063	1.731		HMDB30756		13alpha-Hydroxydolineone [ C19 H12 O7, tgt=, overall=66.65, db=66.65, CAS ID=28617-71-2, HMP ID=HMDB30756 ]		28617-71-2		(376.0579, 882.95)(377.0488, 659.36)(353.0685, 4563.79)(391.0247, 4110.7)(370.0955, 7931.06)(371.0949, 1450.99)	FindByFormula	C19 H12 O7	46	Esi+						66.65				66.65
1-Acetoxy-2-hydroxy-16-heptadecyn-4-one	1-Acetoxy-2-hydroxy-16-heptadecyn-4-one	324.229	11.476		HMDB31007		1-Acetoxy-2-hydroxy-16-heptadecyn-4-one [ C19 H32 O4, tgt=, overall=82.09, db=82.09, CAS ID=24607-10-1, HMP ID=HMDB31007 ]		24607-10-1		(325.2363, 10179.67)(326.239, 2255.67)	FindByFormula	C19 H32 O4	1	Esi+						82.09				82.09
1'-Acetoxyeugenol acetate	1'-Acetoxyeugenol acetate	264.099	6.544		HMDB36544		1'-Acetoxyeugenol acetate [ C14 H16 O5, tgt=, overall=69.24, db=69.24, CAS ID=52946-23-3, HMP ID=HMDB36544 ]		52946-23-3		(265.105, 6139.94)(266.1055, 823.29)	FindByFormula	C14 H16 O5	1	Esi+						69.24				69.24
1-hexadecyl-2-dodecanoyl-glycero-3-phosphoserine	1-hexadecyl-2-dodecanoyl-glycero-3-phosphoserine	665.46	14.757				1-hexadecyl-2-dodecanoyl-glycero-3-phosphoserine [ C34 H68 N O9 P, tgt=, overall=54.15, db=54.15 ]				(666.4674, 2936.51)(667.4676, 1416.64)	FindByFormula	C34 H68 N O9 P	1	Esi+						54.15				54.15
1H-Indole-3-acetaldehyde	1H-Indole-3-acetaldehyde	159.064	8.221		HMDB01190		1H-Indole-3-acetaldehyde [ C10 H9 N O, tgt=, overall=82.17, db=82.17, CAS ID=2591-98-2, HMP ID=HMDB01190 ]		2591-98-2		(160.0751, 25591.63)(161.0773, 3616.98)(319.1395, 19340.94)(320.143, 3439.13)	FindByFormula	C10 H9 N O	7	Esi+						82.17				82.17
1-pentadecanoyl-2-dodecanoyl-glycero-3-phosphoethanolamine	1-pentadecanoyl-2-dodecanoyl-glycero-3-phosphoethanolamine	621.437	16.111				1-pentadecanoyl-2-dodecanoyl-glycero-3-phosphoethanolamine [ C32 H64 N O8 P, tgt=, overall=71.35, db=71.35 ]				(622.4442, 3869.68)(623.4467, 1578.46)	FindByFormula	C32 H64 N O8 P	1	Esi+						71.35				71.35
1-p-Menthen-3-one	1-p-Menthen-3-one	332.147	7.587				1-p-Menthen-3-one [ C16 H20 N4 O4, tgt=, overall=65.04, db=65.04 ]				(333.1539, 3783.66)(334.1559, 1077.87)	FindByFormula	C16 H20 N4 O4	1	Esi+						65.04				65.04
1-tetradecanoyl-2-pentadecanoyl-glycero-3-phospho-(1'-myo-inositol)	1-tetradecanoyl-2-pentadecanoyl-glycero-3-phospho-(1'-myo-inositol)	768.486	15.717				1-tetradecanoyl-2-pentadecanoyl-glycero-3-phospho-(1'-myo-inositol) [ C38 H73 O13 P, tgt=, overall=89.81, db=89.81 ]				(769.4881, 101118.98)(770.4933, 48615.04)(771.4978, 13139.79)	FindByFormula	C38 H73 O13 P	1	Esi+						89.81				89.81
2,2'-Bis(4-hydroxyphenyl)propane Esi+9.901	2,2'-Bis(4-hydroxyphenyl)propane Esi+9.901	228.114	9.901	C13624	HMDB32133		2,2'-Bis(4-hydroxyphenyl)propane [ C15 H16 O2, tgt=, overall=70.05, db=70.05, CAS ID=80-05-7, KEGG ID=C13624, HMP ID=HMDB32133 ]		80-05-7		(229.1211, 6313.94)(230.1275, 1477.62)	FindByFormula	C15 H16 O2	1	Esi+						70.05				70.05
2,3-Dihydro-2,3-dihydroxy-4-(4-methoxyphenyl)-1H-phenalen-1-one	2,3-Dihydro-2,3-dihydroxy-4-(4-methoxyphenyl)-1H-phenalen-1-one	320.101	8.087		HMDB41463		2,3-Dihydro-2,3-dihydroxy-4-(4-methoxyphenyl)-1H-phenalen-1-one [ C20 H16 O4, tgt=, overall=66.12, db=66.12, CAS ID=159853-37-9, HMP ID=HMDB41463 ]		159853-37-9		(321.1086, 20662.65)(322.1142, 3908.22)	FindByFormula	C20 H16 O4	1	Esi+						66.12				66.12
2,3-dihydro-2-oxo-1H-Benzimidazole-1-propanoic acid	2,3-dihydro-2-oxo-1H-Benzimidazole-1-propanoic acid	206.067	9.321				2,3-dihydro-2-oxo-1H-Benzimidazole-1-propanoic acid [ C10 H10 N2 O3, tgt=, overall=55.18, db=55.18, CAS ID=75655-44-6, METLIN ID=2386 ]		75655-44-6		(207.074, 3904.92)(451.099, 6739.05)(452.1051, 1464.72)	FindByFormula	C10 H10 N2 O3	1	Esi+						55.18				55.18
2-[(2-Furanylmethyl)thio]-6-methylpyrazine	2-[(2-Furanylmethyl)thio]-6-methylpyrazine	206.05	6.629		HMDB36187		2-[(2-Furanylmethyl)thio]-6-methylpyrazine [ C10 H10 N2 O S, tgt=, overall=78.95, db=78.95, CAS ID=59021-05-5, HMP ID=HMDB36187 ]		59021-05-5		(207.0588, 96236.03)(208.0614, 12200.99)	FindByFormula	C10 H10 N2 O S	1	Esi+						78.95				78.95
23-O-beta-D-Glucopyranosyl-2-epi-25-methyldolichosterone	23-O-beta-D-Glucopyranosyl-2-epi-25-methyldolichosterone	638.397	15.914				23-O-beta-D-Glucopyranosyl-2-epi-25-methyldolichosterone [ C35 H58 O10, tgt=, overall=68.92, db=68.92 ]				(639.4043, 5856.4)(640.4121, 2704.49)(641.4271, 1107.8)	FindByFormula	C35 H58 O10	1	Esi+						68.92				68.92
28-Hydroxymangiferonic acid	28-Hydroxymangiferonic acid	470.344	8.928		HMDB40415		28-Hydroxymangiferonic acid [ C30 H46 O4, tgt=, overall=61.40, db=61.40, CAS ID=155511-27-6, HMP ID=HMDB40415 ]		155511-27-6		(471.3515, 4815.94)(472.3532, 1328.4)	FindByFormula	C30 H46 O4	1	Esi+						61.4				61.4
3' 5'-cyclic AMP	3' 5'-cyclic AMP Esi+3.783	329.053	3.783	C00575	HMDB00058		3' 5'-cyclic AMP [ C10 H12 N5 O6 P, tgt=, overall=73.19, db=73.19, CAS ID=60-92-4, KEGG ID=C00575, HMP ID=HMDB00058 ]		60-92-4		(330.0599, 5504.0)(331.0577, 952.13)	FindByFormula	C10 H12 N5 O6 P	1	Esi+						73.19				73.19
3,5-Dimethoxy-8,8-dimethyl-2-phenyl-4H,8H-benzo[1,2-b:3,4-b']dipyran-4-one	3,5-Dimethoxy-8,8-dimethyl-2-phenyl-4H,8H-benzo[1,2-b:3,4-b']dipyran-4-one	364.133	7.076				3,5-Dimethoxy-8,8-dimethyl-2-phenyl-4H,8H-benzo[1,2-b:3,4-b']dipyran-4-one [ C22 H20 O5, tgt=, overall=63.12, db=63.12 ]				(387.1237, 6170.74)(388.1363, 1521.11)(183.075, 13652.34)(365.142, 33097.08)(366.1357, 5050.81)(367.1351, 1921.26)	FindByFormula	C22 H20 O5	40	Esi+						63.12				63.12
3a,7a-Dihydroxy-5b-cholestan-26-al	3a,7a-Dihydroxy-5b-cholestan-26-al	418.344	18.826	C05445	HMDB06894		3a,7a-Dihydroxy-5b-cholestan-26-al [ C27 H46 O3, tgt=, overall=91.95, db=91.95, KEGG ID=C05445, HMP ID=HMDB06894 ]				(419.3505, 7168.65)(420.3534, 2224.94)(421.3512, 477.18)	FindByFormula	C27 H46 O3	1	Esi+						91.95				91.95
3-Hydroxy-4-methoxy-8,9-methylenedioxycoumestan	3-Hydroxy-4-methoxy-8,9-methylenedioxycoumestan	326.039	7.22				3-Hydroxy-4-methoxy-8,9-methylenedioxycoumestan [ C17 H10 O7, tgt=, overall=70.01, db=70.01 ]				(349.0288, 13005.32)(350.0342, 2095.46)(329.1479, 3930.47)(366.1634, 73.08)	FindByFormula	C17 H10 O7	4	Esi+						70.01				70.01
3-Hydroxy-L-tyrosyl-AMP	3-Hydroxy-L-tyrosyl-AMP	526.12	7.286	C11462			3-Hydroxy-L-tyrosyl-AMP [ C19 H23 N6 O10 P, tgt=, overall=74.91, db=74.91, KEGG ID=C11462, METLIN ID=69049 ]				(527.1273, 11809.87)(528.1319, 3337.07)	FindByFormula	C19 H23 N6 O10 P	1	Esi+						74.91				74.91
4-(2-Nitroethyl)phenyl primeveroside	4-(2-Nitroethyl)phenyl primeveroside	461.155	2.748		HMDB31742		4-(2-Nitroethyl)phenyl primeveroside [ C19 H27 N O12, tgt=, overall=64.90, db=64.90, HMP ID=HMDB31742 ]				(484.1443, 5175.68)(485.1414, 1498.61)(945.2908, 604.16)(462.1621, 3552.76)(463.1631, 884.64)(500.1184, 1081.94)	FindByFormula	C19 H27 N O12	1	Esi+						64.9				64.9
4-(Hydroxymethyl)benzenediazonium(1+)	4-(Hydroxymethyl)benzenediazonium(1+) Esi+6.819	135.054	6.819		HMDB32593		4-(Hydroxymethyl)benzenediazonium(1+) [ C7 H7 N2 O, tgt=, overall=82.04, db=82.04, CAS ID=78246-53-4, HMP ID=HMDB32593 ]		78246-53-4		(136.0621, 6489.14)(137.0651, 400.13)	FindByFormula	C7 H7 N2 O	1	Esi+						82.04				82.04
4-Methoxy-1H-indole-3-acetonitrile	4-Methoxy-1H-indole-3-acetonitrile	186.078	10.971				4-Methoxy-1H-indole-3-acetonitrile [ C11 H10 N2 O, tgt=, overall=58.89, db=58.89, CAS ID=4837-74-5 ]		4837-74-5		(187.0859, 7104.44)(188.0799, 217.31)	FindByFormula	C11 H10 N2 O	1	Esi+						58.89				58.89
4-Methylthiobutyl-desulfoglucosinolate	4-Methylthiobutyl-desulfoglucosinolate	341.098	6.147	C17248			4-Methylthiobutyl-desulfoglucosinolate [ C12 H23 N O6 S2, tgt=, overall=63.06, db=63.06, KEGG ID=C17248 ]				(364.0861, 8738.9)(365.1025, 2373.53)(342.1037, 25550.41)(343.1088, 4326.29)	FindByFormula	C12 H23 N O6 S2	1	Esi+						63.06				63.06
4-O-(Indole-3-acetyl)-D-glucopyranose	4-O-(Indole-3-acetyl)-D-glucopyranose	337.115	8.245				4-O-(Indole-3-acetyl)-D-glucopyranose [ C16 H19 N O7, tgt=, overall=50.99, db=50.99, CAS ID=52703-89-6 ]		52703-89-6		(338.1227, 5090.09)(339.1309, 2271.28)	FindByFormula	C16 H19 N O7	1	Esi+						50.99				50.99
5,2'-Dihydroxy-6,7,8,6'-tetramethoxyflavanone	5,2'-Dihydroxy-6,7,8,6'-tetramethoxyflavanone	376.119	9.328				5,2'-Dihydroxy-6,7,8,6'-tetramethoxyflavanone [ C19 H20 O8, tgt=, overall=62.93, db=62.93 ]				(377.1236, 7917.3)(378.1363, 1980.76)	FindByFormula	C19 H20 O8	1	Esi+						62.93				62.93
5,7,3'-Trihydroxy-6,4',5'-trimethoxyflavanone	5,7,3'-Trihydroxy-6,4',5'-trimethoxyflavanone	362.101	7.751				5,7,3'-Trihydroxy-6,4',5'-trimethoxyflavanone [ C18 H18 O8, tgt=, overall=75.37, db=75.37 ]				(363.1087, 4048.63)(364.107, 862.06)	FindByFormula	C18 H18 O8	2	Esi+						75.37				75.37
5-Carboxypyranopelargonidin 3-O-beta-glucopyranoside	5-Carboxypyranopelargonidin 3-O-beta-glucopyranoside	501.106	1.744				5-Carboxypyranopelargonidin 3-O-beta-glucopyranoside [ C24 H21 O12, tgt=, overall=63.34, db=63.34, CAS ID=680227-23-0 ]		680227-23-0		(502.1158, 25974.12)(503.1176, 5788.83)(504.1146, 3492.46)	FindByFormula	C24 H21 O12	1	Esi+						63.34				63.34
5-Methyltetrahydropteroyltri-L-glutamate	5-Methyltetrahydropteroyltri-L-glutamate	640.251	9.402	C04489			5-Methyltetrahydropteroyltri-L-glutamate [ C25 H36 N8 O12, tgt=, overall=53.27, db=53.27, CAS ID=, KEGG ID=C04489, METLIN ID=3684 ]				(663.237, 941.49)(641.2576, 8255.15)(642.261, 3256.93)	FindByFormula	C25 H36 N8 O12	1	Esi+						53.27				53.27
5-O-(Indol-3-ylacetyl-myo-inositol) D-galactoside	5-O-(Indol-3-ylacetyl-myo-inositol) D-galactoside Esi+8.245	499.173	8.245	C04695			5-O-(Indol-3-ylacetyl-myo-inositol) D-galactoside [ C22 H29 N O12, tgt=, overall=67.45, db=67.45, KEGG ID=C04695, METLIN ID=66241 ]				(522.1619, 4048.08)(523.1598, 980.59)(500.1832, 2511.22)	FindByFormula	C22 H29 N O12	1	Esi+						67.45				67.45
5-Tricosenylresorcinol	5-Tricosenylresorcinol	430.379	15.906				5-Tricosenylresorcinol [ C29 H50 O2, tgt=, overall=73.47, db=73.47 ]				(431.3869, 3374.06)(432.3889, 1192.42)	FindByFormula	C29 H50 O2	1	Esi+						73.47				73.47
6,7-Dimethoxy-7-epirosmanol	6,7-Dimethoxy-7-epirosmanol	390.203	10.739		HMDB30844		6,7-Dimethoxy-7-epirosmanol [ C22 H30 O6, tgt=, overall=89.17, db=89.17, CAS ID=194425-48-4, HMP ID=HMDB30844 ]		194425-48-4		(413.1925, 3003.47)(414.1917, 850.24)(391.2106, 9831.45)(392.2124, 2358.48)(393.2087, 619.95)	FindByFormula	C22 H30 O6	1	Esi+						89.17				89.17
6-Feruloylglucose 2,3,4-trihydroxy-3-methylbutylglycoside	6-Feruloylglucose 2,3,4-trihydroxy-3-methylbutylglycoside	474.177	1.74		HMDB36214		6-Feruloylglucose 2,3,4-trihydroxy-3-methylbutylglycoside [ C21 H30 O12, tgt=, overall=67.71, db=67.71, CAS ID=257939-69-8, HMP ID=HMDB36214 ]		257939-69-8		(475.1841, 14564.8)(476.1834, 3932.73)	FindByFormula	C21 H30 O12	1	Esi+						67.71				67.71
6-Methoxykaempferol 3,7-bis(3-acetylrhamnoside)	6-Methoxykaempferol 3,7-bis(3-acetylrhamnoside) Esi+7.824	692.197	7.824			LMPK12112845	6-Methoxykaempferol 3,7-bis(3-acetylrhamnoside) [ C32 H36 O17, tgt=, overall=88.58, db=88.58, Lipid ID=LMPK12112845, METLIN ID=51257 ]				(693.2021, 5601.1)(694.2056, 2175.75)(695.2143, 913.31)	FindByFormula	C32 H36 O17	2	Esi+						88.58				88.58
6-Methylquinoline	6-Methylquinoline	143.072	5.517		HMDB33115		6-Methylquinoline [ C10 H9 N, tgt=, overall=73.84, db=73.84, CAS ID=91-62-3, HMP ID=HMDB33115 ]		91-62-3		(144.0821, 7064.88)(145.0817, 1002.14)(161.1028, 4767.72)	FindByFormula	C10 H9 N	14	Esi+						73.84				73.84
7-Chloro-3,3',4',5,6,8-hexamethoxyflavone	7-Chloro-3,3',4',5,6,8-hexamethoxyflavone	436.092	7.67		HMDB32658		7-Chloro-3,3',4',5,6,8-hexamethoxyflavone [ C21 H21 Cl O8, tgt=, overall=51.52, db=51.52, HMP ID=HMDB32658 ]				(437.0999, 3411.85)(438.0976, 458.72)	FindByFormula	C21 H21 Cl O8	1	Esi+						51.52				51.52
7-Hydroxy-6-methoxy-alpha-pyrufuran	7-Hydroxy-6-methoxy-alpha-pyrufuran	320.09	8.628		HMDB41295		7-Hydroxy-6-methoxy-alpha-pyrufuran [ C16 H16 O7, tgt=, overall=69.94, db=69.94, CAS ID=167278-45-7, HMP ID=HMDB41295 ]		167278-45-7		(321.0976, 3801.13)(322.1022, 1002.2)	FindByFormula	C16 H16 O7	2	Esi+						69.94				69.94
7-Methoxy-2-methylisoflavone	7-Methoxy-2-methylisoflavone	266.095	2.723		HMDB33980		7-Methoxy-2-methylisoflavone [ C17 H14 O3, tgt=, overall=74.40, db=74.40, CAS ID=19725-44-1, HMP ID=HMDB33980 ]		19725-44-1		(267.1017, 5450.3)(268.111, 894.14)	FindByFormula	C17 H14 O3	1	Esi+						74.4				74.4
AG-99	AG-99	204.052	8.271				AG-99 [ C10 H8 N2 O3, tgt=, overall=57.74, db=57.74, CAS ID=122520-85-8, METLIN ID=45248 ]		122520-85-8		(205.059, 8239.9)(206.0671, 111.81)(409.1124, 6929.59)	FindByFormula	C10 H8 N2 O3	4	Esi+						57.74				57.74
Alloxanthin	Alloxanthin	564.397	15.529		HMDB36874		Alloxanthin [ C40 H52 O2, tgt=, overall=68.94, db=68.94, CAS ID=28380-31-6, HMP ID=HMDB36874 ]		28380-31-6		(565.4023, 6578.69)(566.4057, 2995.36)	FindByFormula	C40 H52 O2	1	Esi+						68.94				68.94
Allyl cinnamate	Allyl cinnamate Esi+9.328	188.082	9.328		HMDB41219		Allyl cinnamate [ C12 H12 O2, tgt=, overall=66.21, db=66.21, CAS ID=56289-56-6, HMP ID=HMDB41219 ]		56289-56-6		(189.09, 4257.75)(190.0857, 406.18)	FindByFormula	C12 H12 O2	1	Esi+						66.21				66.21
alpha-Ketoglutaric acid oxime	alpha-Ketoglutaric acid oxime	161.03	12.427		HMDB02467		alpha-Ketoglutaric acid oxime [ C5 H7 N O5, tgt=, overall=60.44, db=60.44, CAS ID=2211-15-6, HMP ID=HMDB02467 ]		2211-15-6		(162.0376, 9631.17)(163.0481, 1225.12)	FindByFormula	C5 H7 N O5	1	Esi+						60.44				60.44
Amorphigenin O-vicianoside	Amorphigenin O-vicianoside	704.231	7.8			LMPK12060003	Amorphigenin O-vicianoside [ C34 H40 O16, tgt=, overall=85.28, db=85.28, Lipid ID=LMPK12060003, METLIN ID=48016 ]				(705.2359, 4932.12)(706.2406, 2006.76)(707.2466, 892.07)	FindByFormula	C34 H40 O16	3	Esi+						85.28				85.28
Argiopinin III	Argiopinin III	659.417	13.196	C20095			Argiopinin III [ C31 H53 N11 O5, tgt=, overall=78.66, db=78.66, CAS ID=117306-99-7, KEGG ID=C20095, METLIN ID=73537 ]		117306-99-7		(682.406, 3589.02)(683.4096, 1643.87)(660.4238, 40295.48)(661.4278, 15996.78)(662.4302, 4245.44)	FindByFormula	C31 H53 N11 O5	1	Esi+						78.66				78.66
Asclepin	Asclepin	574.27	9.255	C08849			Asclepin [ C31 H42 O10, tgt=, overall=70.21, db=70.21, CAS ID=36573-63-4, KEGG ID=C08849, METLIN ID=67224 ]		36573-63-4		(597.2632, 1059.51)(288.1479, 1341.82)(575.2846, 5959.03)(576.2871, 2384.33)	FindByFormula	C31 H42 O10	1	Esi+						70.21				70.21
Asp-Asn-OH	Asp-Asn-OH	355.069	3.8				Asp-Asn-OH [ C13 H13 N3 O9, tgt=, overall=69.37, db=69.37, METLIN ID=65318 ]				(356.076, 5816.2)(357.0785, 897.64)	FindByFormula	C13 H13 N3 O9	1	Esi+						69.37				69.37
Azelaoyl PAF	Azelaoyl PAF	651.451	14.182				Azelaoyl PAF [ C33 H67 N O9 P, tgt=, overall=68.03, db=68.03, METLIN ID=62938 ]				(674.4338, 1569.93)(675.4341, 814.4)(652.4534, 5142.54)(653.4562, 2208.49)	FindByFormula	C33 H67 N O9 P	1	Esi+						68.03				68.03
Benzyladenine 7-O-beta-D-glucoside	Benzyladenine 7-O-beta-D-glucoside	387.152	8.553				Benzyladenine 7-O-beta-D-glucoside [ C18 H21 N5 O5, tgt=, overall=75.93, db=75.93 ]				(388.1594, 9012.51)(389.1617, 2192.15)	FindByFormula	C18 H21 N5 O5	1	Esi+						75.93				75.93
Biotin-NHS	Biotin-NHS	341.108	3.875				Biotin-NHS [ C14 H19 N3 O5 S, tgt=, overall=56.79, db=56.79, CAS ID=35013-72-0, METLIN ID=64813 ]		35013-72-0		(342.115, 8966.42)(343.1121, 1910.69)	FindByFormula	C14 H19 N3 O5 S	1	Esi+						56.79				56.79
Bisisodiospyrin	Bisisodiospyrin Esi+6.718	746.141	6.718		HMDB30642		Bisisodiospyrin [ C44 H26 O12, tgt=, overall=85.66, db=85.66, CAS ID=30276-87-0, HMP ID=HMDB30642 ]		30276-87-0		(374.0771, 8992.61)(374.5788, 3430.45)(375.0839, 1297.04)(747.1613, 1014.08)	FindByFormula	C44 H26 O12	1	Esi+						85.66				85.66
Bn-NCC-2	Bn-NCC-2	792.319	9.109		HMDB38230		Bn-NCC-2 [ C40 H48 N4 O13, tgt=, overall=97.59, db=97.59, CAS ID=173740-47-1, HMP ID=HMDB38230 ]		173740-47-1		(815.3086, 2004.64)(816.3162, 938.38)(793.3291, 21955.12)(794.3318, 10337.0)(795.334, 3617.52)(796.3382, 1009.96)	FindByFormula	C40 H48 N4 O13	1	Esi+						97.59				97.59
C22 H23 N O4	C22 H23 N O4	365.178	8.898				[ C22 H23 N O4, tgt=, overall=80.56, mfg=80.56 ]				(388.1512, 20725.42)(389.1573, 4949.01)(367.1845, 1667.36)	FindByFormula	C22 H23 N O4	12	Esi+								80.56		80.56
Cabbage identification factor 1	Cabbage identification factor 1	249.059	7.369		HMDB33602		Cabbage identification factor 1 [ C13 H9 N3 O2 S, tgt=, overall=65.87, db=65.87, HMP ID=HMDB33602 ]				(272.0484, 5183.67)(273.0538, 1178.6)	FindByFormula	C13 H9 N3 O2 S	1	Esi+						65.87				65.87
Caylin-2	Caylin-2	648.211	6.19				Caylin-2 [ C32 H30 F6 N4 O4, tgt=, overall=56.35, db=56.35, METLIN ID=64649 ]				(325.117, 2597.6)(649.218, 4797.44)(650.223, 1423.79)	FindByFormula	C32 H30 F6 N4 O4	1	Esi+						56.35				56.35
Cefditorin Pivoxil	Cefditorin Pivoxil	620.12	2.131				Cefditorin Pivoxil [ C25 H28 N6 O7 S3, tgt=, overall=57.95, db=57.95, CAS ID=117467-28-4, METLIN ID=43981 ]		117467-28-4		(643.1075, 1446.82)(621.1276, 65018.62)(622.1292, 15085.22)	FindByFormula	C25 H28 N6 O7 S3	1	Esi+						57.95				57.95
Cefpiramide	Cefpiramide	612.12	7.486	C13376	HMDB14574		Cefpiramide [ C25 H24 N8 O7 S2, tgt=, overall=62.89, db=62.89, CAS ID=70797-11-4, KEGG ID=C13376, HMP ID=HMDB14574 ]		70797-11-4		(613.1276, 79923.11)(614.1294, 23148.99)	FindByFormula	C25 H24 N8 O7 S2	1	Esi+						62.89				62.89
Chivosazole A	Chivosazole A	865.49	13.515	C15728			Chivosazole A [ C49 H71 N O12, tgt=, overall=56.73, db=56.73, KEGG ID=C15728, METLIN ID=71059 ]				(433.747, 1529.33)(434.2502, 1002.46)(866.5005, 4013.18)(867.5047, 2114.26)	FindByFormula	C49 H71 N O12	1	Esi+						56.73				56.73
Chlorophyll c	Chlorophyll c Esi+16.201	588.237	16.201		HMDB31147		Chlorophyll c [ C35 H32 N4 O5, tgt=, overall=72.94, db=72.94, HMP ID=HMDB31147 ]				(589.2447, 24801.19)(590.2469, 10162.7)	FindByFormula	C35 H32 N4 O5	1	Esi+						72.94				72.94
CL(22:6(4Z,7Z,10Z,13Z,16Z,19Z)/18:2(9Z,12Z)/18:2(9Z,12Z)/16:1(9Z))	CL(22:6(4Z,7Z,10Z,13Z,16Z,19Z)/18:2(9Z,12Z)/18:2(9Z,12Z)/16:1(9Z))	1470.97	16.516				CL(22:6(4Z,7Z,10Z,13Z,16Z,19Z)/18:2(9Z,12Z)/18:2(9Z,12Z)/16:1(9Z)) [ C83 H140 O17 P2, tgt=, overall=70.38, db=70.38 ]				(737.0166, 297.36)(1471.9718, 2257.25)(1472.9763, 2124.09)(1473.9799, 1119.97)	FindByFormula	C83 H140 O17 P2	1	Esi+						70.38				70.38
Cnidimol 7-glucoside	Cnidimol 7-glucoside Esi+10.155999	438.159	10.156		HMDB40502		Cnidimol 7-glucoside [ C21 H26 O10, tgt=, overall=67.60, db=67.60, CAS ID=121748-72-9, HMP ID=HMDB40502 ]		121748-72-9		(439.1636, 100250.89)(440.1658, 25269.33)	FindByFormula	C21 H26 O10	9	Esi+						67.6				67.6
Cyclacillin	Cyclacillin	341.141	5.731	C12766	HMDB15135		Cyclacillin [ C15 H23 N3 O4 S, tgt=, overall=73.37, db=73.37, CAS ID=3485-14-1, KEGG ID=C12766, HMP ID=HMDB15135 ]		3485-14-1		(342.1481, 19048.47)(343.1525, 3833.14)	FindByFormula	C15 H23 N3 O4 S	1	Esi+						73.37				73.37
Cyclobrassinin	Cyclobrassinin	234.028	12.427		HMDB33352		Cyclobrassinin [ C11 H10 N2 S2, tgt=, overall=67.88, db=67.88, CAS ID=105748-58-1, HMP ID=HMDB33352 ]		105748-58-1		(235.0355, 21520.82)(236.0389, 3105.15)	FindByFormula	C11 H10 N2 S2	1	Esi+						67.88				67.88
cycloguanil	cycloguanil	251.09	7.586		HMDB60974		cycloguanil [ C11 H14 Cl N5, tgt=, overall=51.35, db=51.35, HMP ID=HMDB60974 ]				(252.0992, 842863.6)(253.1012, 118999.8)(290.1476, 4428.52)	FindByFormula	C11 H14 Cl N5	2	Esi+						51.35				51.35
desmethylastemizole	desmethylastemizole	444.228	5.974		HMDB61013		desmethylastemizole [ C27 H29 F N4 O, tgt=, overall=74.27, db=74.27, HMP ID=HMDB61013 ]				(445.2382, 3139.21)(446.2425, 733.35)	FindByFormula	C27 H29 F N4 O	1	Esi+						74.27				74.27
DG(20:5(5Z,8Z,11Z,14Z,17Z)/14:0/0:0)	DG(20:5(5Z,8Z,11Z,14Z,17Z)/14:0/0:0) Esi+15.869	586.455	15.869		HMDB07559		DG(20:5(5Z,8Z,11Z,14Z,17Z)/14:0/0:0) [ C37 H62 O5, tgt=, overall=69.40, db=69.40, HMP ID=HMDB07559 ]				(587.4661, 7606.8)(588.4686, 3393.32)	FindByFormula	C37 H62 O5	1	Esi+						69.4				69.4
DGDG(18:5(3Z,6Z,9Z,12Z,15Z)/18:4(6Z,9Z,12Z,15Z))	DGDG(18:5(3Z,6Z,9Z,12Z,15Z)/18:4(6Z,9Z,12Z,15Z))	930.53	14.584			LMGL05010010	DGDG(18:5(3Z,6Z,9Z,12Z,15Z)/18:4(6Z,9Z,12Z,15Z)) [ C51 H78 O15, tgt=, overall=89.98, db=89.98, Lipid ID=LMGL05010010 ]				(931.537, 4924.39)(932.5413, 2871.54)(933.5452, 930.25)	FindByFormula	C51 H78 O15	1	Esi+						89.98				89.98
Dianthramine	Dianthramine	289.062	6.781	C08478			Dianthramine [ C14 H11 N O6, tgt=, overall=76.72, db=76.72, CAS ID=136945-65-8, KEGG ID=C08478, METLIN ID=67009 ]		136945-65-8		(312.0469, 10537.03)(313.047, 1447.67)(290.0654, 5935.03)(291.0665, 1291.29)	FindByFormula	C14 H11 N O6	22	Esi+						76.72				76.72
Dihydroneopterin phosphate	Dihydroneopterin phosphate	335.062	1.267	C05925	HMDB06824		Dihydroneopterin phosphate [ C9 H14 N5 O7 P, tgt=, overall=78.60, db=78.60, KEGG ID=C05925, HMP ID=HMDB06824 ]				(336.0691, 6583.74)(337.0688, 741.7)	FindByFormula	C9 H14 N5 O7 P	1	Esi+						78.6				78.6
Droxidopa	Droxidopa	213.063	3.491		HMDB15627		Droxidopa [ C9 H11 N O5, tgt=, overall=85.71, db=85.71, CAS ID=23651-95-8, HMP ID=HMDB15627 ]		23651-95-8		(214.0708, 6490.69)(215.0744, 131.28)(231.0972, 25510.15)(232.1001, 3185.66)	FindByFormula	C9 H11 N O5	1	Esi+						85.71				85.71
Epigallocatechin 3-cinnamate	Epigallocatechin 3-cinnamate Esi+9.047	436.113	9.047		HMDB38831		Epigallocatechin 3-cinnamate [ C24 H20 O8, tgt=, overall=58.69, db=58.69, CAS ID=108907-46-6, HMP ID=HMDB38831 ]		108907-46-6		(219.0647, 5184.24)(219.5699, 92.32)(437.1259, 20987.53)(438.1302, 3070.6)	FindByFormula	C24 H20 O8	9	Esi+						58.69				58.69
Eremosulphoxinolide B	Eremosulphoxinolide B	464.186	7.349		HMDB41532		Eremosulphoxinolide B [ C24 H32 O7 S, tgt=, overall=67.39, db=67.39, CAS ID=182266-16-6, HMP ID=HMDB41532 ]		182266-16-6		(487.1846, 5392.65)(465.1939, 24108.8)(466.2005, 5523.18)	FindByFormula	C24 H32 O7 S	13	Esi+						67.39				67.39
Eriodictyol 7-(6-galloylglucoside)	Eriodictyol 7-(6-galloylglucoside)	602.129	2.573		HMDB39921		Eriodictyol 7-(6-galloylglucoside) [ C28 H26 O15, tgt=, overall=55.47, db=55.47, HMP ID=HMDB39921 ]				(603.1368, 4249.65)(604.1418, 2047.51)(641.0953, 700.02)	FindByFormula	C28 H26 O15	1	Esi+						55.47				55.47
Erythromycin	Erythromycin	733.46	14.018	C01912	HMDB14344	LMPK04000006	Erythromycin [ C37 H67 N O13, tgt=, overall=71.10, db=71.10, Lipid ID=LMPK04000006, KEGG ID=C01912, HMP ID=HMDB14344 ]				(734.4625, 18801.55)(735.4625, 8483.61)(736.4647, 2623.7)	FindByFormula	C37 H67 N O13	1	Esi+						71.1				71.1
Famotidine sulfoxide	Famotidine sulfoxide	353.039	1.258				Famotidine sulfoxide [ C8 H15 N7 O3 S3, tgt=, overall=54.21, db=54.21, CAS ID=90237-03-9, METLIN ID=2653 ]		90237-03-9		(354.0471, 5706.68)(355.0531, 939.39)	FindByFormula	C8 H15 N7 O3 S3	1	Esi+						54.21				54.21
Glucoraphanin	Glucoraphanin	437.046	2.14	C08419			Glucoraphanin [ C12 H23 N O10 S3, tgt=, overall=55.22, db=55.22, CAS ID=21414-41-5, KEGG ID=C08419, METLIN ID=66960 ]		21414-41-5		(438.0537, 9560.99)(439.0592, 1714.86)	FindByFormula	C12 H23 N O10 S3	1	Esi+						55.22				55.22
Glyburide	Glyburide	493.142	7.903	C07022	HMDB15151		Glyburide [ C23 H28 Cl N3 O5 S, tgt=, overall=54.51, db=54.51, CAS ID=10238-21-8, KEGG ID=C07022, HMP ID=HMDB15151 ]		10238-21-8		(494.1496, 4592.74)(495.1505, 992.43)	FindByFormula	C23 H28 Cl N3 O5 S	1	Esi+						54.51				54.51
Hericene C	Hericene C	584.444	15.717		HMDB41181		Hericene C [ C37 H60 O5, tgt=, overall=97.45, db=97.45, CAS ID=157207-56-2, HMP ID=HMDB41181 ]		157207-56-2		(585.4532, 242784.55)(586.4554, 97259.66)(587.4574, 22278.95)(588.4597, 3394.74)	FindByFormula	C37 H60 O5	1	Esi+						97.45				97.45
Hericenone D	Hericenone D	598.425	15.914		HMDB39139		Hericenone D [ C37 H58 O6, tgt=, overall=59.93, db=59.93, CAS ID=137592-04-2, HMP ID=HMDB39139 ]		137592-04-2		(599.4329, 10666.46)(600.4227, 4537.84)	FindByFormula	C37 H58 O6	1	Esi+						59.93				59.93
Hirsutin	Hirsutin Esi+5.99	233.09	5.99		HMDB35923		Hirsutin [ C10 H19 N O S2, tgt=, overall=51.14, db=51.14, CAS ID=31456-68-5, HMP ID=HMDB35923 ]		31456-68-5		(256.0795, 2098.65)(234.0972, 5060.55)(235.0899, 268.77)	FindByFormula	C10 H19 N O S2	1	Esi+						51.14				51.14
HR1917	HR1917	497.186	2.214	C15343			HR1917 [ C26 H23 N7 O4, tgt=, overall=53.32, db=53.32, CAS ID=5318-78-5, KEGG ID=C15343, METLIN ID=70816 ]		5318-78-5		(498.1938, 3561.38)(499.1884, 1444.51)	FindByFormula	C26 H23 N7 O4	2	Esi+						53.32				53.32
Hydrojuglone glucoside	Hydrojuglone glucoside Esi+4.151	338.097	4.151		HMDB41191		Hydrojuglone glucoside [ C16 H18 O8, tgt=, overall=64.14, db=64.14, CAS ID=22427-33-4, HMP ID=HMDB41191 ]		22427-33-4		(339.1043, 7027.65)(340.1068, 1571.58)	FindByFormula	C16 H18 O8	1	Esi+						64.14				64.14
Hydroxyphenylacetylglycine	Hydroxyphenylacetylglycine	209.068	3.945		HMDB00735		Hydroxyphenylacetylglycine [ C10 H11 N O4, tgt=, overall=73.57, db=73.57, CAS ID=28116-23-6, HMP ID=HMDB00735 ]		28116-23-6		(210.0749, 5536.76)(211.0836, 830.27)	FindByFormula	C10 H11 N O4	6	Esi+						73.57				73.57
Irinotecan	Irinotecan	586.278	7.969	C16641	HMDB14900		Irinotecan [ C33 H38 N4 O6, tgt=, overall=62.66, db=62.66, CAS ID=100286-90-6, KEGG ID=C16641, HMP ID=HMDB14900 ]		100286-90-6		(587.2885, 6975.9)(588.2888, 1622.14)	FindByFormula	C33 H38 N4 O6	5	Esi+						62.66				62.66
Isoorientin 7-glucoside	Isoorientin 7-glucoside Esi+6.818	610.153	6.818		HMDB33824		Isoorientin 7-glucoside [ C27 H30 O16, tgt=, overall=95.06, db=95.06, CAS ID=35450-86-3, HMP ID=HMDB33824 ]		35450-86-3		(611.1616, 8221.57)(612.1649, 2783.94)(613.1643, 850.71)	FindByFormula	C27 H30 O16	1	Esi+						95.06				95.06
Isorenieratene	Isorenieratene	528.374	3.399	C15943		LMPR01070124	Isorenieratene [ C40 H48, tgt=, overall=59.11, db=59.11, Lipid ID=LMPR01070124, KEGG ID=C15943 ]				(265.1944, 3711.6)(265.6937, 1102.58)	FindByFormula	C40 H48	1	Esi+						59.11				59.11
Isorhamnetin 3-sophoroside 7-glucoside	Isorhamnetin 3-sophoroside 7-glucoside	802.217	6.901		HMDB29480		Isorhamnetin 3-sophoroside 7-glucoside [ C34 H42 O22, tgt=, overall=66.41, db=66.41, CAS ID=17331-29-2, HMP ID=HMDB29480 ]		17331-29-2		(825.2045, 971.54)(803.2251, 3057.33)(804.2281, 1245.84)	FindByFormula	C34 H42 O22	1	Esi+						66.41				66.41
Isotriglochinin	Isotriglochinin	359.084	2.237		HMDB30934		Isotriglochinin [ C14 H17 N O10, tgt=, overall=96.62, db=96.62, CAS ID=56816-21-8, HMP ID=HMDB30934 ]		56816-21-8		(382.073, 3344.78)(383.0724, 638.49)(360.091, 72498.7)(361.0946, 12156.08)(362.0972, 2491.24)	FindByFormula	C14 H17 N O10	4	Esi+						96.62				96.62
Jasplakinolide	Jasplakinolide	708.25	7.336	C16883			Jasplakinolide [ C36 H45 Br N4 O6, tgt=, overall=58.71, db=58.71, CAS ID=102396-24-7, KEGG ID=C16883, METLIN ID=71406 ]		102396-24-7		(709.2586, 5001.97)(710.261, 1311.06)	FindByFormula	C36 H45 Br N4 O6	1	Esi+						58.71				58.71
Kaempferol 3-(2-feruloylglucoside) 4',7-diglucoside	Kaempferol 3-(2-feruloylglucoside) 4',7-diglucoside	948.253	8.07		HMDB38764		Kaempferol 3-(2-feruloylglucoside) 4',7-diglucoside [ C43 H48 O24, tgt=, overall=91.47, db=91.47, CAS ID=108887-47-4, HMP ID=HMDB38764 ]		108887-47-4		(949.2598, 3266.68)(950.2626, 1672.23)(951.2662, 730.19)	FindByFormula	C43 H48 O24	1	Esi+						91.47				91.47
Kanzonol Z	Kanzonol Z Esi+10.747	406.173	10.747		HMDB33099		Kanzonol Z [ C25 H26 O5, tgt=, overall=72.13, db=72.13, HMP ID=HMDB33099 ]				(204.0948, 26012.9)(204.5964, 5718.37)(205.0936, 2109.5)(407.1774, 14823.07)(408.1814, 3529.67)	FindByFormula	C25 H26 O5	1	Esi+						72.13				72.13
Kudzusaponin SA4	Kudzusaponin SA4	958.479	7.803		HMDB31353		Kudzusaponin SA4 [ C47 H74 O20, tgt=, overall=55.44, db=55.44, CAS ID=179910-78-2, HMP ID=HMDB31353 ]		179910-78-2		(959.4867, 2989.73)(960.481, 992.92)	FindByFormula	C47 H74 O20	1	Esi+						55.44				55.44
L-Agaridoxin	L-Agaridoxin Esi+2.365	254.089	2.365		HMDB29445		L-Agaridoxin [ C11 H14 N2 O5, tgt=, overall=62.64, db=62.64, HMP ID=HMDB29445 ]				(255.0993, 4898.98)(256.0898, 1054.76)	FindByFormula	C11 H14 N2 O5	1	Esi+						62.64				62.64
Leucodelphinidin 3-glucoside	Leucodelphinidin 3-glucoside	484.118	4.134		HMDB38867		Leucodelphinidin 3-glucoside [ C21 H24 O13, tgt=, overall=60.97, db=60.97, CAS ID=27838-81-9, HMP ID=HMDB38867 ]		27838-81-9		(485.1255, 2829.32)(486.125, 580.13)	FindByFormula	C21 H24 O13	1	Esi+						60.97				60.97
Linamarin	Linamarin	247.103	5.243	C01594	HMDB33699		Linamarin [ C10 H17 N O6, tgt=, overall=77.16, db=77.16, CAS ID=554-35-8, KEGG ID=C01594, HMP ID=HMDB33699 ]		554-35-8		(270.0995, 509.37)(248.1125, 7126.37)(249.1117, 695.21)	FindByFormula	C10 H17 N O6	1	Esi+						77.16				77.16
Lycopsamine	Lycopsamine	299.171	7.945	C10347			Lycopsamine [ C15 H25 N O5, tgt=, overall=60.68, db=60.68, CAS ID=10285-07-1, KEGG ID=C10347 ]		10285-07-1		(300.1788, 3620.72)(301.1789, 880.78)	FindByFormula	C15 H25 N O5	1	Esi+						60.68				60.68
Malvin	Malvin	655.187	7.264		HMDB38009		Malvin [ C29 H35 O17, tgt=, overall=51.45, db=51.45, CAS ID=16727-30-3, HMP ID=HMDB38009 ]		16727-30-3		(656.2003, 4570.59)(657.2026, 1861.17)	FindByFormula	C29 H35 O17	2	Esi+						51.45				51.45
Megalomicin A	Megalomicin A	876.554	15.471	C11985		LMPK04000026	Megalomicin A [ C44 H80 N2 O15, tgt=, overall=62.65, db=62.65, Lipid ID=LMPK04000026, KEGG ID=C11985 ]				(877.561, 4420.02)(878.5653, 1510.68)	FindByFormula	C44 H80 N2 O15	1	Esi+						62.65				62.65
Methyl 5-hydroxyoxindole-3-acetate	Methyl 5-hydroxyoxindole-3-acetate	221.069	7.784		HMDB38990		Methyl 5-hydroxyoxindole-3-acetate [ C11 H11 N O4, tgt=, overall=53.94, db=53.94, HMP ID=HMDB38990 ]				(244.0602, 3197.03)(222.0732, 11264.74)(223.0841, 2622.04)(443.1591, 901.65)	FindByFormula	C11 H11 N O4	34	Esi+						53.94				53.94
Methyl N,N-dimethylanthranilate	Methyl N,N-dimethylanthranilate Esi+8.351	179.094	8.351				Methyl N,N-dimethylanthranilate [ C10 H13 N O2, tgt=, overall=73.89, db=73.89, CAS ID=10072-05-6 ]		10072-05-6		(180.1018, 5117.87)(181.0951, 604.52)	FindByFormula	C10 H13 N O2	1	Esi+						73.89				73.89
m-Hydroxycarvedilol sulfate	m-Hydroxycarvedilol sulfate	502.15	7.078				m-Hydroxycarvedilol sulfate [ C24 H26 N2 O8 S, tgt=, overall=65.05, db=65.05, CAS ID=, METLIN ID=1569 ]				(503.1469, 3856.89)(504.1545, 1037.26)	FindByFormula	C24 H26 N2 O8 S	1	Esi+						65.05				65.05
Muzanzagenin	Muzanzagenin	442.273	7.478		HMDB32601		Muzanzagenin [ C27 H38 O5, tgt=, overall=62.10, db=62.10, CAS ID=197080-19-6, HMP ID=HMDB32601 ]		197080-19-6		(443.2815, 5671.5)(444.2718, 2094.83)	FindByFormula	C27 H38 O5	1	Esi+						62.1				62.1
N-(1-Deoxy-1-fructosyl)methionine	N-(1-Deoxy-1-fructosyl)methionine	311.108	6.651		HMDB37841		N-(1-Deoxy-1-fructosyl)methionine [ C11 H21 N O7 S, tgt=, overall=54.69, db=54.69, CAS ID=20638-92-0, HMP ID=HMDB37841 ]		20638-92-0		(312.1139, 7250.08)(313.1159, 1633.31)	FindByFormula	C11 H21 N O7 S	1	Esi+						54.69				54.69
N1-Demethylnicergoline	N1-Demethylnicergoline	469.099	7.427				N1-Demethylnicergoline [ C23 H24 Br N3 O3, tgt=, overall=50.47, db=50.47, CAS ID=35264-46-1, METLIN ID=1511 ]		35264-46-1		(470.1057, 7610.13)(471.1168, 2422.21)	FindByFormula	C23 H24 Br N3 O3	1	Esi+						50.47				50.47
Nepsilon,Nepsilon-Dimethyllysine	Nepsilon,Nepsilon-Dimethyllysine	174.139	7.114	C05545	HMDB13287		Nepsilon,Nepsilon-Dimethyllysine [ C8 H18 N2 O2, tgt=, overall=74.00, db=74.00, KEGG ID=C05545, HMP ID=HMDB13287 ]				(175.1457, 7681.07)(176.1488, 1078.24)(213.1044, 922.64)	FindByFormula	C8 H18 N2 O2	9	Esi+						74				74
Nobiletin	Nobiletin Esi+10.594	402.125	10.594	C10112	HMDB29540		Nobiletin [ C21 H22 O8, tgt=, overall=65.92, db=65.92, CAS ID=478-01-3, KEGG ID=C10112, HMP ID=HMDB29540 ]		478-01-3		(403.1355, 12583.13)(404.1394, 3568.79)	FindByFormula	C21 H22 O8	2	Esi+						65.92				65.92
Norcocaine nitroxide	Norcocaine nitroxide	304.117	10.739				Norcocaine nitroxide [ C16 H18 N O5, tgt=, overall=66.11, db=66.11, CAS ID=81652-42-8, METLIN ID=1907 ]		81652-42-8		(153.0663, 3867.51)(153.5635, 836.68)	FindByFormula	C16 H18 N O5	1	Esi+						66.11				66.11
Novobiocin	Novobiocin	612.228	9.402	C05080	HMDB15185		Novobiocin [ C31 H36 N2 O11, tgt=, overall=76.65, db=76.65, CAS ID=303-81-1, KEGG ID=C05080, HMP ID=HMDB15185 ]		303-81-1		(307.121, 9266.15)(307.6216, 3586.47)(308.1214, 1080.83)	FindByFormula	C31 H36 N2 O11	1	Esi+						76.65				76.65
Oxidized dinoflagellate luciferin	Oxidized dinoflagellate luciferin	602.273	10.646	C19705			Oxidized dinoflagellate luciferin [ C33 H38 N4 O7, tgt=, overall=89.96, db=89.96, KEGG ID=C19705, METLIN ID=73309 ]				(603.2809, 5825.98)(604.2832, 2365.12)(605.281, 793.81)	FindByFormula	C33 H38 N4 O7	1	Esi+						89.96				89.96
Passiedulin	Passiedulin	295.106	6.193				Passiedulin [ C14 H17 N O6, tgt=, overall=50.00, db=50.00 ]				(296.1162, 5546.21)(297.109, 2732.3)	FindByFormula	C14 H17 N O6	2	Esi+						50				50
PC(18:2(9Z,12Z)/22:0)	PC(18:2(9Z,12Z)/22:0)	841.663	16.682		HMDB08150		PC(18:2(9Z,12Z)/22:0) [ C48 H92 N O8 P, tgt=, overall=79.56, db=79.56, HMP ID=HMDB08150 ]				(864.6506, 5467.96)(865.6461, 3433.74)(866.6442, 1033.63)(842.6709, 21540.11)(843.6726, 11998.39)(844.6741, 3778.42)	FindByFormula	C48 H92 N O8 P	1	Esi+						79.56				79.56
PE(18:2(9Z,12Z)/18:4(6Z,9Z,12Z,15Z))	PE(18:2(9Z,12Z)/18:4(6Z,9Z,12Z,15Z)) Esi+14.839	735.489	14.839		HMDB09096		PE(18:2(9Z,12Z)/18:4(6Z,9Z,12Z,15Z)) [ C41 H70 N O8 P, tgt=, overall=64.50, db=64.50, HMP ID=HMDB09096 ]				(736.4923, 11292.52)(737.4928, 5706.27)	FindByFormula	C41 H70 N O8 P	1	Esi+						64.5				64.5
PE(18:4(6Z,9Z,12Z,15Z)/18:3(9Z,12Z,15Z))	PE(18:4(6Z,9Z,12Z,15Z)/18:3(9Z,12Z,15Z))	733.474	14.519		HMDB09194		PE(18:4(6Z,9Z,12Z,15Z)/18:3(9Z,12Z,15Z)) [ C41 H68 N O8 P, tgt=, overall=77.37, db=77.37, HMP ID=HMDB09194 ]				(734.4818, 19829.74)(735.4794, 9875.33)(736.4786, 3354.64)	FindByFormula	C41 H68 N O8 P	1	Esi+						77.37				77.37
PE(18:4(6Z,9Z,12Z,15Z)/22:5(4Z,7Z,10Z,13Z,16Z))	PE(18:4(6Z,9Z,12Z,15Z)/22:5(4Z,7Z,10Z,13Z,16Z))	785.496	12.699		HMDB09208		PE(18:4(6Z,9Z,12Z,15Z)/22:5(4Z,7Z,10Z,13Z,16Z)) [ C45 H72 N O8 P, tgt=, overall=52.67, db=52.67, HMP ID=HMDB09208 ]				(786.5037, 5372.06)(787.5024, 2707.89)	FindByFormula	C45 H72 N O8 P	1	Esi+						52.67				52.67
Pefloxacin N-oxide	Pefloxacin N-oxide Esi+5.229	349.146	5.229		HMDB60613		Pefloxacin N-oxide [ C17 H20 F N3 O4, tgt=, overall=80.65, db=80.65, HMP ID=HMDB60613 ]				(350.1528, 6818.52)(351.1547, 1610.61)(352.1482, 578.56)	FindByFormula	C17 H20 F N3 O4	1	Esi+						80.65				80.65
Perindoprilat	Perindoprilat	340.197	9.003		HMDB60574		Perindoprilat [ C17 H28 N2 O5, tgt=, overall=67.17, db=67.17, HMP ID=HMDB60574 ]				(341.2043, 6193.98)(342.2057, 1409.7)	FindByFormula	C17 H28 N2 O5	1	Esi+						67.17				67.17
Perindoprilat	Perindoprilat Esi+9.294	340.2	9.294		HMDB60574		Perindoprilat [ C17 H28 N2 O5, tgt=, overall=78.14, db=78.14, HMP ID=HMDB60574 ]				(341.2074, 4235.35)(342.2077, 970.33)	FindByFormula	C17 H28 N2 O5	1	Esi+						78.14				78.14
Phe Phe Ile	Phe Phe Ile	425.23	8.978				Phe Phe Ile [ C24 H31 N3 O4, tgt=, overall=67.10, db=67.10, METLIN ID=22412 ]				(426.2374, 6145.93)(427.2371, 2027.01)	FindByFormula	C24 H31 N3 O4	1	Esi+						67.1				67.1
Polyoxin B	Polyoxin B	507.141	5.79	C06692			Polyoxin B [ C17 H25 N5 O13, tgt=, overall=55.07, db=55.07, CAS ID=19396-06-6, KEGG ID=C06692, METLIN ID=66495 ]		19396-06-6		(508.1482, 2990.32)(509.1591, 948.67)	FindByFormula	C17 H25 N5 O13	1	Esi+						55.07				55.07
Potassium gibberellate	Potassium gibberellate Esi+7.128	382.122	7.128				Potassium gibberellate [ C20 H23 K O5, tgt=, overall=67.15, db=67.15, CAS ID=125-67-7 ]		125-67-7		(383.1263, 29290.81)(384.1302, 6448.5)	FindByFormula	C20 H23 K O5	6	Esi+						67.15				67.15
Pro Cys Cys	Pro Cys Cys	321.082	5.321				Pro Cys Cys [ C11 H19 N3 O4 S2, tgt=, overall=64.81, db=64.81, METLIN ID=23188 ]				(322.0898, 10518.06)(323.0925, 1828.55)	FindByFormula	C11 H19 N3 O4 S2	1	Esi+						64.81				64.81
Pro Glu Asp	Pro Glu Asp	359.129	1.983				Pro Glu Asp [ C14 H21 N3 O8, tgt=, overall=68.57, db=68.57, METLIN ID=22410 ]				(360.1399, 5515.84)(361.1508, 1175.43)	FindByFormula	C14 H21 N3 O8	14	Esi+						68.57				68.57
Protocatechuic acid 4-glucoside	Protocatechuic acid 4-glucoside Esi+5.879	316.077	5.879				Protocatechuic acid 4-glucoside [ C13 H16 O9, tgt=, overall=59.04, db=59.04 ]				(339.0702, 5831.32)(340.08, 1148.98)(317.0816, 5714.76)(318.0878, 815.0)	FindByFormula	C13 H16 O9	4	Esi+						59.04				59.04
PS(20:3(8Z,11Z,14Z)/18:2(9Z,12Z))	PS(20:3(8Z,11Z,14Z)/18:2(9Z,12Z))	809.518	15.426		HMDB12424		PS(20:3(8Z,11Z,14Z)/18:2(9Z,12Z)) [ C44 H76 N O10 P, tgt=, overall=52.93, db=52.93, HMP ID=HMDB12424 ]				(832.5145, 10463.49)(833.5176, 5250.03)(405.768, 6411.62)(406.2689, 3329.09)(406.7668, 1518.23)(810.5304, 32290.01)(811.525, 21056.82)	FindByFormula	C44 H76 N O10 P	1	Esi+						52.93				52.93
Puerarin xyloside	Puerarin xyloside Esi+7.194	548.156	7.194	C17057			Puerarin xyloside [ C26 H28 O13, tgt=, overall=55.94, db=55.94, KEGG ID=C17057, METLIN ID=71530 ]				(549.1624, 3512.25)(550.1744, 773.21)	FindByFormula	C26 H28 O13	1	Esi+						55.94				55.94
Pyrophaeophorbide a	Pyrophaeophorbide a	534.264	16.48		HMDB31150		Pyrophaeophorbide a [ C33 H34 N4 O3, tgt=, overall=70.29, db=70.29, CAS ID=24533-72-0, HMP ID=HMDB31150 ]		24533-72-0		(535.2718, 3381.62)(536.2713, 1381.83)	FindByFormula	C33 H34 N4 O3	1	Esi+						70.29				70.29
Quinoline	Quinoline Esi+6.5660005	129.059	6.566	C06413	HMDB33731		Quinoline [ C9 H7 N, tgt=, overall=79.75, db=79.75, CAS ID=91-22-5, KEGG ID=C06413, HMP ID=HMDB33731 ]		91-22-5		(130.0663, 20035.95)(131.0685, 2535.76)(259.1228, 10402.74)(260.1255, 2446.68)	FindByFormula	C9 H7 N	5	Esi+						79.75				79.75
Raphanusamic acid	Raphanusamic acid	162.978	2.923		HMDB41280		Raphanusamic acid [ C4 H5 N O2 S2, tgt=, overall=54.65, db=54.65, CAS ID=98169-56-3, HMP ID=HMDB41280 ]		98169-56-3		(163.9848, 7079.88)(164.9858, 1294.43)	FindByFormula	C4 H5 N O2 S2	1	Esi+						54.65				54.65
Rutacridone	Rutacridone	307.125	3.282	C10738	HMDB33852		Rutacridone [ C19 H17 N O3, tgt=, overall=56.14, db=56.14, CAS ID=17948-33-3, KEGG ID=C10738, HMP ID=HMDB33852 ]		17948-33-3		(308.1324, 3314.94)(309.125, 1043.76)	FindByFormula	C19 H17 N O3	1	Esi+						56.14				56.14
S-(2-Carboxypropyl)-Cysteamine	S-(2-Carboxypropyl)-Cysteamine	163.066	3.27		HMDB02169		S-(2-Carboxypropyl)-Cysteamine [ C6 H13 N O2 S, tgt=, overall=71.19, db=71.19, CAS ID=80186-81-8, HMP ID=HMDB02169 ]		80186-81-8		(186.0574, 25712.54)(187.0589, 2203.64)(349.1173, 5180.08)(164.0724, 18603.17)(165.0723, 1855.99)(202.0318, 1662.4)	FindByFormula	C6 H13 N O2 S	7	Esi+						71.19				71.19
Sesamolinol 4'-O-b-D-glucosyl (1-6)-O-b-D-glucoside	Sesamolinol 4'-O-b-D-glucosyl (1-6)-O-b-D-glucoside	696.228	8.578		HMDB29299		Sesamolinol 4'-O-b-D-glucosyl (1-6)-O-b-D-glucoside [ C32 H40 O17, tgt=, overall=89.06, db=89.06, HMP ID=HMDB29299 ]				(697.2334, 13261.33)(698.2378, 5071.65)(699.2502, 1713.11)	FindByFormula	C32 H40 O17	1	Esi+						89.06				89.06
SR95531	SR95531	287.129	6.544	C13796			SR95531 [ C15 H17 N3 O3, tgt=, overall=76.05, db=76.05, KEGG ID=C13796, METLIN ID=69708 ]				(288.1361, 8200.81)(289.14, 1691.35)	FindByFormula	C15 H17 N3 O3	1	Esi+						76.05				76.05
SRT 1720	SRT 1720	469.173	1.894				SRT 1720 [ C25 H23 N7 O S, tgt=, overall=60.71, db=60.71, CAS ID=925434-55-5, METLIN ID=64711 ]		925434-55-5		(470.1789, 2464.19)(471.1758, 624.2)	FindByFormula	C25 H23 N7 O S	1	Esi+						60.71				60.71
Terbinafine metabolite glucuronide	Terbinafine metabolite glucuronide	489.203	6.742				Terbinafine metabolite glucuronide [ C25 H31 N O9, tgt=, overall=68.33, db=68.33, CAS ID=, METLIN ID=2748 ]				(490.2108, 10258.61)(491.2126, 2435.57)	FindByFormula	C25 H31 N O9	4	Esi+						68.33				68.33
Tetrahydropteroyltri-L-glutamate	Tetrahydropteroyltri-L-glutamate	626.232	2.706	C04144			Tetrahydropteroyltri-L-glutamate [ C24 H34 N8 O12, tgt=, overall=85.91, db=85.91, CAS ID=, KEGG ID=C04144, METLIN ID=3682 ]				(627.24, 6016.09)(628.2376, 1843.82)(629.2378, 597.02)	FindByFormula	C24 H34 N8 O12	1	Esi+						85.91				85.91
TG(22:6(4Z,7Z,10Z,13Z,16Z,19Z)/20:5(5Z,8Z,11Z,14Z,17Z)/22:6(4Z,7Z,10Z,13Z,16Z,19Z))[iso3]	TG(22:6(4Z,7Z,10Z,13Z,16Z,19Z)/20:5(5Z,8Z,11Z,14Z,17Z)/22:6(4Z,7Z,10Z,13Z,16Z,19Z))[iso3]	996.712	14.724		HMDB10560		TG(22:6(4Z,7Z,10Z,13Z,16Z,19Z)/20:5(5Z,8Z,11Z,14Z,17Z)/22:6(4Z,7Z,10Z,13Z,16Z,19Z))[iso3] [ C67 H96 O6, tgt=, overall=76.31, db=76.31, HMP ID=HMDB10560 ]				(1019.6928, 608.09)(499.3642, 6311.22)(499.8662, 3823.76)(500.3653, 1617.89)(997.7177, 2847.74)(998.7212, 1804.11)(999.7183, 738.93)	FindByFormula	C67 H96 O6	1	Esi+						76.31				76.31
Thioguanosine 5'-diphosphate	Thioguanosine 5'-diphosphate	459	6.107		HMDB60874		Thioguanosine 5'-diphosphate [ C10 H15 N5 O10 P2 S, tgt=, overall=61.19, db=61.19, HMP ID=HMDB60874 ]				(460.0076, 7349.51)(461.0041, 467.59)	FindByFormula	C10 H15 N5 O10 P2 S	1	Esi+						61.19				61.19
Tolnaftate	Tolnaftate	307.104	3.709		HMDB05005		Tolnaftate [ C19 H17 N O S, tgt=, overall=82.70, db=82.70, CAS ID=2398-96-1, HMP ID=HMDB05005 ]		2398-96-1		(308.1125, 48891.59)(309.1149, 8869.22)(310.1199, 1456.11)(325.1392, 71628.73)(326.142, 12619.12)(327.1444, 2176.42)	FindByFormula	C19 H17 N O S	1	Esi+						82.7				82.7
Tos-Arg-CH2Cl	Tos-Arg-CH2Cl Esi+3.086	332.107	3.086	C02087			Tos-Arg-CH2Cl [ C13 H21 Cl N4 O2 S, tgt=, overall=57.72, db=57.72, KEGG ID=C02087, METLIN ID=65713 ]				(333.1146, 6622.71)(334.1156, 862.53)	FindByFormula	C13 H21 Cl N4 O2 S	1	Esi+						57.72				57.72
Triacetin	Triacetin	218.082	9.086		HMDB29592		Triacetin [ C9 H14 O6, tgt=, overall=70.54, db=70.54, CAS ID=102-76-1, HMP ID=HMDB29592 ]		102-76-1		(241.0681, 11435.76)(242.065, 389.53)(219.1309, 1069.58)	FindByFormula	C9 H14 O6	1	Esi+						70.54				70.54
Trimethaphan	Trimethaphan	365.172	8.429	C07174	HMDB15248		Trimethaphan [ C22 H25 N2 O S, tgt=, overall=71.81, db=71.81, CAS ID=7187-66-8, KEGG ID=C07174, HMP ID=HMDB15248 ]		7187-66-8		(388.1595, 9559.25)(389.1621, 2306.12)(366.1746, 3467.22)(367.1754, 1024.18)	FindByFormula	C22 H25 N2 O S	4	Esi+						71.81				71.81
TyrMe-Nap-OH	TyrMe-Nap-OH	514.172	9.402				TyrMe-Nap-OH [ C29 H26 N2 O7, tgt=, overall=70.08, db=70.08, METLIN ID=65340 ]				(515.1782, 5483.05)(516.1839, 1517.68)	FindByFormula	C29 H26 N2 O7	1	Esi+						70.08				70.08
Urolithin A-8-O-glucuronide	Urolithin A-8-O-glucuronide	404.076	8.191		HMDB60022		Urolithin A-8-O-glucuronide [ C19 H16 O10, tgt=, overall=97.73, db=97.73, HMP ID=HMDB60022 ]				(427.0663, 13537.71)(405.0811, 56975.38)(406.0849, 11923.79)(407.093, 2693.42)(422.1077, 16369.49)	FindByFormula	C19 H16 O10	18	Esi+						97.73				97.73
Viniferal	Viniferal	574.168	7.695		HMDB29790		Viniferal [ C35 H26 O8, tgt=, overall=52.82, db=52.82, CAS ID=180413-42-7, HMP ID=HMDB29790 ]		180413-42-7		(575.1751, 7378.03)(576.1807, 2319.21)	FindByFormula	C35 H26 O8	1	Esi+						52.82				52.82
Vinorelbine	Vinorelbine	778.397	7.277		HMDB14505		Vinorelbine [ C45 H54 N4 O8, tgt=, overall=79.60, db=79.60, CAS ID=71486-22-1, HMP ID=HMDB14505 ]		71486-22-1		(390.2065, 5399.32)(390.7081, 2312.53)(391.198, 979.02)(779.3938, 1022.23)	FindByFormula	C45 H54 N4 O8	1	Esi+						79.6				79.6
Zeanoside A	Zeanoside A	385.103	6.383		HMDB38960		Zeanoside A [ C16 H19 N O10, tgt=, overall=63.47, db=63.47, CAS ID=113202-68-9, HMP ID=HMDB38960 ]		113202-68-9		(386.1096, 9628.28)(387.1206, 1973.44)	FindByFormula	C16 H19 N O10	1	Esi+						63.47				63.47
Zedoarol	Zedoarol Esi+7.743	246.126	7.743	C17490	HMDB38202		Zedoarol [ C15 H18 O3, tgt=, overall=72.78, db=72.78, CAS ID=103994-22-5, KEGG ID=C17490, HMP ID=HMDB38202 ]		103994-22-5		(247.1332, 4289.86)(248.1338, 980.51)	FindByFormula	C15 H18 O3	1	Esi+						72.78				72.78
Zileuton	Zileuton	236.064	7.222		HMDB14882		Zileuton [ C11 H12 N2 O2 S, tgt=, overall=77.50, db=77.50, CAS ID=111406-87-2, HMP ID=HMDB14882 ]		111406-87-2		(495.1242, 1083.61)(237.0688, 52299.86)(238.0723, 7210.28)(511.0926, 728.86)(254.098, 6300.21)	FindByFormula	C11 H12 N2 O2 S	18	Esi+						77.5				77.5
450.0853@8.8410015	450.0853@8.8410015	450.085	8.841								(473.0771, 2813.11)(226.0497, 13092.96)(226.5508, 2821.33)(451.0987, 22492.29)	FindByFormula		14	Esi+
548.1728@7.193	548.1728@7.193	548.173	7.193								(549.1645, 3016.45)(550.1741, 764.61)(587.1402, 3375.16)	FindByFormula		2	Esi+
258.1308@3.008	258.1308@3.008	258.131	3.008								(130.0699, 4198.01)(259.1384, 11301.1)(260.1421, 1755.0)(518.1783, 3130.39)	FindByFormula		2	Esi+
516.1728@9.981001	516.1728@9.981001	516.173	9.981								(517.1795, 26446.03)(518.1858, 7747.24)	FindByFormula		12	Esi+
207.1621@7.1970005	207.1621@7.1970005	207.162	7.197								(232.1687, 87968.26)(233.1715, 14785.65)(234.1729, 1499.08)(208.0598, 24997.24)(209.0663, 3192.45)	FindByFormula		21	Esi+
159.0523@1.75	159.0523@1.75	159.052	1.75								(182.0387, 2042.52)(160.0577, 14211.15)(161.0592, 861.23)	FindByFormula		19	Esi+
310.0686@7.3770022	310.0686@7.3770022	310.069	7.377								(333.063, 2360.17)(311.0698, 18923.21)(312.0756, 2925.54)(328.1047, 3934.75)	FindByFormula		44	Esi+
352.0626@1.7269992	352.0626@1.7269992	352.063	1.727								(375.0537, 7741.76)(376.0704, 3397.59)(353.0667, 4788.17)(391.0249, 4307.96)(370.0946, 8444.92)(371.0827, 310.07)	FindByFormula		63	Esi+
340.0967@7.617	340.0967@7.617	340.097	7.617								(363.1024, 15945.43)(364.096, 416.96)(341.0672, 11941.38)	FindByFormula		7	Esi+
136.1382@2.0219998	136.1382@2.0219998	136.138	2.022								(159.1477, 28500.53)(160.1429, 3466.69)(137.0267, 30417.15)	FindByFormula		16	Esi+
145.0557@4.901	145.0557@4.901	145.056	4.901								(168.0458, 73731.27)(169.0484, 6186.74)(313.1012, 5595.27)(314.1029, 1034.57)(146.0641, 93365.93)(147.0668, 10092.5)	FindByFormula		4	Esi+
699.4452@14.412	699.4452@14.412	699.445	14.412								(722.44, 4561.66)(723.4437, 2325.87)(724.449, 969.61)(700.4536, 7137.95)(701.4554, 4267.66)	FindByFormula		1	Esi+
826.5693@16.775	826.5693@16.775	826.569	16.775								(827.5758, 5345.74)(828.5681, 4976.7)(829.5649, 2535.95)	FindByFormula		1	Esi+
1614.6455@18.112	1614.6455@18.112	1614.65	18.112								(808.3301, 2912.71)(808.8262, 2134.61)	FindByFormula		1	Esi+
601.4218@16.259	601.4218@16.259	601.422	16.259								(602.4281, 8129.88)(603.4357, 2715.26)	FindByFormula		1	Esi+
679.6128@16.69	679.6128@16.69	679.613	16.69								(680.6249, 9145.36)(681.6173, 4909.98)(682.5991, 1454.61)	FindByFormula		1	Esi+
297.0518@1.226	297.0518@1.226	297.052	1.226								(298.0668, 3571.65)(595.0903, 2682.56)(596.0899, 760.42)	FindByFormula		1	Esi+
1629.1208@17.721	1629.1208@17.721	1629.12	17.721								(815.5632, 4965.76)(816.0811, 4454.42)	FindByFormula		1	Esi+
1630.6394@17.702	1630.6394@17.702	1630.64	17.702								(816.8215, 2458.61)(817.3205, 3020.06)	FindByFormula		1	Esi+
862.4869@13.375	862.4869@13.375	862.487	13.375								(432.2505, 981.58)(432.7481, 562.58)(863.4924, 4044.58)(864.4987, 3888.61)	FindByFormula		1	Esi+
685.677@16.907	685.677@16.907	685.677	16.907								(686.6839, 4626.39)(687.6739, 3643.63)	FindByFormula		1	Esi+
679.8702@18.186	679.8702@18.186	679.87	18.186								(680.8778, 3328.29)(681.8662, 2584.8)	FindByFormula		1	Esi+
1483.0762@16.773	1483.0762@16.773	1483.08	16.773								(742.5472, 5897.29)(743.0278, 2638.82)	FindByFormula		1	Esi+
330.0233@3.34	330.0233@3.34	330.023	3.34								(353.0125, 1661.19)(331.0307, 5358.09)(332.0215, 65.69)	FindByFormula		1	Esi+
649.0383@16.866	649.0383@16.866	649.038	16.866								(650.0464, 3521.45)(651.0413, 1833.78)	FindByFormula		1	Esi+
571.2325@12.03	571.2325@12.03	571.232	12.03								(286.6257, 3794.03)(287.1225, 570.22)	FindByFormula		1	Esi+
1069.5778@12.138	1069.5778@12.138	1069.58	12.138								(535.7975, 2788.88)(536.2988, 1766.31)(536.797, 743.35)	FindByFormula		1	Esi+
799.04@16.532	799.04@16.532	799.04	16.532								(800.0494, 2526.87)(801.0425, 1794.99)	FindByFormula		1	Esi+
830.5509@15.726	830.5509@15.726	830.551	15.726								(831.5617, 6472.44)(832.5518, 5196.94)	FindByFormula		1	Esi+
473.2428@6.191	473.2428@6.191	473.243	6.191								(496.2331, 1971.66)(497.2391, 523.63)(474.2545, 15701.46)(475.2562, 4114.02)	FindByFormula		1	Esi+
572.474@15.63	572.474@15.63	572.474	15.63								(573.4825, 4812.4)(574.4719, 893.53)(575.4635, 672.09)	FindByFormula		1	Esi+
1488.7709@8.612	1488.7709@8.612	1488.77	8.612								(745.3891, 4928.85)(745.8921, 2894.05)(746.3797, 991.08)	FindByFormula		1	Esi+
787.4764@14.913	787.4764@14.913	787.476	14.913								(394.7447, 2870.41)(395.2478, 1392.74)	FindByFormula		1	Esi+
571.3389@5.898	571.3389@5.898	571.339	5.898								(286.6782, 3208.95)(287.1718, 2200.68)(572.3457, 1199.35)	FindByFormula		1	Esi+
139.0302@2.039	139.0302@2.039	139.03	2.039								(162.07, 68508.48)(140.0387, 68910.34)(141.0505, 5511.59)	FindByFormula		18	Esi+
661.4366@13.512	661.4366@13.512	661.437	13.512								(684.4199, 2479.97)(685.4254, 1173.11)(662.4389, 30944.36)(663.442, 12566.75)(664.444, 3315.27)(665.4384, 799.69)	FindByFormula		1	Esi+
646.2578@10.1	646.2578@10.1	646.258	10.1								(669.2517, 2156.43)(670.2565, 943.22)(647.2706, 20275.89)(648.2737, 8053.87)(649.2769, 2283.34)	FindByFormula		1	Esi+
968.677@14.075	968.677@14.075	968.677	14.075								(485.3481, 4187.35)(485.8493, 2402.91)(486.3475, 1089.79)	FindByFormula		1	Esi+
524.2007@6.933	524.2007@6.933	524.201	6.933								(547.194, 5029.46)(525.2134, 39046.54)(526.2156, 8843.2)	FindByFormula		6	Esi+
394.3543@16.382	394.3543@16.382	394.354	16.382								(395.3654, 4111.56)(396.3656, 1158.19)	FindByFormula		1	Esi+
925.3401@8.203	925.3401@8.203	925.34	8.203								(926.3492, 4035.95)(927.3486, 2255.94)(928.3546, 1022.96)	FindByFormula		1	Esi+
271.1315@7.731	271.1315@7.731	271.132	7.731								(272.1385, 4354.95)(273.1386, 1109.73)	FindByFormula		1	Esi+
424.1296@7.5330005	424.1296@7.5330005	424.13	7.533								(447.1132, 261.65)(213.5741, 4924.82)(425.1174, 3831.32)(426.1365, 1458.7)	FindByFormula		9	Esi+
618.1203@2.152	618.1203@2.152	618.12	2.152								(641.1093, 6334.46)(1259.2301, 979.83)(1260.2256, 641.04)(619.1309, 385857.62)(620.1319, 103245.59)(1237.251, 2028.99)(1238.2507, 1246.53)	FindByFormula		1	Esi+
736.2215@9.208	736.2215@9.208	736.221	9.208								(737.2307, 154558.7)(738.2326, 57761.45)(739.2338, 16270.45)(740.2379, 3084.16)(741.2377, 701.78)(1473.4471, 3112.32)(1474.4498, 2466.17)(1475.4526, 1257.84)(1476.4622, 536.15)	FindByFormula		1	Esi+
357.0884@2.181	357.0884@2.181	357.088	2.181								(380.0796, 20098.31)(381.0832, 3436.58)(737.1641, 580.0)(358.0983, 123031.05)(396.0536, 7623.44)(397.0584, 1431.05)	FindByFormula		1	Esi+
184.1118@10.717	184.1118@10.717	184.112	10.717								(207.1034, 56941.21)(208.1064, 6366.02)(185.1214, 118943.8)(186.1238, 13299.78)	FindByFormula		1	Esi+
769.4633@13.588	769.4633@13.588	769.463	13.588								(385.7391, 1210.87)(386.2381, 675.36)(770.4628, 46830.71)(771.466, 21071.06)(772.4802, 6702.5)(773.4866, 1578.54)	FindByFormula		1	Esi+
538.1591@2.148	538.1591@2.148	538.159	2.148								(539.1715, 80916.66)(540.1732, 20757.97)(541.1693, 11137.91)	FindByFormula		1	Esi+
776.2125@8.702	776.2125@8.702	776.212	8.702								(777.2215, 65820.98)(778.2239, 24810.69)(779.2304, 8158.76)(780.2406, 1962.7)	FindByFormula		1	Esi+
701.4648@14.901	701.4648@14.901	701.465	14.901								(724.4528, 6336.17)(725.4594, 3009.82)(702.4703, 23359.23)(703.4765, 10281.93)(704.4801, 3061.45)	FindByFormula		1	Esi+
166.1034@10.739	166.1034@10.739	166.103	10.739								(167.1107, 110261.7)(168.1122, 12997.76)	FindByFormula		1	Esi+
982.2723@9.2	982.2723@9.2	982.272	9.2								(983.2799, 53548.84)(984.2825, 26316.29)(985.2846, 9980.27)(986.2892, 2580.2)	FindByFormula		1	Esi+
267.0397@1.711	267.0397@1.711	267.04	1.711								(290.0327, 4159.14)(291.0325, 408.23)(268.0487, 38845.63)(269.0532, 4314.55)	FindByFormula		1	Esi+
932.6802@14.371	932.6802@14.371	932.68	14.371								(467.3491, 18152.16)(467.8506, 10495.06)(468.3508, 3645.29)(468.8486, 1009.92)(933.6883, 5875.63)(934.6903, 3436.11)(935.6877, 1250.72)	FindByFormula		1	Esi+
508.2627@11.454	508.2627@11.454	508.263	11.454								(509.2718, 32037.36)(510.2749, 9102.48)(511.275, 2168.85)	FindByFormula		1	Esi+
384.0989@4.494	384.0989@4.494	384.099	4.494								(407.0878, 8938.54)(408.091, 1875.87)(409.0832, 977.45)(385.1064, 18537.96)(386.1097, 3619.0)	FindByFormula		1	Esi+
952.2606@9.283	952.2606@9.283	952.261	9.283								(953.269, 36732.07)(954.2715, 17935.65)(955.2742, 6148.97)(956.2794, 1693.21)	FindByFormula		1	Esi+
849.5163@13.564	849.5163@13.564	849.516	13.564								(850.5195, 17533.31)(851.522, 8402.43)	FindByFormula		1	Esi+
827.5291@13.515	827.5291@13.515	827.529	13.515								(828.5364, 15687.5)(829.539, 7794.96)	FindByFormula		1	Esi+
751.479@15.233	751.479@15.233	751.479	15.233								(752.4863, 15029.76)(753.4898, 7071.62)	FindByFormula		1	Esi+
891.4799@7.903	891.4799@7.903	891.48	7.903								(446.7478, 34826.85)(447.2489, 17481.36)(447.7497, 4995.1)(448.2412, 1639.42)(892.4832, 2721.62)(893.4861, 1509.42)	FindByFormula		1	Esi+
954.6659@13.778	954.6659@13.778	954.666	13.778								(478.3408, 12512.24)(478.8418, 7411.69)(479.342, 2849.31)(479.8383, 838.63)(955.6714, 3270.89)(956.6726, 2013.64)(957.6705, 856.71)	FindByFormula		1	Esi+
136.0195@1.951	136.0195@1.951	136.019	1.951								(159.0085, 11957.42)(160.0094, 508.46)(137.0267, 30417.15)	FindByFormula		10	Esi+
462.1452@7.555	462.1452@7.555	462.145	7.555								(463.1524, 40866.66)(464.1558, 10927.0)(480.1759, 3006.69)(481.174, 365.95)	FindByFormula		4	Esi+
388.1093@7.925	388.1093@7.925	388.109	7.925								(406.2036, 140.57)(777.2204, 16086.94)(778.224, 6283.58)(779.2263, 2140.61)	FindByFormula		1	Esi+
657.4036@13.647	657.4036@13.647	657.404	13.647								(680.3963, 1196.67)(658.4111, 12848.71)(659.4146, 5275.46)(660.4191, 1860.6)	FindByFormula		1	Esi+
474.9968@2.235	474.9968@2.235	474.997	2.235								(476.0063, 13299.9)(477.0089, 2430.08)(951.0058, 918.4)	FindByFormula		1	Esi+
800.4681@14.132	800.4681@14.132	800.468	14.132								(801.4751, 8788.38)(802.4831, 4676.41)(803.4891, 1961.55)	FindByFormula		1	Esi+
144.1627@1.186	144.1627@1.186	144.163	1.186								(145.1686, 94678.52)(146.1711, 9563.78)	FindByFormula		10	Esi+
956.6744@14.066	956.6744@14.066	956.674	14.066								(479.3484, 9875.31)(479.8502, 6037.12)(480.3485, 2304.06)(480.8487, 524.92)(957.686, 2791.77)(958.6877, 1698.2)(959.6844, 675.25)	FindByFormula		1	Esi+
459.0276@2.227	459.0276@2.227	459.028	2.227								(460.0366, 16208.2)(461.0423, 2359.87)(919.0624, 716.64)	FindByFormula		1	Esi+
177.0242@8.499	177.0242@8.499	177.024	8.499								(200.0181, 17550.4)(201.0204, 1856.54)(178.0352, 19051.74)(179.0281, 193.51)(215.9894, 730.14)	FindByFormula		5	Esi+
221.0459@4.494	221.0459@4.494	221.046	4.494								(244.1049, 778.31)(223.0538, 15839.02)(224.0573, 2112.45)	FindByFormula		1	Esi+
736.2262@8.217	736.2262@8.217	736.226	8.217								(737.2284, 22709.72)(738.2329, 8679.6)(739.2405, 3057.31)(740.2379, 662.4)	FindByFormula		1	Esi+
664.5215@17.874	664.5215@17.874	664.521	17.874								(687.5115, 9613.65)(688.5098, 5385.36)(665.5225, 3495.63)(666.5293, 1196.07)	FindByFormula		1	Esi+
524.2376@11.493	524.2376@11.493	524.238	11.493								(263.1237, 2925.04)(263.6227, 840.02)(525.2456, 13330.05)(526.2511, 3704.95)	FindByFormula		1	Esi+
673.4302@13.721	673.4302@13.721	673.43	13.721								(674.4375, 7630.28)(675.4404, 3303.12)	FindByFormula		1	Esi+
351.0378@1.267	351.0378@1.267	351.038	1.267								(352.0449, 22224.7)(353.0528, 2937.21)	FindByFormula		1	Esi+
659.4154@14.025	659.4154@14.025	659.415	14.025								(682.4102, 1679.98)(660.4223, 11429.5)(661.4252, 4591.39)	FindByFormula		1	Esi+
369.1055@7.3369994	369.1055@7.3369994	369.106	7.337								(392.0939, 6356.76)(370.1109, 22999.82)(371.1167, 4766.88)(739.2155, 1619.1)(740.2204, 721.47)	FindByFormula		6	Esi+
749.4653@14.913	749.4653@14.913	749.465	14.913								(750.4736, 9722.57)(751.4792, 4775.73)	FindByFormula		1	Esi+
769.4783@14.272	769.4783@14.272	769.478	14.272								(770.4859, 16678.96)(771.4897, 7942.36)	FindByFormula		1	Esi+
557.1825@8.095	557.1825@8.095	557.183	8.095								(558.1897, 20253.24)(559.193, 6886.57)(560.1934, 2426.25)	FindByFormula		1	Esi+
365.273@7.586	365.273@7.586	365.273	7.586								(753.403, 1792.43)(754.3834, 595.19)(731.4237, 3326.7)(732.4127, 2121.32)(733.4141, 752.3)	FindByFormula		1	Esi+
716.1953@8.835	716.1953@8.835	716.195	8.835								(717.2003, 18473.83)(718.205, 6609.67)(719.2128, 2029.5)	FindByFormula		1	Esi+
762.1724@8.767	762.1724@8.767	762.172	8.767								(382.093, 11557.38)(382.5946, 4778.34)(383.1074, 1669.82)(763.1856, 8037.37)	FindByFormula		1	Esi+
566.4354@15.73	566.4354@15.73	566.435	15.73								(567.4401, 12504.49)(568.4438, 5217.51)	FindByFormula		1	Esi+
968.2338@9.131	968.2338@9.131	968.234	9.131								(485.1216, 10050.25)(485.623, 5029.4)(486.1276, 1910.42)(969.2442, 4701.18)(970.2463, 2574.38)(971.2311, 71.16)	FindByFormula		1	Esi+
897.5363@14.839	897.5363@14.839	897.536	14.839								(898.5439, 8710.11)(899.5468, 4809.79)(900.5492, 1899.63)	FindByFormula		1	Esi+
899.5512@15.159	899.5512@15.159	899.551	15.159								(900.5583, 7205.82)(901.5618, 3888.64)(902.5648, 1625.38)	FindByFormula		1	Esi+
776.2154@8.848	776.2154@8.848	776.215	8.848								(777.2204, 16482.95)(778.2241, 6655.36)(779.2308, 2277.71)(780.2367, 671.66)	FindByFormula		1	Esi+
816.1203@2.189	816.1203@2.189	816.12	2.189								(817.1276, 10993.8)(818.1297, 3873.55)	FindByFormula		1	Esi+
699.4474@14.412	699.4474@14.412	699.447	14.412								(722.4395, 5050.48)(723.4435, 2551.53)(700.4535, 7786.13)(701.4554, 4578.02)(702.4605, 2052.25)	FindByFormula		1	Esi+
263.0881@10.747	263.0881@10.747	263.088	10.747								(132.5528, 18661.45)(133.0621, 3437.78)(264.0951, 3047.96)	FindByFormula		1	Esi+
1349.8278@16.037	1349.8278@16.037	1349.83	16.037								(1372.8174, 2858.29)(1373.8214, 2573.1)(1374.8282, 1321.63)(1375.8282, 656.77)(1350.8353, 4940.43)(1351.8385, 4405.81)(1352.842, 2188.64)(1353.845, 841.69)	FindByFormula		1	Esi+
164.0489@4.695	164.0489@4.695	164.049	4.695								(187.0392, 10890.16)(188.0406, 298.76)(165.0555, 4544.6)	FindByFormula		1	Esi+
516.02@8.129	516.02@8.129	516.02	8.129								(517.0257, 12371.81)(518.0312, 2771.4)	FindByFormula		1	Esi+
729.5042@14.469	729.5042@14.469	729.504	14.469								(752.4897, 8015.54)(753.4958, 4082.55)(730.5322, 1920.28)	FindByFormula		1	Esi+
755.4532@13.375	755.4532@13.375	755.453	13.375								(756.4598, 19648.03)(757.4628, 8970.74)	FindByFormula		1	Esi+
721.4792@16.045	721.4792@16.045	721.479	16.045								(722.4711, 5730.32)(723.4895, 3813.87)	FindByFormula		1	Esi+
235.0559@2.69	235.0559@2.69	235.056	2.69								(236.0632, 13548.69)(237.065, 1561.7)	FindByFormula		1	Esi+
226.9402@1.2	226.9402@1.2	226.94	1.2								(227.9475, 41559.8)(228.9503, 2513.95)	FindByFormula		1	Esi+
952.261@9.495	952.261@9.495	952.261	9.495								(953.2681, 8949.33)(954.2708, 4487.39)(955.2749, 1566.95)(956.2763, 541.46)	FindByFormula		1	Esi+
792.1915@8.69	792.1915@8.69	792.192	8.69								(397.0997, 14175.43)(397.6006, 5727.31)(398.1162, 1973.88)(793.1965, 851.17)	FindByFormula		1	Esi+
1958.5428@9.219	1958.5428@9.219	1958.54	9.219								(980.2734, 9571.94)(980.7708, 9731.47)(981.2742, 5998.25)(981.7739, 2854.41)	FindByFormula		1	Esi+
1530.4436@8.712	1530.4436@8.712	1530.44	8.712								(1531.4514, 10406.53)(1532.4532, 8168.19)(1533.4569, 4146.85)(1534.4532, 1724.9)(1535.4658, 693.31)	FindByFormula		1	Esi+
1486.4034@8.787	1486.4034@8.787	1486.4	8.787								(744.2095, 9000.3)(744.7046, 6679.86)(745.2118, 3519.74)(745.7057, 1475.0)(1487.404, 1386.77)(1488.4126, 1048.28)	FindByFormula		1	Esi+
706.2109@8.162	706.2109@8.162	706.211	8.162								(707.2172, 10827.63)(708.2217, 4163.78)(709.225, 1358.04)	FindByFormula		1	Esi+
736.2238@8.146	736.2238@8.146	736.224	8.146								(737.2276, 11249.71)(738.2331, 4504.6)(739.239, 1650.63)	FindByFormula		1	Esi+
486.0083@6.667	486.0083@6.667	486.008	6.667								(487.017, 11856.7)(488.0233, 2530.16)	FindByFormula		1	Esi+
1546.4229@8.712	1546.4229@8.712	1546.42	8.712								(774.2191, 10209.85)(774.7151, 7609.56)(775.2236, 4113.19)(775.7168, 1771.82)(1547.4308, 1170.14)(1548.4323, 902.62)	FindByFormula		1	Esi+
692.133@5.204	692.133@5.204	692.133	5.204								(693.1397, 6014.53)(694.1471, 2191.87)(695.1503, 572.6)	FindByFormula		1	Esi+
952.2637@9.717	952.2637@9.717	952.264	9.717								(953.2685, 7637.85)(954.271, 3854.06)(955.2743, 1381.59)	FindByFormula		1	Esi+
310.1556@7.507	310.1556@7.507	310.156	7.507								(333.1601, 13718.7)(334.1613, 2932.65)(328.1043, 174.97)	FindByFormula		1	Esi+
761.4906@14.543	761.4906@14.543	761.491	14.543								(762.4984, 7140.3)(763.4976, 3431.56)	FindByFormula		1	Esi+
706.2127@8.303	706.2127@8.303	706.213	8.303								(707.2184, 10981.31)(708.2234, 4333.5)(709.2285, 1514.94)	FindByFormula		1	Esi+
530.1641@7.252	530.1641@7.252	530.164	7.252								(531.1713, 13760.51)(532.1809, 4008.95)	FindByFormula		1	Esi+
797.4911@15.085	797.4911@15.085	797.491	15.085								(798.4989, 7802.91)(799.4987, 3962.66)	FindByFormula		1	Esi+
722.2178@7.336	722.2178@7.336	722.218	7.336								(362.1145, 10434.42)(362.6148, 3850.37)(723.228, 3415.5)(724.2331, 1425.29)	FindByFormula		1	Esi+
902.2844@9.07	902.2844@9.07	902.284	9.07								(903.2916, 7578.14)(904.2948, 4096.84)(905.2999, 1514.35)	FindByFormula		1	Esi+
763.4994@13.276	763.4994@13.276	763.499	13.276								(764.5069, 5439.14)(765.5083, 2527.73)	FindByFormula		1	Esi+
792.2425@8.695	792.2425@8.695	792.242	8.695								(793.2508, 16975.87)(794.2587, 7079.01)(795.2434, 2888.29)	FindByFormula		1	Esi+
368.115@9.211	368.115@9.211	368.115	9.211								(369.1222, 12124.02)(370.1262, 2533.91)	FindByFormula		1	Esi+
1055.1641@2.115	1055.1641@2.115	1055.16	2.115								(1078.1552, 2433.89)(1079.1603, 1301.87)(1056.1779, 1243.12)(1057.1818, 572.79)(1094.1256, 6096.52)(1095.128, 2839.96)	FindByFormula		1	Esi+
693.402@14.42	693.402@14.42	693.402	14.42								(694.4092, 4401.64)(695.4175, 2089.2)(696.4244, 319.09)	FindByFormula		1	Esi+
626.4529@15.381	626.4529@15.381	626.453	15.381								(627.4604, 4072.84)(628.4626, 1994.44)	FindByFormula		1	Esi+
706.2094@9.727	706.2094@9.727	706.209	9.727								(707.2166, 14516.49)(708.2217, 5417.69)	FindByFormula		1	Esi+
335.1008@9.369	335.1008@9.369	335.101	9.369								(336.108, 12866.84)(337.112, 3689.65)	FindByFormula		1	Esi+
716.1783@1.782	716.1783@1.782	716.178	1.782								(739.1684, 2162.84)(740.1781, 651.27)(717.1856, 5883.62)(718.1882, 1970.37)(755.1403, 1885.94)(756.1417, 676.99)	FindByFormula		1	Esi+
236.1312@8.295	236.1312@8.295	236.131	8.295								(237.1373, 5235.53)(238.1398, 1096.7)	FindByFormula		1	Esi+
838.1529@6.601	838.1529@6.601	838.153	6.601								(861.1293, 1041.88)(839.1537, 5727.29)(840.1551, 2482.15)	FindByFormula		1	Esi+
540.146@7.093	540.146@7.093	540.146	7.093								(541.1537, 7518.64)(542.1565, 1980.8)	FindByFormula		1	Esi+
530.1643@7.252	530.1643@7.252	530.164	7.252								(531.1713, 13760.51)(532.1809, 4008.95)(533.1887, 1164.64)	FindByFormula		1	Esi+
870.5457@15.717	870.5457@15.717	870.546	15.717								(871.5532, 3584.47)(872.5597, 2465.64)	FindByFormula		1	Esi+
382.1264@8.352001	382.1264@8.352001	382.126	8.352								(383.1313, 12003.8)(384.1367, 2327.66)(421.1292, 7151.78)	FindByFormula		22	Esi+
1898.5176@9.294	1898.5176@9.294	1898.52	9.294								(950.2658, 5160.92)(950.7625, 5308.72)(951.2672, 3176.66)(951.7625, 1722.45)(952.2708, 940.33)	FindByFormula		1	Esi+
335.1035@8.42	335.1035@8.42	335.103	8.42								(358.0929, 6776.13)(359.1061, 1693.58)(336.11, 3628.76)(374.0655, 4048.29)(375.0703, 534.65)	FindByFormula		1	Esi+
912.0433@2.206	912.0433@2.206	912.043	2.206								(913.0507, 4687.57)(914.0553, 1653.74)	FindByFormula		1	Esi+
741.2511@8.777	741.2511@8.777	741.251	8.777								(742.2562, 6805.29)(743.2589, 2944.76)	FindByFormula		1	Esi+
736.2213@9.876	736.2213@9.876	736.221	9.876								(737.2287, 5632.1)(738.2328, 2154.32)(739.2374, 828.78)	FindByFormula		1	Esi+
502.0035@4.519	502.0035@4.519	502.003	4.519								(503.0105, 4758.55)(504.0155, 1122.95)	FindByFormula		1	Esi+
998.2474@4.711	998.2474@4.711	998.247	4.711								(999.2548, 4928.49)(1000.257, 2372.28)(1001.2549, 1223.8)	FindByFormula		1	Esi+
208.0496@6.592	208.0496@6.592	208.05	6.592								(209.0569, 6441.36)(210.0568, 1096.55)	FindByFormula		1	Esi+
160.059@2.765	160.059@2.765	160.059	2.765								(161.0657, 2385.45)(178.093, 10949.9)(179.0918, 313.52)	FindByFormula		1	Esi+
523.216@5.28	523.216@5.28	523.216	5.28								(524.2232, 3642.25)(525.2242, 1162.24)	FindByFormula		1	Esi+
942.2775@8.578	942.2775@8.578	942.278	8.578								(943.2851, 5945.09)(944.2875, 3132.44)(945.2899, 1335.69)	FindByFormula		1	Esi+
868.2631@8.203	868.2631@8.203	868.263	8.203								(869.2702, 5395.06)(870.2746, 2442.85)(871.2829, 937.18)	FindByFormula		1	Esi+
595.484@16.087	595.484@16.087	595.484	16.087								(596.4918, 9128.74)(597.4963, 2757.4)	FindByFormula		1	Esi+
415.9259@1.2	415.9259@1.2	415.926	1.2								(416.9332, 16406.2)(417.9418, 2527.43)	FindByFormula		1	Esi+
632.2805@9.959	632.2805@9.959	632.28	9.959								(655.2643, 1169.38)(656.2684, 463.07)(633.2893, 4215.61)(634.293, 1698.38)	FindByFormula		1	Esi+
653.0066@1.798	653.0066@1.798	653.007	1.798								(654.0137, 5196.88)(655.0187, 1485.58)	FindByFormula		1	Esi+
372.135@8.67	372.135@8.67	372.135	8.67								(373.1431, 8676.07)(374.1491, 2349.29)	FindByFormula		1	Esi+
898.1684@8.112	898.1684@8.112	898.168	8.112								(899.1753, 7411.1)(900.1795, 3348.61)	FindByFormula		1	Esi+
622.4058@16.374	622.4058@16.374	622.406	16.374								(623.4129, 4299.65)(624.4182, 2238.87)	FindByFormula		1	Esi+
771.2635@8.715	771.2635@8.715	771.264	8.715								(772.2654, 5739.22)(773.2693, 2698.01)	FindByFormula		1	Esi+
762.1721@8.777	762.1721@8.777	762.172	8.777								(382.0929, 11099.84)(382.5944, 4588.58)(383.1072, 1590.3)(763.1852, 7761.51)	FindByFormula		1	Esi+
516.0192@7.519	516.0192@7.519	516.019	7.519								(517.0263, 7294.31)(518.0295, 1627.51)	FindByFormula		1	Esi+
1198.5138@16.062	1198.5138@16.062	1198.51	16.062								(1199.5212, 3671.61)(1200.5242, 2922.94)(1201.5267, 1311.56)	FindByFormula		1	Esi+
982.2702@9.668	982.2702@9.668	982.27	9.668								(983.2774, 6143.16)(984.281, 3102.03)(985.2844, 1291.33)	FindByFormula		1	Esi+
456.0679@2.131	456.0679@2.131	456.068	2.131								(457.0749, 7752.43)(458.0897, 1774.6)	FindByFormula		1	Esi+
661.4311@14.519	661.4311@14.519	661.431	14.519								(662.4385, 3179.04)(663.4404, 1575.93)	FindByFormula		1	Esi+
1500.434@8.753	1500.434@8.753	1500.43	8.753								(1501.4421, 5026.18)(1502.446, 4044.96)(1503.4384, 2173.55)(1504.431, 1044.26)	FindByFormula		1	Esi+
161.0327@6.116	161.0327@6.116	161.033	6.116								(162.0415, 9063.48)(163.0429, 109.37)	FindByFormula		1	Esi+
1488.2764@8.612	1488.2764@8.612	1488.28	8.612								(745.1456, 2551.97)(745.6408, 3924.96)(746.145, 1418.54)	FindByFormula		1	Esi+
284.2405@15.775	284.2405@15.775	284.24	15.775								(307.2271, 4537.88)(308.2283, 1006.7)(285.2773, 679.93)	FindByFormula		1	Esi+
361.1754@8.226	361.1754@8.226	361.175	8.226								(362.1851, 8361.16)(363.1739, 1239.54)	FindByFormula		4	Esi+
590.2775@10.796	590.2775@10.796	590.278	10.796								(296.1482, 4630.19)(296.6505, 1692.37)(591.2851, 5955.37)(592.2871, 2215.23)	FindByFormula		1	Esi+
655.0642@2.273	655.0642@2.273	655.064	2.273								(656.0727, 4062.73)(657.0699, 1299.75)	FindByFormula		1	Esi+
765.3141@6.855	765.3141@6.855	765.314	6.855								(789.2078, 3770.36)(790.2122, 1526.86)(766.32, 4166.22)(767.3226, 1931.89)(768.3223, 715.05)	FindByFormula		4	Esi+
958.6964@14.469	958.6964@14.469	958.696	14.469								(480.3553, 2476.27)(480.8564, 1426.12)(481.3533, 718.16)(959.6952, 802.52)(960.6981, 489.88)	FindByFormula		1	Esi+
855.6861@16.982	855.6861@16.982	855.686	16.982								(856.7003, 4522.03)(857.685, 2578.18)	FindByFormula		1	Esi+
530.3028@7.377	530.3028@7.377	530.303	7.377								(553.2924, 2871.28)(531.3103, 6506.4)(532.3066, 2451.18)	FindByFormula		1	Esi+
497.1639@6.74	497.1639@6.74	497.164	6.74								(520.152, 1445.61)(498.1708, 5126.84)(499.1741, 1766.4)	FindByFormula		2	Esi+
2210.6125@8.787	2210.6125@8.787	2210.61	8.787								(1106.3136, 3228.14)(1106.814, 3630.07)(1107.3162, 2562.07)(1107.8179, 1467.64)(1108.3175, 814.1)	FindByFormula		1	Esi+
332.0397@5.79	332.0397@5.79	332.04	5.79								(355.0293, 1599.33)(333.047, 6233.2)(334.0583, 856.24)	FindByFormula		1	Esi+
732.1692@8.845	732.1692@8.845	732.169	8.845								(367.0919, 3880.11)(367.589, 1528.62)(733.178, 2923.78)(734.1778, 689.96)	FindByFormula		1	Esi+
747.4368@13.441	747.4368@13.441	747.437	13.441								(748.4442, 3645.59)(749.444, 1964.18)	FindByFormula		1	Esi+
953.5667@6.935	953.5667@6.935	953.567	6.935								(477.7915, 5252.97)(478.2839, 3578.62)(478.788, 1100.42)	FindByFormula		1	Esi+
834.1792@5.99	834.1792@5.99	834.179	5.99								(418.097, 4886.38)(418.5945, 1680.32)	FindByFormula		1	Esi+
938.2203@9.514	938.2203@9.514	938.22	9.514								(470.1184, 3603.22)(470.6193, 1717.8)(939.2342, 2627.5)(940.2367, 1427.6)(941.2442, 784.08)	FindByFormula		1	Esi+
622.2429@14.584	622.2429@14.584	622.243	14.584								(623.2505, 3897.91)(624.2525, 1666.71)	FindByFormula		1	Esi+
584.3871@8.903	584.3871@8.903	584.387	8.903								(607.372, 1646.96)(585.3955, 5831.62)(586.3982, 2057.29)	FindByFormula		1	Esi+
721.412@6.768	721.412@6.768	721.412	6.768								(361.7129, 6401.46)(362.2106, 3116.91)(362.7134, 969.43)	FindByFormula		1	Esi+
657.4005@13.021	657.4005@13.021	657.4	13.021								(658.4075, 2774.88)(659.4133, 1344.78)	FindByFormula		1	Esi+
530.1686@7.903	530.1686@7.903	530.169	7.903								(531.1739, 5003.51)(532.1894, 1902.17)	FindByFormula		1	Esi+
1148.3329@9.078	1148.3329@9.078	1148.33	9.078								(1149.3403, 3064.69)(1150.3441, 1905.76)(1151.3477, 930.19)	FindByFormula		1	Esi+
843.294@8.253	843.294@8.253	843.294	8.253								(844.3017, 4341.41)(845.3126, 2213.85)(846.3189, 1006.38)	FindByFormula		1	Esi+
580.4101@14.888	580.4101@14.888	580.41	14.888								(581.4176, 3625.06)(582.4216, 1530.27)	FindByFormula		1	Esi+
818.1183@2.198	818.1183@2.198	818.118	2.198								(819.1255, 3122.75)(820.1281, 1041.2)	FindByFormula		1	Esi+
631.3842@12.633	631.3842@12.633	631.384	12.633								(632.3914, 3385.67)(633.3968, 1483.04)	FindByFormula		1	Esi+
681.2387@8.911	681.2387@8.911	681.239	8.911								(684.2636, 2739.09)(685.2607, 420.52)	FindByFormula		1	Esi+
2918.8108@9.228	2918.8108@9.228	2918.81	9.228								(1460.4135, 2225.36)(1460.9138, 3277.22)(1461.4185, 2723.32)(1461.9163, 1784.67)(1462.4156, 1102.75)	FindByFormula		1	Esi+
925.5719@14.584	925.5719@14.584	925.572	14.584								(926.5804, 2750.97)(927.5837, 1687.26)(928.576, 751.81)	FindByFormula		1	Esi+
304.9989@1.682	304.9989@1.682	304.999	1.682								(306.0064, 5558.01)(307.0001, 104.05)	FindByFormula		1	Esi+
503.1899@5.321	503.1899@5.321	503.19	5.321								(504.1974, 4130.1)(505.1976, 1307.19)	FindByFormula		1	Esi+
376.1094@2.14	376.1094@2.14	376.109	2.14								(377.1168, 5930.82)(378.1188, 1335.75)	FindByFormula		1	Esi+
273.1106@7.293	273.1106@7.293	273.111	7.293								(274.1184, 6078.26)(275.1106, 294.33)	FindByFormula		1	Esi+
1525.4883@8.712	1525.4883@8.712	1525.49	8.712								(1526.4948, 4248.99)(1527.498, 3234.86)(1528.4806, 2655.62)	FindByFormula		1	Esi+
516.1482@8.453	516.1482@8.453	516.148	8.453								(517.1567, 6490.89)(518.1679, 1698.62)	FindByFormula		1	Esi+
701.2895@7.327	701.2895@7.327	701.289	7.327								(702.2971, 5688.0)(703.2977, 2452.33)	FindByFormula		1	Esi+
656.2306@9.492	656.2306@9.492	656.231	9.492								(329.1169, 3440.96)(329.616, 1333.52)(657.2294, 2208.4)(658.2328, 953.45)	FindByFormula		1	Esi+
270.1289@7.068	270.1289@7.068	270.129	7.068								(293.1189, 20955.81)(272.1394, 7198.93)(273.149, 1877.6)	FindByFormula		2	Esi+
793.4649@13.935	793.4649@13.935	793.465	13.935								(794.4731, 4158.94)(795.4722, 2155.73)	FindByFormula		1	Esi+
1192.6681@7.002	1192.6681@7.002	1192.67	7.002								(597.3416, 3363.26)(597.8437, 2312.66)(598.3404, 1235.65)	FindByFormula		1	Esi+
992.5139@7.695	992.5139@7.695	992.514	7.695								(497.2645, 5300.05)(497.7731, 2446.86)	FindByFormula		1	Esi+
785.4179@14.28	785.4179@14.28	785.418	14.28								(393.7162, 3124.59)(394.2281, 1802.16)	FindByFormula		1	Esi+
736.2223@9.876	736.2223@9.876	736.222	9.876								(737.2297, 5069.39)(738.2339, 1965.26)(739.2341, 688.27)	FindByFormula		1	Esi+
375.0949@6.914	375.0949@6.914	375.095	6.914								(398.0859, 752.07)(376.1052, 3039.23)(377.1219, 1284.68)	FindByFormula		5	Esi+
633.2947@8.487	633.2947@8.487	633.295	8.487								(634.3024, 4487.14)(635.3046, 2092.61)	FindByFormula		1	Esi+
642.1313@7.803	642.1313@7.803	642.131	7.803								(643.1386, 6513.82)(644.1425, 2216.74)	FindByFormula		1	Esi+
792.1916@8.852	792.1916@8.852	792.192	8.852								(397.101, 4124.05)(397.5981, 1579.65)(793.1987, 3244.74)(794.2033, 1141.64)	FindByFormula		1	Esi+
892.2394@9.486	892.2394@9.486	892.239	9.486								(893.2462, 3765.02)(894.2508, 1869.99)(895.2584, 878.02)	FindByFormula		1	Esi+
446.3928@16.283	446.3928@16.283	446.393	16.283								(469.384, 1539.72)(447.3978, 1366.01)(464.428, 2691.5)(465.4221, 893.85)	FindByFormula		1	Esi+
1439.8031@7.695	1439.8031@7.695	1439.8	7.695								(720.9092, 3536.97)(721.4042, 2836.69)(721.909, 1333.3)	FindByFormula		1	Esi+
585.1091@7.995	585.1091@7.995	585.109	7.995								(586.1157, 4841.28)(587.1297, 1682.99)	FindByFormula		1	Esi+
1178.3079@9.194	1178.3079@9.194	1178.31	9.194								(590.1604, 3224.39)(590.6599, 1899.08)(591.1695, 1065.41)	FindByFormula		1	Esi+
810.1593@6.826	810.1593@6.826	810.159	6.826								(406.0869, 6047.31)(406.5859, 2774.56)	FindByFormula		1	Esi+
521.1562@1.665	521.1562@1.665	521.156	1.665								(522.1637, 4858.66)(523.162, 1307.47)	FindByFormula		1	Esi+
480.2767@9.278	480.2767@9.278	480.277	9.278								(481.2843, 4649.68)(482.2848, 1425.95)	FindByFormula		1	Esi+
523.1299@5.84	523.1299@5.84	523.13	5.84								(524.1373, 5641.69)(525.1401, 1574.87)	FindByFormula		1	Esi+
721.1114@4.477	721.1114@4.477	721.111	4.477								(722.1186, 3174.18)(723.1221, 1061.63)	FindByFormula		1	Esi+
879.2947@8.428	879.2947@8.428	879.295	8.428								(880.3019, 2986.5)(881.3072, 1442.36)(882.314, 652.37)	FindByFormula		1	Esi+
716.1951@8.977	716.1951@8.977	716.195	8.977								(717.2019, 3048.16)(718.2054, 1260.41)	FindByFormula		1	Esi+
807.4089@13.606	807.4089@13.606	807.409	13.606								(404.7116, 3852.73)(405.2168, 1967.77)(405.7215, 126.52)	FindByFormula		1	Esi+
676.3745@7.377	676.3745@7.377	676.375	7.377								(339.1949, 6027.44)(339.703, 1848.51)(677.3738, 838.32)	FindByFormula		1	Esi+
383.864@5.932	383.864@5.932	383.864	5.932								(384.8715, 6495.35)(385.8683, 594.13)	FindByFormula		1	Esi+
693.281@11.602	693.281@11.602	693.281	11.602								(347.6481, 3600.08)(348.1507, 1421.97)	FindByFormula		1	Esi+
639.5199@16.005	639.5199@16.005	639.52	16.005								(640.5273, 4352.1)(641.5258, 1635.65)	FindByFormula		1	Esi+
650.2146@5.229	650.2146@5.229	650.215	5.229								(651.2232, 3209.02)(652.2246, 1318.17)	FindByFormula		1	Esi+
339.2054@9.311	339.2054@9.311	339.205	9.311								(362.1908, 2566.03)(363.1906, 756.81)(340.2102, 3657.91)	FindByFormula		1	Esi+
914.1335@8.095	914.1335@8.095	914.134	8.095								(915.1408, 3593.31)(916.1447, 1640.53)	FindByFormula		1	Esi+
470.0992@6.333	470.0992@6.333	470.099	6.333								(471.106, 5386.43)(472.1155, 1221.16)	FindByFormula		1	Esi+
462.1495@7.57	462.1495@7.57	462.149	7.57								(463.1523, 43500.88)(464.1557, 11619.41)	FindByFormula		3	Esi+
337.1112@7.761	337.1112@7.761	337.111	7.761								(338.1163, 5715.95)(339.1213, 2414.09)	FindByFormula		1	Esi+
720.2256@9.776	720.2256@9.776	720.226	9.776								(721.2331, 3345.33)(722.2369, 1323.46)	FindByFormula		1	Esi+
902.1433@7.578	902.1433@7.578	902.143	7.578								(903.1524, 3249.77)(904.1507, 1550.72)(905.1512, 735.81)	FindByFormula		1	Esi+
483.3169@6.124	483.3169@6.124	483.317	6.124								(242.6656, 4038.63)(243.161, 1488.07)	FindByFormula		1	Esi+
578.1078@1.358	578.1078@1.358	578.108	1.358								(579.1154, 3017.69)(580.1218, 871.43)	FindByFormula		1	Esi+
872.1299@7.528	872.1299@7.528	872.13	7.528								(873.137, 4510.68)(874.1378, 2035.64)(875.1393, 1166.86)	FindByFormula		1	Esi+
1508.4222@8.062	1508.4222@8.062	1508.42	8.062								(1509.4294, 2693.19)(1510.4336, 2094.09)(1511.4377, 1173.81)	FindByFormula		1	Esi+
530.1116@7.803	530.1116@7.803	530.112	7.803								(531.1189, 8395.77)(532.1225, 2394.07)	FindByFormula		1	Esi+
295.0737@5.898	295.0737@5.898	295.074	5.898								(296.0812, 9522.14)(297.086, 1697.14)	FindByFormula		1	Esi+
264.0374@13.573	264.0374@13.573	264.037	13.573								(265.0451, 4616.64)(266.038, 171.67)	FindByFormula		1	Esi+
1060.326@8.72	1060.326@8.72	1060.33	8.72								(1061.3334, 4244.25)(1062.3348, 2342.6)	FindByFormula		1	Esi+
1194.1947@6.718	1194.1947@6.718	1194.19	6.718								(1195.2023, 3837.77)(1196.2053, 2215.49)(1197.2056, 1232.79)	FindByFormula		1	Esi+
795.2644@6.149	795.2644@6.149	795.264	6.149								(796.2707, 2756.78)(797.2753, 993.77)	FindByFormula		1	Esi+
749.405@6.693	749.405@6.693	749.405	6.693								(375.7101, 4135.69)(376.2072, 2219.73)	FindByFormula		1	Esi+
1380.367@9.319	1380.367@9.319	1380.37	9.319								(691.1901, 3198.25)(691.692, 2317.33)(692.194, 1265.21)	FindByFormula		1	Esi+
551.4743@16.136	551.4743@16.136	551.474	16.136								(552.4816, 3333.42)(553.4809, 1240.84)	FindByFormula		1	Esi+
706.2108@9.951	706.2108@9.951	706.211	9.951								(707.2174, 3244.6)(708.2216, 1291.91)	FindByFormula		1	Esi+
1305.7505@7.453	1305.7505@7.453	1305.75	7.453								(653.8834, 2659.34)(654.3802, 2104.9)(654.8823, 988.39)	FindByFormula		1	Esi+
849.482@7.236	849.482@7.236	849.482	7.236								(425.754, 3481.2)(426.2518, 1752.64)	FindByFormula		1	Esi+
898.1673@7.519	898.1673@7.519	898.167	7.519								(899.1746, 3656.65)(900.177, 1653.56)	FindByFormula		1	Esi+
660.2329@5.581	660.2329@5.581	660.233	5.581								(661.2409, 2228.0)(662.2426, 757.27)	FindByFormula		1	Esi+
402.0914@9.036	402.0914@9.036	402.091	9.036								(403.0979, 5372.82)(404.1027, 1115.57)	FindByFormula		1	Esi+
736.2537@7.394	736.2537@7.394	736.254	7.394								(737.2605, 3376.46)(738.269, 1425.35)	FindByFormula		1	Esi+
562.2723@7.903	562.2723@7.903	562.272	7.903								(563.2799, 4240.42)(564.2862, 1454.41)	FindByFormula		1	Esi+
188.0406@8.903	188.0406@8.903	188.041	8.903								(189.0492, 5414.74)(190.0414, 608.33)	FindByFormula		1	Esi+
643.3671@6.107	643.3671@6.107	643.367	6.107								(322.6905, 3615.9)(323.1845, 1670.86)	FindByFormula		1	Esi+
960.3497@7.686	960.3497@7.686	960.35	7.686								(961.3541, 4268.44)(962.3564, 2164.5)(963.3706, 899.14)	FindByFormula		1	Esi+
453.1365@6.559	453.1365@6.559	453.137	6.559								(227.5757, 3233.02)(228.0714, 33.11)	FindByFormula		1	Esi+
675.2715@7.269	675.2715@7.269	675.271	7.269								(676.2788, 3020.02)(677.2782, 1318.67)	FindByFormula		1	Esi+
432.2185@6.032	432.2185@6.032	432.219	6.032								(433.2288, 3189.39)(434.2228, 898.44)	FindByFormula		1	Esi+
525.2115@6.425	525.2115@6.425	525.212	6.425								(526.2153, 3275.57)(527.2185, 1009.69)	FindByFormula		1	Esi+
1076.3185@7.486	1076.3185@7.486	1076.32	7.486								(539.1642, 2925.28)(539.6605, 1535.1)	FindByFormula		1	Esi+
380.3428@16.177	380.3428@16.177	380.343	16.177								(381.3502, 2585.41)(382.352, 870.21)	FindByFormula		1	Esi+
523.1549@7.899	523.1549@7.899	523.155	7.899								(524.1639, 3415.22)(525.1636, 1272.28)	FindByFormula		1	Esi+
417.9269@1.2	417.9269@1.2	417.927	1.2								(418.9346, 6290.14)(419.9376, 1039.77)	FindByFormula		1	Esi+
506.3041@8.303	506.3041@8.303	506.304	8.303								(507.3125, 3503.13)(508.3064, 1163.63)	FindByFormula		1	Esi+
747.1998@7.528	747.1998@7.528	747.2	7.528								(748.2054, 2850.65)(749.2117, 1230.84)	FindByFormula		1	Esi+
1049.1989@2.09	1049.1989@2.09	1049.2	2.09								(1050.2067, 1735.65)(1051.2076, 858.7)	FindByFormula		1	Esi+
742.0801@1.574	742.0801@1.574	742.08	1.574								(372.0478, 3614.73)(372.5469, 1065.81)	FindByFormula		1	Esi+
582.0193@1.587	582.0193@1.587	582.019	1.587								(583.0279, 5378.38)(584.0292, 1349.16)	FindByFormula		2	Esi+
426.1264@5.882	426.1264@5.882	426.126	5.882								(427.133, 3345.47)(428.1313, 722.4)	FindByFormula		1	Esi+
993.6043@11.989	993.6043@11.989	993.604	11.989								(1016.5958, 13685.83)(1017.5977, 8445.19)(1018.5969, 4034.54)(497.8031, 1069.64)(994.6112, 12893.91)(995.6108, 7782.46)(996.5983, 3401.76)	FindByFormula		2	Esi+
378.2344@13.32	378.2344@13.32	378.234	13.32								(379.2434, 4653.6)(380.2434, 1334.93)(757.4866, 4473.97)	FindByFormula		2	Esi+
386.1535@8.857001	386.1535@8.857001	386.154	8.857								(410.1415, 26208.26)(411.1519, 7175.01)(387.1685, 3635.76)(388.1656, 461.15)(404.1813, 5958.36)	FindByFormula		17	Esi+
425.1373@7.332	425.1373@7.332	425.137	7.332								(213.5748, 3146.7)(214.0799, 307.93)(426.1409, 3893.47)(427.1469, 1683.94)	FindByFormula		9	Esi+
168.0476@1.229	168.0476@1.229	168.048	1.229								(169.0567, 53693.1)(170.0571, 5053.33)(207.0128, 17495.97)	FindByFormula		1	Esi+
655.1875@1.3649999	655.1875@1.3649999	655.188	1.365								(656.1934, 2565.79)(657.2135, 1415.78)(694.1484, 693.74)	FindByFormula		17	Esi+
594.211@6.020001	594.211@6.020001	594.211	6.02								(617.2002, 4964.4)(618.1955, 1797.88)(595.2188, 2980.59)(596.2174, 1189.21)	FindByFormula		35	Esi+
254.0869@2.376	254.0869@2.376	254.087	2.376								(255.0941, 4277.3)(256.0944, 1131.33)	FindByFormula		2	Esi+
460.1322@7.538	460.1322@7.538	460.132	7.538								(461.1395, 28507.2)(462.1431, 6468.86)	FindByFormula		2	Esi+
460.1316@7.452	460.1316@7.452	460.132	7.452								(461.1389, 6358.77)(462.1448, 1421.59)	FindByFormula		2	Esi+
357.1116@7.35	357.1116@7.35	357.112	7.35								(380.104, 7568.19)(358.1147, 5984.01)(359.1265, 1631.05)	FindByFormula		3	Esi+
434.0844@2.438	434.0844@2.438	434.084	2.438								(457.0745, 8132.67)(435.0918, 3873.98)(436.0881, 846.54)	FindByFormula		3	Esi+
Trilobatin Esi+10.102	Trilobatin Esi+10.102	436.14	10.102		HMDB37505		Trilobatin [ C21 H24 O10, tgt=, overall=54.98, db=54.98, CAS ID=4192-90-9, HMP ID=HMDB37505 ]		4192-90-9		(437.1472, 6438.69)(438.1537, 2008.27)	FindByFormula	C21 H24 O10	7	Esi+						54.98				54.98

## Sheet: Chicken
Compound	Compound Name	Mass	Retention Time	KEGG ID	HMP ID	LMP ID	Annotations	Alignment Value	CAS Number	ChEBI ID	CompositeSpectrum	CompoundAlgo	Formula	Frequency	Ionization mode	METLIN ID	MS2 Composite Spectrum	MS2 Count	NCBI gi	PubChem ID	Score (DB)	Score (Lib)	Score (MFG)	Score (Tgt)	Score	Swiss-Prot ID
(3b,5b,22a,25R)-Furostane-22-methoxy-3,26-diol 3-[glucosyl-(1-2)-glucoside] 26-glucoside	(3b,5b,22a,25R)-Furostane-22-methoxy-3,26-diol 3-[glucosyl-(1-2)-glucoside] 26-glucoside	934.514	6.917		HMDB34375		(3b,5b,22a,25R)-Furostane-22-methoxy-3,26-diol 3-[glucosyl-(1-2)-glucoside] 26-glucoside [ C46 H78 O19, tgt=, overall=72.84, db=72.84, CAS ID=244779-38-2, HMP ID=HMDB34375 ]		244779-38-2		(468.2631, 9212.91)(468.762, 5586.89)(469.26, 1769.38)	FindByFormula	C46 H78 O19	1	Esi+						72.84				72.84
(6E)-Piperamide-C7:1	(6E)-Piperamide-C7:1 Esi+3.803	301.169	3.803		HMDB38648		(6E)-Piperamide-C7:1 [ C18 H23 N O3, tgt=, overall=80.90, db=80.90, CAS ID=117137-66-3, HMP ID=HMDB38648 ]		117137-66-3		(302.1763, 9798.6)(303.179, 1612.76)	FindByFormula	C18 H23 N O3	1	Esi+						80.9				80.9
(all-Z)-7,10,13-Docosatrienoic acid	(all-Z)-7,10,13-Docosatrienoic acid	334.285	15.659		HMDB31099		(all-Z)-7,10,13-Docosatrienoic acid [ C22 H38 O2, tgt=, overall=76.00, db=76.00, CAS ID=28874-30-8, HMP ID=HMDB31099 ]		28874-30-8		(335.2921, 3849.4)(336.2966, 1003.03)	FindByFormula	C22 H38 O2	1	Esi+						76				76
1,2-di-(6Z,9Z,12Z,15Z-octadecatetraenoyl)-sn-glycero-3-phospho-(1'-myo-inositol)	1,2-di-(6Z,9Z,12Z,15Z-octadecatetraenoyl)-sn-glycero-3-phospho-(1'-myo-inositol)	850.465	6.685				1,2-di-(6Z,9Z,12Z,15Z-octadecatetraenoyl)-sn-glycero-3-phospho-(1'-myo-inositol) [ C45 H71 O13 P, tgt=, overall=61.64, db=61.64 ]				(426.2399, 10848.52)(426.7402, 6008.55)(437.2325, 1209.47)(437.7286, 805.86)	FindByFormula	C45 H71 O13 P	1	Esi+						61.64				61.64
11-Hydroxytubotaiwine	11-Hydroxytubotaiwine	340.183	1.96		HMDB40799		11-Hydroxytubotaiwine [ C20 H24 N2 O3, tgt=, overall=65.87, db=65.87, HMP ID=HMDB40799 ]				(341.1897, 5460.14)(342.1897, 1329.77)	FindByFormula	C20 H24 N2 O3	1	Esi+						65.87				65.87
2-Butyl-3-phenyl-2-propen-1-al	2-Butyl-3-phenyl-2-propen-1-al	171.093	2.027		HMDB37292		2-Butyl-3-phenyl-2-propen-1-al [ C13 H16 O, tgt=, overall=80.79, db=80.79, CAS ID=7492-44-6, HMP ID=HMDB37292 ]		7492-44-6		(189.1271, 54913.22)(190.1284, 6431.56)	FindByFormula	C13 H16 O	1	Esi+						80.79				80.79
3-(7'-Methylthio)heptylmalic acid	3-(7'-Methylthio)heptylmalic acid	278.124	4.103	C17231			3-(7'-Methylthio)heptylmalic acid [ C12 H22 O5 S, tgt=, overall=69.29, db=69.29, KEGG ID=C17231 ]				(279.1268, 10586.09)(280.1289, 2097.66)	FindByFormula	C12 H22 O5 S	1	Esi+						69.29				69.29
3-[4-Hydroxy-3-(3-methyl-2-butenyl)phenyl]-2-propenal	3-[4-Hydroxy-3-(3-methyl-2-butenyl)phenyl]-2-propenal	216.114	1.832		HMDB40833		3-[4-Hydroxy-3-(3-methyl-2-butenyl)phenyl]-2-propenal [ C14 H16 O2, tgt=, overall=79.05, db=79.05, HMP ID=HMDB40833 ]				(217.1231, 142033.67)(218.1254, 15058.8)	FindByFormula	C14 H16 O2	14	Esi+						79.05				79.05
3-Sulfodeoxycholic acid	3-Sulfodeoxycholic acid	458.234	6.801		HMDB02504		3-Sulfodeoxycholic acid [ C23 H38 O7 S, tgt=, overall=63.86, db=63.86, CAS ID=67030-48-2, HMP ID=HMDB02504 ]		67030-48-2		(459.2432, 13693.29)(460.2448, 2415.96)	FindByFormula	C23 H38 O7 S	1	Esi+						63.86				63.86
4-(4-Hydroxyphenyl)-2-butanone O-[2-galloyl-6-cinnamoylglucoside]	4-(4-Hydroxyphenyl)-2-butanone O-[2-galloyl-6-cinnamoylglucoside] Esi+2.228	608.185	2.228		HMDB39313		4-(4-Hydroxyphenyl)-2-butanone O-[2-galloyl-6-cinnamoylglucoside] [ C32 H32 O12, tgt=, overall=60.22, db=60.22, CAS ID=105274-15-5, HMP ID=HMDB39313 ]		105274-15-5		(609.192, 3256.54)(610.1947, 1015.68)	FindByFormula	C32 H32 O12	1	Esi+						60.22				60.22
4-Hydroxyphenylacetaldehyde	4-Hydroxyphenylacetaldehyde	136.05	1.385	C03765	HMDB03767		4-Hydroxyphenylacetaldehyde [ C8 H8 O2, tgt=, overall=85.62, db=85.62, CAS ID=7339-87-9, KEGG ID=C03765, HMP ID=HMDB03767 ]		7339-87-9		(137.0595, 47452.07)(138.0618, 4494.37)(154.0885, 36004.15)(155.0873, 4231.91)	FindByFormula	C8 H8 O2	22	Esi+						85.62				85.62
Adefovir Dipivoxil	Adefovir Dipivoxil	501.203	6.378		HMDB14856		Adefovir Dipivoxil [ C20 H32 N5 O8 P, tgt=, overall=58.14, db=58.14, CAS ID=142340-99-6, HMP ID=HMDB14856 ]		142340-99-6		(524.1922, 7756.19)(525.207, 2087.97)(502.2095, 21293.64)(503.2175, 5726.27)	FindByFormula	C20 H32 N5 O8 P	1	Esi+						58.14				58.14
Allium schoenoprasum Anthocyanin-flavonol	Allium schoenoprasum Anthocyanin-flavonol	1303.29	7.745		HMDB35205		Allium schoenoprasum Anthocyanin-flavonol [ C57 H59 O35, tgt=, overall=52.81, db=52.81, HMP ID=HMDB35205 ]				(652.6516, 6579.31)(653.1478, 1797.81)	FindByFormula	C57 H59 O35	1	Esi+						52.81				52.81
Arg Gly Glu	Arg Gly Glu	360.177	1.902				Arg Gly Glu [ C13 H24 N6 O6, tgt=, overall=52.51, db=52.51, METLIN ID=19380 ]				(361.1849, 3654.79)(362.1828, 1443.68)	FindByFormula	C13 H24 N6 O6	1	Esi+						52.51				52.51
Asiaticoside B	Asiaticoside B Esi+6.37	974.515	6.37		HMDB29892		Asiaticoside B [ C48 H78 O20, tgt=, overall=81.94, db=81.94, CAS ID=125265-68-1, HMP ID=HMDB29892 ]		125265-68-1		(488.2615, 5879.5)(488.7619, 3921.94)(489.2607, 1259.98)	FindByFormula	C48 H78 O20	1	Esi+						81.94				81.94
Asn Phe Lys	Asn Phe Lys	407.217	6.013				Asn Phe Lys [ C19 H29 N5 O5, tgt=, overall=74.24, db=74.24, METLIN ID=22790 ]				(408.2239, 5375.69)(409.2221, 1008.13)	FindByFormula	C19 H29 N5 O5	1	Esi+						74.24				74.24
Austalide K	Austalide K Esi+5.922	412.226	5.922		HMDB30157		Austalide K [ C25 H32 O5, tgt=, overall=67.14, db=67.14, CAS ID=87833-53-2, HMP ID=HMDB30157 ]		87833-53-2		(413.233, 4772.71)(414.2328, 1728.53)	FindByFormula	C25 H32 O5	1	Esi+						67.14				67.14
Avermectin A2b	Avermectin A2b	890.499	6.884	C11960		LMPK04000019	Avermectin A2b [ C48 H74 O15, tgt=, overall=52.02, db=52.02, Lipid ID=LMPK04000019, KEGG ID=C11960 ]				(446.2569, 10064.26)(446.7567, 2657.84)	FindByFormula	C48 H74 O15	1	Esi+						52.02				52.02
Barbital	Barbital	184.083	3.017				Barbital [ C8 H12 N2 O3, tgt=, overall=78.42, db=78.42, CAS ID=57-44-3, METLIN ID=492 ]		57-44-3		(207.0742, 5006.89)(185.0941, 24302.82)(186.0934, 3235.08)(187.0923, 798.64)	FindByFormula	C8 H12 N2 O3	40	Esi+						78.42				78.42
benzisothiazole piperazine	benzisothiazole piperazine	219.083	8.82		HMDB61056		benzisothiazole piperazine [ C11 H13 N3 S, tgt=, overall=59.99, db=59.99, HMP ID=HMDB61056 ]				(220.0901, 6859.75)(221.084, 143.01)	FindByFormula	C11 H13 N3 S	1	Esi+						59.99				59.99
Callichiline	Callichiline	688.362	6.668	C09088			Callichiline [ C42 H48 N4 O5, tgt=, overall=61.12, db=61.12, CAS ID=31230-09-8, KEGG ID=C09088, METLIN ID=67417 ]		31230-09-8		(345.1889, 31255.58)(345.6777, 1429.95)(346.1879, 1730.5)	FindByFormula	C42 H48 N4 O5	1	Esi+						61.12				61.12
Cavipetin E	Cavipetin E	1032.55	6.66		HMDB30364		Cavipetin E [ C58 H80 O16, tgt=, overall=73.34, db=73.34, HMP ID=HMDB30364 ]				(517.2842, 5286.71)(517.7829, 3249.85)(518.2843, 1645.48)	FindByFormula	C58 H80 O16	1	Esi+						73.34				73.34
C-Curarine	C-Curarine	596.348	6.088	C09144			C-Curarine [ C40 H44 N4 O, tgt=, overall=58.98, db=58.98, KEGG ID=C09144 ]				(299.1806, 4464.09)(299.6826, 1803.76)	FindByFormula	C40 H44 N4 O	1	Esi+						58.98				58.98
Cilazapril	Cilazapril	417.225	2.887		HMDB15433		Cilazapril [ C22 H31 N3 O5, tgt=, overall=81.80, db=81.80, CAS ID=92077-78-6, HMP ID=HMDB15433 ]		92077-78-6		(418.2325, 3886.94)(419.2359, 931.63)	FindByFormula	C22 H31 N3 O5	1	Esi+						81.8				81.8
Compound III(S)	Compound III(S)	370.227	5.159	C06495			Compound III(S) [ C22 H30 N2 O3, tgt=, overall=77.77, db=77.77, KEGG ID=C06495, METLIN ID=66417 ]				(371.2346, 2790.13)(372.2346, 632.88)	FindByFormula	C22 H30 N2 O3	1	Esi+						77.77				77.77
Crocin 4	Crocin 4 Esi+5.665	504.239	5.665	C00744	HMDB39122		Crocin 4 [ C27 H36 O9, tgt=, overall=70.49, db=70.49, CAS ID=55750-86-2, KEGG ID=C00744, HMP ID=HMDB39122 ]		55750-86-2		(253.1269, 6783.71)(253.6274, 1770.22)	FindByFormula	C27 H36 O9	1	Esi+						70.49				70.49
Desmethylergometrine	Desmethylergometrine	289.172	1.342				Desmethylergometrine [ C18 H21 N3 O2, tgt=, overall=61.54, db=61.54, CAS ID=, METLIN ID=2564 ]				(312.1699, 4291.08)(313.1678, 1217.19)	FindByFormula	C18 H21 N3 O2	1	Esi+						61.54				61.54
Diosbulbin H	Diosbulbin H	418.203	5.881		HMDB36781		Diosbulbin H [ C23 H30 O7, tgt=, overall=65.78, db=65.78, CAS ID=67567-13-9, HMP ID=HMDB36781 ]		67567-13-9		(419.21, 6585.01)(420.2145, 1767.88)	FindByFormula	C23 H30 O7	1	Esi+						65.78				65.78
Diphenylpyraline	Diphenylpyraline	281.177	6.462		HMDB15277		Diphenylpyraline [ C19 H23 N O, tgt=, overall=63.82, db=63.82, CAS ID=147-20-6, HMP ID=HMDB15277 ]		147-20-6		(282.1839, 4602.99)(283.1806, 1066.68)	FindByFormula	C19 H23 N O	1	Esi+						63.82				63.82
Dolasetron	Dolasetron	324.146	3.454	C07866	HMDB14895		Dolasetron [ C19 H20 N2 O3, tgt=, overall=80.26, db=80.26, CAS ID=115956-12-2, KEGG ID=C07866, HMP ID=HMDB14895 ]		115956-12-2		(325.1537, 5259.4)(326.1549, 1105.02)	FindByFormula	C19 H20 N2 O3	1	Esi+						80.26				80.26
Encelin	Encelin	244.111	8.661	C09404	HMDB34723		Encelin [ C15 H16 O3, tgt=, overall=61.19, db=61.19, CAS ID=15569-50-3, KEGG ID=C09404, HMP ID=HMDB34723 ]		15569-50-3		(267.0974, 5690.13)(245.1224, 11018.06)(246.1283, 2232.46)(262.1433, 21650.28)(263.1518, 5821.51)	FindByFormula	C15 H16 O3	9	Esi+						61.19				61.19
Gamma-glutamyl-Asparagine	Gamma-glutamyl-Asparagine Esi+8.381	130.057	8.381		HMDB29144		Gamma-glutamyl-Asparagine [ C9 H16 N4 O5, tgt=, overall=72.82, db=72.82, HMP ID=HMDB29144 ]				(131.0587, 261.49)(261.1201, 7110.8)(262.1233, 1354.22)	FindByFormula	C9 H16 N4 O5	2	Esi+						72.82				72.82
Gamma-glutamyl-Cysteine	Gamma-glutamyl-Cysteine	249.086	6.214		HMDB29146		Gamma-glutamyl-Cysteine [ C8 H15 N3 O4 S, tgt=, overall=66.78, db=66.78, HMP ID=HMDB29146 ]				(250.0846, 20134.47)(251.0894, 3280.55)	FindByFormula	C8 H15 N3 O4 S	29	Esi+						66.78				66.78
Gamma-glutamyl-Glycine	Gamma-glutamyl-Glycine Esi+7.847	203.095	7.847		HMDB29149		Gamma-glutamyl-Glycine [ C7 H13 N3 O4, tgt=, overall=75.64, db=75.64, HMP ID=HMDB29149 ]				(204.0986, 31808.04)(205.0991, 4419.19)	FindByFormula	C7 H13 N3 O4	1	Esi+						75.64				75.64
Glucosyl (2E,6E,10x)-10,11-dihydroxy-2,6-farnesadienoate	Glucosyl (2E,6E,10x)-10,11-dihydroxy-2,6-farnesadienoate Esi+7.563	432.234	7.563		HMDB37823		Glucosyl (2E,6E,10x)-10,11-dihydroxy-2,6-farnesadienoate [ C21 H36 O9, tgt=, overall=54.99, db=54.99, CAS ID=204927-92-4, HMP ID=HMDB37823 ]		204927-92-4		(433.2431, 5598.58)(434.2377, 1846.17)	FindByFormula	C21 H36 O9	2	Esi+						54.99				54.99
Heliosupine	Heliosupine	397.204	6.673	C10319			Heliosupine [ C20 H31 N O7, tgt=, overall=68.94, db=68.94, CAS ID=32728-78-2, KEGG ID=C10319, METLIN ID=68242 ]		32728-78-2		(398.2156, 4378.37)(399.2163, 1198.12)	FindByFormula	C20 H31 N O7	1	Esi+						68.94				68.94
Hordatine A glucoside	Hordatine A glucoside	728.348	6.618		HMDB30462		Hordatine A glucoside [ C34 H48 N8 O10, tgt=, overall=68.21, db=68.21, HMP ID=HMDB30462 ]				(365.1781, 12047.26)(365.6796, 5226.37)(366.1875, 2033.06)(729.3527, 909.77)	FindByFormula	C34 H48 N8 O10	2	Esi+						68.21				68.21
Indole	Indole	234.114	2.237		HMDB00738		Indole [ C16 H14 N2, tgt=, overall=78.45, db=78.45, CAS ID=120-72-9, HMP ID=HMDB00738 ]		120-72-9		(235.1229, 73355.63)(236.1222, 13600.84)	FindByFormula	C16 H14 N2	24	Esi+						78.45				78.45
Isoeugenol phenylacetate E	Isoeugenol phenylacetate Esi+3.22	282.125	3.22		HMDB37278		Isoeugenol phenylacetate [ C18 H18 O3, tgt=, overall=78.98, db=78.98, CAS ID=120-24-1, HMP ID=HMDB37278 ]		120-24-1		(283.1323, 7660.27)(284.1387, 1262.14)	FindByFormula	C18 H18 O3	1	Esi+						78.98				78.98
JWH 018 6-methoxyindole analog	JWH 018 6-methoxyindole analog	371.192	1.332				JWH 018 6-methoxyindole analog [ C25 H25 N O2, tgt=, overall=51.10, db=51.10, METLIN ID=64783 ]				(372.2011, 4875.13)(373.1918, 2214.15)	FindByFormula	C25 H25 N O2	1	Esi+						51.1				51.1
L-Dihydroanticapsin	L-Dihydroanticapsin	201.099	4.49	C20940			L-Dihydroanticapsin [ C9 H15 N O4, tgt=, overall=80.05, db=80.05, KEGG ID=C20940 ]				(202.1061, 11018.44)(203.1112, 1267.15)	FindByFormula	C9 H15 N O4	9	Esi+						80.05				80.05
Levofloxacin	Levofloxacin	361.142	2.361	C07660	HMDB01929		Levofloxacin [ C18 H20 F N3 O4, tgt=, overall=75.58, db=75.58, CAS ID=100986-85-4, KEGG ID=C07660, HMP ID=HMDB01929 ]		100986-85-4		(362.1492, 3776.8)(363.15, 787.61)	FindByFormula	C18 H20 F N3 O4	1	Esi+						75.58				75.58
Methabenzthiazuron	Methabenzthiazuron	221.065	6.486	C10909			Methabenzthiazuron [ C10 H11 N3 O S, tgt=, overall=64.04, db=64.04, CAS ID=18691-97-9, KEGG ID=C10909, METLIN ID=68678 ]		18691-97-9		(244.0565, 2332.68)(222.0712, 6810.4)(223.0753, 430.16)	FindByFormula	C10 H11 N3 O S	1	Esi+						64.04				64.04
Methyl bisnorbiotinyl ketone	Methyl bisnorbiotinyl ketone	214.079	1.082		HMDB04822		Methyl bisnorbiotinyl ketone [ C9 H14 N2 O2 S, tgt=, overall=58.14, db=58.14, CAS ID=35638-35-8, HMP ID=HMDB04822 ]		35638-35-8		(215.0855, 6571.19)(216.0969, 986.05)	FindByFormula	C9 H14 N2 O2 S	1	Esi+						58.14				58.14
Methysergide	Methysergide Esi+2.096	353.207	2.096	C07199	HMDB14392		Methysergide [ C21 H27 N3 O2, tgt=, overall=77.52, db=77.52, CAS ID=361-37-5, KEGG ID=C07199, HMP ID=HMDB14392 ]		361-37-5		(177.6144, 19240.94)(178.1146, 4551.45)(178.6153, 665.48)(354.216, 22396.21)(355.2173, 5042.66)	FindByFormula	C21 H27 N3 O2	1	Esi+						77.52				77.52
Narcissidine	Narcissidine	333.156	2.829	C12184			Narcissidine [ C18 H23 N O5, tgt=, overall=59.62, db=59.62, KEGG ID=C12184, METLIN ID=69351 ]				(334.1632, 3488.31)(335.1621, 419.51)	FindByFormula	C18 H23 N O5	1	Esi+						59.62				59.62
Neopetasitenine	Neopetasitenine	423.192	1.249		HMDB30329		Neopetasitenine [ C21 H29 N O8, tgt=, overall=77.91, db=77.91, CAS ID=60409-51-0, HMP ID=HMDB30329 ]		60409-51-0		(424.1996, 8816.78)(425.1967, 2546.15)(426.1885, 453.08)	FindByFormula	C21 H29 N O8	1	Esi+						77.91				77.91
Octamethyltrisiloxane	Octamethyltrisiloxane	236.11	4.982	C07261			Octamethyltrisiloxane [ C8 H24 O2 Si3, tgt=, overall=50.10, db=50.10, CAS ID=107-51-7, KEGG ID=C07261, METLIN ID=66613 ]		107-51-7		(237.1171, 12884.49)(238.1214, 2279.4)	FindByFormula	C8 H24 O2 Si3	1	Esi+						50.1				50.1
Pivaloylcarnitine	Pivaloylcarnitine	245.161	1.235		HMDB41993		Pivaloylcarnitine [ C12 H23 N O4, tgt=, overall=54.17, db=54.17, CAS ID=98299-38-8, HMP ID=HMDB41993 ]		98299-38-8		(123.5878, 24337.29)(246.1634, 113635.73)(247.1652, 14309.99)(248.1625, 1864.38)(284.1262, 5733.83)	FindByFormula	C12 H23 N O4	1	Esi+						54.17				54.17
Primaquine	Primaquine	259.169	1.286	C07627	HMDB15219		Primaquine [ C15 H21 N3 O, tgt=, overall=79.44, db=79.44, CAS ID=90-34-6, KEGG ID=C07627, HMP ID=HMDB15219 ]		90-34-6		(130.5942, 44159.86)(131.0939, 7135.34)(131.5949, 565.34)(260.1768, 98998.3)(261.1781, 13367.55)	FindByFormula	C15 H21 N3 O	1	Esi+						79.44				79.44
Prolyl-Arginine	Prolyl-Arginine	271.167	1.274		HMDB29011		Prolyl-Arginine [ C11 H21 N5 O3, tgt=, overall=73.16, db=73.16, HMP ID=HMDB29011 ]				(272.1739, 3015.56)(273.1753, 554.63)	FindByFormula	C11 H21 N5 O3	1	Esi+						73.16				73.16
PS(17:2(9Z,12Z)/0:0)	PS(17:2(9Z,12Z)/0:0)	507.264	5.582			LMGP03050016	PS(17:2(9Z,12Z)/0:0) [ C23 H42 N O9 P, tgt=, overall=50.65, db=50.65, Lipid ID=LMGP03050016 ]				(508.272, 8273.7)(509.2705, 1337.06)	FindByFormula	C23 H42 N O9 P	1	Esi+						50.65				50.65
Simulansamide	Simulansamide	397.15	2.152		HMDB30435		Simulansamide [ C22 H23 N O6, tgt=, overall=69.23, db=69.23, CAS ID=176713-29-4, HMP ID=HMDB30435 ]		176713-29-4		(398.1609, 3400.51)(399.1617, 1129.71)	FindByFormula	C22 H23 N O6	1	Esi+						69.23				69.23
Sulfinpyrazone	Sulfinpyrazone	404.118	4.303	C07317	HMDB15269		Sulfinpyrazone [ C23 H20 N2 O3 S, tgt=, overall=62.45, db=62.45, CAS ID=57-96-5, KEGG ID=C07317, HMP ID=HMDB15269 ]		57-96-5		(405.1238, 4720.67)(406.1296, 1028.48)	FindByFormula	C23 H20 N2 O3 S	1	Esi+						62.45				62.45
Tetrahydroaldosterone-3-glucuronide	Tetrahydroaldosterone-3-glucuronide Esi+6.71	540.25	6.71		HMDB10357		Tetrahydroaldosterone-3-glucuronide [ C27 H40 O11, tgt=, overall=54.89, db=54.89, CAS ID=20605-81-6, HMP ID=HMDB10357 ]		20605-81-6		(541.2594, 5172.86)(542.266, 1951.97)	FindByFormula	C27 H40 O11	1	Esi+						54.89				54.89
TG(18:1(9Z)/14:0/20:4(5Z,8Z,11Z,14Z))[iso6]	TG(18:1(9Z)/14:0/20:4(5Z,8Z,11Z,14Z))[iso6]	852.718	18.007		HMDB10450		TG(18:1(9Z)/14:0/20:4(5Z,8Z,11Z,14Z))[iso6] [ C55 H96 O6, tgt=, overall=84.93, db=84.93, HMP ID=HMDB10450 ]				(853.7251, 11949.99)(854.7272, 7099.43)(855.7248, 2748.66)	FindByFormula	C55 H96 O6	1	Esi+						84.93				84.93
TG(18:3(9Z,12Z,15Z)/16:0/18:3(9Z,12Z,15Z))[iso3]	TG(18:3(9Z,12Z,15Z)/16:0/18:3(9Z,12Z,15Z))[iso3]	850.699	17.983		HMDB10499		TG(18:3(9Z,12Z,15Z)/16:0/18:3(9Z,12Z,15Z))[iso3] [ C55 H94 O6, tgt=, overall=55.37, db=55.37, HMP ID=HMDB10499 ]				(851.7099, 2551.4)(852.7105, 1588.48)	FindByFormula	C55 H94 O6	1	Esi+						55.37				55.37
TG(20:4(5Z,8Z,11Z,14Z)/18:0/18:3(9Z,12Z,15Z))[iso6]	TG(20:4(5Z,8Z,11Z,14Z)/18:0/18:3(9Z,12Z,15Z))[iso6]	904.748	17.99		HMDB10521		TG(20:4(5Z,8Z,11Z,14Z)/18:0/18:3(9Z,12Z,15Z))[iso6] [ C59 H100 O6, tgt=, overall=77.90, db=77.90, HMP ID=HMDB10521 ]				(905.7551, 5542.05)(906.7589, 3525.38)(907.752, 1513.36)	FindByFormula	C59 H100 O6	1	Esi+						77.9				77.9
Thiocarlide	Thiocarlide	400.22	1.241				Thiocarlide [ C23 H32 N2 O2 S, tgt=, overall=65.01, db=65.01, CAS ID=910-86-1, METLIN ID=64625 ]		910-86-1		(401.2272, 3536.74)(402.2328, 977.56)	FindByFormula	C23 H32 N2 O2 S	1	Esi+						65.01				65.01
Zolmitriptan	Zolmitriptan	287.163	2.353	C07218	HMDB14460		Zolmitriptan [ C16 H21 N3 O2, tgt=, overall=83.86, db=83.86, CAS ID=139264-17-8, KEGG ID=C07218, HMP ID=HMDB14460 ]		139264-17-8		(288.1704, 16219.53)(289.1726, 2514.2)	FindByFormula	C16 H21 N3 O2	1	Esi+						83.86				83.86
85.0833@1.4199994	85.0833@1.4199994	85.0833	1.42								(86.0917, 2886455.0)(87.0944, 183941.1)(171.1847, 1961.2)	FindByFormula		37	Esi+
126.0634@6.6120005	126.0634@6.6120005	126.063	6.612								(149.0555, 1349.54)(127.0748, 10207.87)(128.0791, 343.75)(144.0993, 5212.38)(145.1019, 342.57)(270.0839, 996.14)(254.1383, 53999.05)	FindByFormula		41	Esi+
270.0789@4.530999	270.0789@4.530999	270.079	4.531								(271.0888, 17338.79)(272.0884, 2140.61)	FindByFormula		20	Esi+
761.2974@7.386	761.2974@7.386	761.297	7.386								(784.2778, 1180.61)(762.2985, 3871.09)(763.2995, 1588.92)	FindByFormula		2	Esi+
153.0564@2.6989996	153.0564@2.6989996	153.056	2.699								(154.0643, 73153.72)(155.0699, 8798.57)(171.0864, 17220.92)	FindByFormula		8	Esi+
631.3517@5.939	631.3517@5.939	631.352	5.939								(316.6842, 31107.82)(317.179, 14659.19)(317.6842, 2809.83)(632.3564, 5021.19)(633.3496, 1819.01)(634.3458, 440.31)	FindByFormula		2	Esi+
220.18@1.367	220.18@1.367	220.18	1.367								(221.1871, 18239.76)(222.1808, 3633.32)	FindByFormula		2	Esi+
209.1098@1.909	209.1098@1.909	209.11	1.909								(210.1175, 15714.23)(211.11, 4156.5)	FindByFormula		2	Esi+
271.064@1.4050002	271.064@1.4050002	271.064	1.405								(294.054, 8871.18)(272.0722, 30761.93)(273.0747, 4346.92)(289.0982, 1311.17)(290.0987, 88.93)	FindByFormula		18	Esi+
99.065@4.0339975	99.065@4.0339975	99.065	4.034								(122.0507, 26726.63)(123.054, 2555.37)(100.0703, 238379.62)(101.0728, 14727.65)	FindByFormula		53	Esi+
420.2355@5.914	420.2355@5.914	420.236	5.914								(421.2429, 24872.54)(422.2404, 2588.91)	FindByFormula		1	Esi+
886.4762@6.776	886.4762@6.776	886.476	6.776								(444.2477, 3418.01)(444.7478, 711.95)	FindByFormula		1	Esi+
357.1891@6.083	357.1891@6.083	357.189	6.083								(358.1919, 7971.58)(359.1928, 2043.8)	FindByFormula		1	Esi+
1302.6418@7.736	1302.6418@7.736	1302.64	7.736								(652.3235, 6207.2)(652.8181, 4047.65)(653.3219, 1176.72)	FindByFormula		1	Esi+
600.3168@6.444	600.3168@6.444	600.317	6.444								(601.3252, 10369.28)(602.3268, 3717.14)	FindByFormula		1	Esi+
507.331@12.823	507.331@12.823	507.331	12.823								(530.3173, 1060.93)(508.3345, 5129.87)(509.3324, 1313.36)	FindByFormula		1	Esi+
446.1513@5.798	446.1513@5.798	446.151	5.798								(224.0817, 4292.41)(224.5717, 219.84)(447.163, 3096.72)(448.1677, 369.52)	FindByFormula		1	Esi+
393.3216@14.778	393.3216@14.778	393.322	14.778								(416.3095, 1665.91)(417.3122, 615.3)(394.3281, 2982.8)	FindByFormula		1	Esi+
1366.6508@6.643	1366.6508@6.643	1366.65	6.643								(684.3294, 3142.84)(684.826, 3848.51)(685.3293, 1369.58)	FindByFormula		1	Esi+
506.2046@6.503	506.2046@6.503	506.205	6.503								(507.2083, 5881.31)(508.2272, 1980.95)	FindByFormula		1	Esi+
724.5329@14.76	724.5329@14.76	724.533	14.76								(725.5538, 3884.67)(726.556, 1963.13)	FindByFormula		1	Esi+
691.1651@2.595	691.1651@2.595	691.165	2.595								(692.1722, 4565.94)(693.1734, 1603.67)	FindByFormula		1	Esi+
558.1528@1.224	558.1528@1.224	558.153	1.224								(559.1644, 4037.62)(560.1697, 993.35)	FindByFormula		1	Esi+
279.1157@3.878	279.1157@3.878	279.116	3.878								(280.1234, 5834.43)(281.1221, 1215.53)	FindByFormula		1	Esi+
191.0583@6.264	191.0583@6.264	191.058	6.264								(214.045, 3719.84)(192.0637, 4523.27)(193.0568, 235.21)	FindByFormula		1	Esi+
303.293@12.704	303.293@12.704	303.293	12.704								(304.2993, 1649200.5)(305.3025, 404080.38)(306.304, 44447.23)(307.3056, 2949.9)	FindByFormula		1	Esi+
151.0462@4.608	151.0462@4.608	151.046	4.608								(152.0521, 83968.16)(153.0536, 6328.11)	FindByFormula		1	Esi+
743.4061@6.216	743.4061@6.216	743.406	6.216								(372.7072, 45031.99)(373.2074, 18640.84)(373.7056, 2445.79)	FindByFormula		1	Esi+
734.3962@6.191	734.3962@6.191	734.396	6.191								(368.2041, 34584.73)(368.7046, 15374.6)(369.2012, 4028.8)	FindByFormula		1	Esi+
159.1529@2.077	159.1529@2.077	159.153	2.077								(198.1161, 32099.96)(199.1201, 4163.62)	FindByFormula		1	Esi+
630.8518@5.922	630.8518@5.922	630.852	5.922								(316.4331, 37089.26)(316.9335, 5068.62)	FindByFormula		1	Esi+
743.9001@6.204	743.9001@6.204	743.9	6.204								(372.9572, 40745.07)(373.4583, 6943.73)(373.9561, 672.91)	FindByFormula		1	Esi+
339.1548@2.319	339.1548@2.319	339.155	2.319								(340.1651, 36997.26)(341.1679, 7021.65)	FindByFormula		1	Esi+
760.8945@5.59	760.8945@5.59	760.894	5.59								(381.4547, 31064.22)(381.9544, 11817.2)(382.4544, 1518.85)	FindByFormula		1	Esi+
734.8943@6.196	734.8943@6.196	734.894	6.196								(368.4544, 34356.32)(368.9548, 7030.61)(369.4519, 1389.67)	FindByFormula		1	Esi+
1453.708@7.95	1453.708@7.95	1453.71	7.95								(727.8598, 11880.49)(728.357, 17233.23)(728.8575, 6230.77)(729.3578, 1731.48)(729.8595, 439.65)	FindByFormula		1	Esi+
516.2865@5.74	516.2865@5.74	516.287	5.74								(539.2743, 1090.13)(517.2937, 29132.5)(518.296, 7839.89)(519.2948, 1700.63)	FindByFormula		1	Esi+
1454.2086@7.946	1454.2086@7.946	1454.21	7.946								(728.1079, 18034.0)(728.6074, 10611.0)(729.1043, 2966.01)(729.6062, 963.94)	FindByFormula		1	Esi+
1307.3053@7.753	1307.3053@7.753	1307.31	7.753								(654.6592, 13897.63)(655.153, 9560.48)(655.6453, 1670.45)(656.1492, 573.31)	FindByFormula		1	Esi+
495.9352@6.204	495.9352@6.204	495.935	6.204								(496.9427, 27505.13)(497.9395, 1270.43)	FindByFormula		1	Esi+
681.4021@6.73	681.4021@6.73	681.402	6.73								(341.7047, 27411.38)(342.2063, 11651.95)(342.7062, 2842.03)(682.4023, 1608.0)(683.3888, 961.74)	FindByFormula		1	Esi+
1307.6053@7.684	1307.6053@7.684	1307.61	7.684								(654.8238, 16545.05)(655.3203, 5730.95)(655.8306, 897.01)	FindByFormula		1	Esi+
761.394@5.59	761.394@5.59	761.394	5.59								(381.7044, 23245.33)(382.2036, 4354.37)(382.6996, 562.87)	FindByFormula		1	Esi+
784.5835@7.761	784.5835@7.761	784.583	7.761								(785.5913, 21157.41)(786.5815, 2105.89)(787.5841, 397.8)	FindByFormula		1	Esi+
784.3862@7.761	784.3862@7.761	784.386	7.761								(785.3936, 17292.7)(786.3877, 4000.47)(787.3833, 792.16)	FindByFormula		1	Esi+
1018.5506@6.403	1018.5506@6.403	1018.55	6.403								(510.2919, 11288.91)(510.7924, 8302.38)(511.2857, 2860.34)	FindByFormula		1	Esi+
766.4272@6.494	766.4272@6.494	766.427	6.494								(384.2194, 21993.66)(384.7211, 9346.27)(385.2221, 3882.56)(385.7143, 1202.83)(767.4326, 787.85)	FindByFormula		1	Esi+
1019.0723@6.527	1019.0723@6.527	1019.07	6.527								(510.5436, 13346.52)(511.0439, 4233.96)(511.5317, 1240.39)	FindByFormula		1	Esi+
1307.9635@7.769	1307.9635@7.769	1307.96	7.769								(654.9892, 15227.66)(655.483, 3376.08)(655.9894, 514.09)	FindByFormula		1	Esi+
1103.6285@7.157	1103.6285@7.157	1103.63	7.157								(552.8218, 6861.61)(553.3206, 7260.39)(553.8212, 2229.71)	FindByFormula		1	Esi+
353.1734@2.637	353.1734@2.637	353.173	2.637								(376.1638, 2311.62)(377.1529, 134.89)(354.1806, 9383.8)(355.1842, 2216.74)(392.1357, 708.9)	FindByFormula		1	Esi+
784.1921@7.753	784.1921@7.753	784.192	7.753								(785.1966, 8904.95)(786.1889, 7086.6)(787.1778, 652.98)	FindByFormula		1	Esi+
510.3044@5.972	510.3044@5.972	510.304	5.972								(256.1598, 9991.18)(256.661, 2909.94)(257.1574, 885.35)(511.3059, 1017.21)	FindByFormula		1	Esi+
480.2468@1.249	480.2468@1.249	480.247	1.249								(481.2542, 24497.63)(482.256, 6526.31)(483.2497, 1359.15)	FindByFormula		1	Esi+
1104.1285@7.157	1104.1285@7.157	1104.13	7.157								(553.0714, 9570.02)(553.5733, 4342.43)(554.0705, 1131.64)	FindByFormula		1	Esi+
491.2544@7.049	491.2544@7.049	491.254	7.049								(492.2649, 12949.85)(493.2695, 3378.35)	FindByFormula		1	Esi+
1054.092@6.544	1054.092@6.544	1054.09	6.544								(528.0538, 7555.91)(528.5515, 6202.6)(529.0408, 1679.89)	FindByFormula		1	Esi+
1054.5836@6.544	1054.5836@6.544	1054.58	6.544								(528.2991, 10574.31)(528.799, 3601.24)	FindByFormula		1	Esi+
556.3466@6.212	556.3466@6.212	556.347	6.212								(279.1806, 12770.08)(279.681, 4221.87)(280.1717, 1271.21)(557.3543, 1177.17)	FindByFormula		1	Esi+
850.9633@6.685	850.9633@6.685	850.963	6.685								(426.4889, 14136.84)(426.9889, 3478.69)	FindByFormula		1	Esi+
407.4283@6.536	407.4283@6.536	407.428	6.536								(408.4355, 11802.23)(409.4388, 363.48)	FindByFormula		1	Esi+
890.0018@6.884	890.0018@6.884	890.002	6.884								(446.0083, 6105.21)(446.5079, 3990.54)(447.0049, 894.38)	FindByFormula		1	Esi+
781.7788@7.753	781.7788@7.753	781.779	7.753								(782.7876, 10664.38)(783.776, 1353.97)	FindByFormula		1	Esi+
503.8864@6.685	503.8864@6.685	503.886	6.685								(504.8937, 12797.99)(505.893, 187.23)	FindByFormula		1	Esi+
781.5826@7.753	781.5826@7.753	781.583	7.753								(782.5896, 9557.1)(783.5841, 2496.37)	FindByFormula		1	Esi+
1610.2751@7.902	1610.2751@7.902	1610.28	7.902								(806.1452, 3369.07)(806.6427, 5707.22)(807.1408, 2542.65)(807.6323, 483.57)	FindByFormula		1	Esi+
1610.7743@7.902	1610.7743@7.902	1610.77	7.902								(806.3984, 6605.03)(806.8965, 4527.4)(807.4024, 1684.37)	FindByFormula		1	Esi+
573.15@4.619	573.15@4.619	573.15	4.619								(574.1571, 5441.45)(575.1544, 1896.27)	FindByFormula		1	Esi+
1302.958@7.745	1302.958@7.745	1302.96	7.745								(652.4868, 6675.19)(652.9838, 2510.5)(653.4802, 503.7)	FindByFormula		1	Esi+
1235.668@7.273	1235.668@7.273	1235.67	7.273								(618.8416, 5204.74)(619.3409, 4111.21)(619.8438, 1779.66)	FindByFormula		1	Esi+
678.8778@6.096	678.8778@6.096	678.878	6.096								(340.4463, 9394.43)(340.9455, 3389.73)	FindByFormula		1	Esi+
781.9799@7.745	781.9799@7.745	781.98	7.745								(782.9872, 9193.84)(783.9759, 629.17)	FindByFormula		1	Esi+
567.2515@6.03	567.2515@6.03	567.251	6.03								(568.2584, 4116.95)(569.2712, 1631.04)	FindByFormula		1	Esi+
971.0516@6.85	971.0516@6.85	971.052	6.85								(486.5337, 7011.18)(487.0337, 4906.3)(487.5304, 840.77)	FindByFormula		1	Esi+
1332.6534@7.98	1332.6534@7.98	1332.65	7.98								(667.3272, 3945.27)(667.8238, 4565.9)(668.3269, 1770.13)	FindByFormula		1	Esi+
841.4598@6.685	841.4598@6.685	841.46	6.685								(421.7373, 5478.6)(422.233, 3625.23)(422.724, 1240.55)	FindByFormula		1	Esi+
373.3651@14.15	373.3651@14.15	373.365	14.15								(374.3732, 4987.25)(375.3764, 1438.17)	FindByFormula		1	Esi+
971.5531@6.834	971.5531@6.834	971.553	6.834								(486.7839, 7393.64)(487.2783, 2714.61)	FindByFormula		1	Esi+
559.4913@18.172	559.4913@18.172	559.491	18.172								(560.5, 4027.73)(561.4985, 1810.89)	FindByFormula		1	Esi+
441.451@7.157	441.451@7.157	441.451	7.157								(442.4581, 7276.34)(443.4506, 1073.74)	FindByFormula		1	Esi+
741.7559@7.918	741.7559@7.918	741.756	7.918								(742.7628, 7674.4)(743.7617, 1345.1)	FindByFormula		1	Esi+
741.9531@7.927	741.9531@7.927	741.953	7.927								(742.9607, 8445.68)(743.9483, 623.37)	FindByFormula		1	Esi+
491.3342@13.285	491.3342@13.285	491.334	13.285								(492.3417, 3872.51)(493.3424, 1383.67)	FindByFormula		1	Esi+
1258.7166@6.685	1258.7166@6.685	1258.72	6.685								(630.3664, 3484.1)(630.8689, 3685.37)(631.358, 1674.65)	FindByFormula		1	Esi+
679.3761@6.096	679.3761@6.096	679.376	6.096								(340.6957, 7574.18)(341.1971, 2101.11)	FindByFormula		1	Esi+
1333.1385@7.877	1333.1385@7.877	1333.14	7.877								(667.5756, 5790.07)(668.0757, 2885.98)(668.5763, 826.57)	FindByFormula		1	Esi+
625.3711@6.798	625.3711@6.798	625.371	6.798								(648.3598, 1097.03)(313.6909, 4358.66)(314.1792, 274.06)(626.3628, 861.04)	FindByFormula		2	Esi+
617.3065@5.955	617.3065@5.955	617.307	5.955								(309.6605, 5068.8)(310.1619, 2674.97)(310.6574, 1057.89)	FindByFormula		1	Esi+
877.4584@6.668	877.4584@6.668	877.458	6.668								(439.737, 4649.07)(440.2386, 3172.15)(440.7263, 601.06)	FindByFormula		1	Esi+
1960.9742@7.761	1960.9742@7.761	1960.97	7.761								(981.4944, 3200.14)(981.9923, 3184.93)(982.4915, 1402.41)	FindByFormula		1	Esi+
737.4168@6.486	737.4168@6.486	737.417	6.486								(369.7155, 7128.54)(370.213, 3581.31)(370.7033, 770.01)	FindByFormula		1	Esi+
1553.7427@7.935	1553.7427@7.935	1553.74	7.935								(777.8795, 5064.52)(778.3827, 3297.14)(778.881, 1172.4)	FindByFormula		1	Esi+
1960.4764@7.761	1960.4764@7.761	1960.48	7.761								(981.2466, 1720.61)(981.7428, 3958.49)(982.2412, 2445.63)(982.7444, 838.87)	FindByFormula		1	Esi+
539.148@6.378	539.148@6.378	539.148	6.378								(270.5782, 7559.28)(271.0669, 95.75)(540.1595, 1720.17)	FindByFormula		1	Esi+
566.9798@6.677	566.9798@6.677	566.98	6.677								(567.9872, 7042.4)(568.9916, 1790.84)	FindByFormula		1	Esi+
551.1677@4.535	551.1677@4.535	551.168	4.535								(552.1757, 3751.92)(553.1675, 333.78)	FindByFormula		1	Esi+
203.1102@4.61	203.1102@4.61	203.11	4.61								(204.1174, 4614.85)(205.1129, 827.63)	FindByFormula		1	Esi+
1553.242@7.935	1553.242@7.935	1553.24	7.935								(777.6258, 2869.67)(778.1378, 3643.83)(778.6285, 1468.98)	FindByFormula		1	Esi+
1259.2258@6.701	1259.2258@6.701	1259.23	6.701								(630.6208, 3838.25)(631.118, 2051.7)(631.6076, 819.28)	FindByFormula		1	Esi+
594.8345@5.914	594.8345@5.914	594.835	5.914								(298.4241, 5440.3)(298.9256, 1334.01)	FindByFormula		1	Esi+
972.4875@6.411	972.4875@6.411	972.487	6.411								(487.2512, 4246.64)(487.7495, 2532.6)	FindByFormula		1	Esi+
1486.812@6.196	1486.812@6.196	1486.81	6.196								(744.4132, 3227.92)(744.9139, 2726.28)(745.4131, 1376.64)	FindByFormula		1	Esi+
518.2021@1.232	518.2021@1.232	518.202	1.232								(519.2096, 7531.39)(520.2084, 2733.85)	FindByFormula		1	Esi+
1017.0462@6.013	1017.0462@6.013	1017.05	6.013								(509.5306, 3889.94)(510.0292, 2282.85)(510.5204, 608.84)	FindByFormula		1	Esi+
293.0586@1.19	293.0586@1.19	293.059	1.19								(294.0647, 9947.06)(295.0694, 1441.21)	FindByFormula		1	Esi+
863.429@6.063	863.429@6.063	863.429	6.063								(432.7224, 3050.71)(433.223, 1973.98)	FindByFormula		1	Esi+
505.1256@6.561	505.1256@6.561	505.126	6.561								(506.133, 5414.95)(507.1418, 1107.7)	FindByFormula		1	Esi+
266.1238@4.35	266.1238@4.35	266.124	4.35								(267.1289, 4259.27)(268.1199, 169.18)	FindByFormula		1	Esi+
1138.6119@7.513	1138.6119@7.513	1138.61	7.513								(570.3126, 3032.68)(570.8158, 2571.15)(571.3089, 1358.88)	FindByFormula		1	Esi+
519.4992@18.185	519.4992@18.185	519.499	18.185								(520.5071, 2601.09)(521.508, 1083.5)	FindByFormula		1	Esi+
741.5598@7.918	741.5598@7.918	741.56	7.918								(742.5669, 3959.41)(743.5611, 2493.57)	FindByFormula		1	Esi+
1367.133@6.66	1367.133@6.66	1367.13	6.66								(684.574, 3799.13)(685.0753, 2098.37)	FindByFormula		1	Esi+
373.9689@1.14	373.9689@1.14	373.969	1.14								(374.9762, 11460.63)(375.9808, 1242.67)	FindByFormula		1	Esi+
975.0125@6.37	975.0125@6.37	975.013	6.37								(488.5139, 4493.04)(489.0118, 1453.19)	FindByFormula		1	Esi+
491.9251@7.041	491.9251@7.041	491.925	7.041								(492.9322, 7113.97)(493.9466, 982.7)	FindByFormula		1	Esi+
525.1366@4.452	525.1366@4.452	525.137	4.452								(526.1439, 4716.17)(527.1467, 1137.54)	FindByFormula		1	Esi+
524.94@7.14	524.94@7.14	524.94	7.14								(525.9474, 6116.46)(526.9513, 1371.8)	FindByFormula		1	Esi+
969.0348@7.0	969.0348@7.0	969.035	7								(485.5248, 3685.58)(486.0322, 2363.23)	FindByFormula		1	Esi+
818.4473@6.246	818.4473@6.246	818.447	6.246								(410.2314, 4474.11)(410.7345, 2091.81)	FindByFormula		1	Esi+
568.3189@6.113	568.3189@6.113	568.319	6.113								(285.1669, 5463.06)(285.6675, 1871.54)	FindByFormula		1	Esi+
167.0974@3.462	167.0974@3.462	167.097	3.462								(168.1043, 6089.5)(169.1081, 266.55)	FindByFormula		1	Esi+
885.9821@6.768	885.9821@6.768	885.982	6.768								(443.9984, 5589.03)(444.4972, 3501.99)	FindByFormula		1	Esi+
475.224@6.055	475.224@6.055	475.224	6.055								(476.2311, 5293.76)(477.2385, 1594.37)	FindByFormula		1	Esi+
1017.5481@6.005	1017.5481@6.005	1017.55	6.005								(509.7813, 2852.29)(510.273, 1281.35)	FindByFormula		1	Esi+
841.9587@6.685	841.9587@6.685	841.959	6.685								(421.9867, 5260.34)(422.4842, 1778.93)	FindByFormula		1	Esi+
1853.9015@7.927	1853.9015@7.927	1853.9	7.927								(928.4553, 3277.33)(928.9528, 1602.37)	FindByFormula		1	Esi+
756.3874@6.187	756.3874@6.187	756.387	6.187								(379.2012, 3661.71)(379.7016, 1488.54)	FindByFormula		1	Esi+
737.9189@6.511	737.9189@6.511	737.919	6.511								(369.9666, 7157.46)(370.4665, 1325.03)	FindByFormula		1	Esi+
894.4716@6.942	894.4716@6.942	894.472	6.942								(448.2432, 4087.66)(448.7428, 2302.08)	FindByFormula		1	Esi+
972.9834@6.411	972.9834@6.411	972.983	6.411								(487.4994, 5426.32)(487.9966, 1639.16)	FindByFormula		1	Esi+
969.532@6.83	969.532@6.83	969.532	6.83								(485.7765, 3367.96)(486.2706, 2050.21)	FindByFormula		1	Esi+
861.9625@6.171	861.9625@6.171	861.962	6.171								(431.9888, 4441.13)(432.4804, 1416.36)	FindByFormula		1	Esi+
877.9587@6.652	877.9587@6.652	877.959	6.652								(439.9865, 6071.59)(440.4826, 1661.76)	FindByFormula		1	Esi+
903.4602@6.892	903.4602@6.892	903.46	6.892								(452.7347, 3442.52)(453.2455, 2918.71)	FindByFormula		1	Esi+
755.9621@7.96	755.9621@7.96	755.962	7.96								(756.9698, 4251.23)(757.964, 735.59)	FindByFormula		1	Esi+
564.1066@1.082	564.1066@1.082	564.107	1.082								(283.0608, 8015.03)(283.5589, 2527.82)	FindByFormula		1	Esi+
903.9474@6.892	903.9474@6.892	903.947	6.892								(452.9816, 4037.84)(453.4788, 1430.24)	FindByFormula		1	Esi+
588.6336@7.149	588.6336@7.149	588.634	7.149								(589.6397, 4080.61)(590.6543, 618.29)	FindByFormula		1	Esi+
571.3127@7.987	571.3127@7.987	571.313	7.987								(572.3221, 2957.63)(573.3183, 1304.58)	FindByFormula		3	Esi+
860.9545@5.856	860.9545@5.856	860.955	5.856								(431.4849, 3412.84)(431.9809, 1781.24)	FindByFormula		1	Esi+
915.8434@6.859	915.8434@6.859	915.843	6.859								(458.93, 3842.4)(459.4151, 505.48)	FindByFormula		1	Esi+
861.4507@5.856	861.4507@5.856	861.451	5.856								(431.7326, 2440.9)(432.2279, 1235.39)	FindByFormula		1	Esi+
716.9081@6.08	716.9081@6.08	716.908	6.08								(359.4611, 4369.68)(359.9622, 1953.41)	FindByFormula		1	Esi+
540.3489@6.627	540.3489@6.627	540.349	6.627								(271.1826, 5278.31)(271.6843, 1505.96)	FindByFormula		1	Esi+
839.4666@6.71	839.4666@6.71	839.467	6.71								(420.7429, 4329.31)(421.2324, 1603.9)	FindByFormula		1	Esi+
301.2727@12.262	301.2727@12.262	301.273	12.262								(302.2803, 3088.7)(303.2783, 792.09)	FindByFormula		1	Esi+
793.2174@4.452	793.2174@4.452	793.217	4.452								(794.2248, 2810.98)(795.2267, 1123.95)	FindByFormula		1	Esi+
377.8604@6.875	377.8604@6.875	377.86	6.875								(378.868, 4113.71)(379.8657, 598.77)	FindByFormula		1	Esi+
679.0489@6.527	679.0489@6.527	679.049	6.527								(680.0569, 2694.47)(681.059, 983.8)	FindByFormula		1	Esi+
679.3803@6.519	679.3803@6.519	679.38	6.519								(680.3889, 3584.83)(681.3738, 691.49)	FindByFormula		1	Esi+
926.013@6.9	926.013@6.9	926.013	6.9								(464.0139, 4348.0)(464.513, 1188.58)	FindByFormula		1	Esi+
545.6105@7.273	545.6105@7.273	545.611	7.273								(546.618, 4179.3)(547.6192, 1098.23)	FindByFormula		1	Esi+
491.9187@6.9	491.9187@6.9	491.919	6.9								(492.9259, 3538.64)(493.9431, 745.11)	FindByFormula		1	Esi+
832.0578@6.892	832.0578@6.892	832.058	6.892								(833.0653, 2993.83)(834.0691, 808.82)	FindByFormula		1	Esi+
819.1994@7.736	819.1994@7.736	819.199	7.736								(820.2079, 2540.26)(821.1996, 837.81)	FindByFormula		1	Esi+
566.1037@1.082	566.1037@1.082	566.104	1.082								(284.0586, 4943.96)(284.5574, 1759.06)	FindByFormula		1	Esi+
320.021@1.107	320.021@1.107	320.021	1.107								(321.0286, 4566.01)(322.0296, 1098.39)	FindByFormula		1	Esi+
427.0699@1.225	427.0699@1.225	427.07	1.225								(428.0759, 3049.82)(429.0739, 478.49)	FindByFormula		1	Esi+

## Sheet: Coffee Neat
Compound	Compound Name	Mass	Retention Time	KEGG ID	HMP ID	LMP ID	Annotations	Alignment Value	CAS Number	ChEBI ID	CompositeSpectrum	CompoundAlgo	Formula	Frequency	Ionization mode	METLIN ID	MS2 Composite Spectrum	MS2 Count	NCBI gi	PubChem ID	Score (DB)	Score (Lib)	Score (MFG)	Score (Tgt)	Score	Swiss-Prot ID
(2Z,4'Z)-2-(5-Methylthio-4-penten-2-ynylidene)-1,6-dioxaspiro[4.4]non-3-ene	(2Z,4'Z)-2-(5-Methylthio-4-penten-2-ynylidene)-1,6-dioxaspiro[4.4]non-3-ene	234.074	2.878		HMDB32660		(2Z,4'Z)-2-(5-Methylthio-4-penten-2-ynylidene)-1,6-dioxaspiro[4.4]non-3-ene [ C13 H14 O2 S, tgt=, overall=58.88, db=58.88 ]				(257.063, 22009.46)(258.0707, 2491.32)(491.1381, 2119.49)(235.0793, 30297.78)(236.0885, 5853.79)	FindByFormula	C13 H14 O2 S	3	Esi+						58.88				58.88
(3b,24R,25x)-26-Benzoyloxystigmast-5-ene-3-ol	(3b,24R,25x)-26-Benzoyloxystigmast-5-ene-3-ol	534.405	18.275		HMDB34553		(3b,24R,25x)-26-Benzoyloxystigmast-5-ene-3-ol [ C36 H54 O3, tgt=, overall=73.30, db=73.30, CAS ID=234429-47-1, HMP ID=HMDB34553 ]		234429-47-1		(535.4136, 9719.43)(536.4168, 3970.31)	FindByFormula	C36 H54 O3	2	Esi+						73.3				73.3
1-(11Z-docosenoyl)-glycero-3-phospho-(1'-myo-inositol)	1-(11Z-docosenoyl)-glycero-3-phospho-(1'-myo-inositol)	654.371	11.085				1-(11Z-docosenoyl)-glycero-3-phospho-(1'-myo-inositol) [ C31 H59 O12 P, tgt=, overall=67.09, db=67.09 ]				(677.3636, 44814.12)(678.366, 21335.91)(679.3628, 7419.17)(655.381, 50179.87)(656.3798, 23143.3)(657.3708, 6660.81)	FindByFormula	C31 H59 O12 P	3	Esi+						67.09				67.09
11-Methylgerberinol	11-Methylgerberinol Esi+1.7330002	378.113	1.733		HMDB41441		11-Methylgerberinol [ C22 H18 O6, tgt=, overall=75.07, db=75.07, CAS ID=173559-76-7, HMP ID=HMDB41441 ]		173559-76-7		(379.1202, 12230.74)(380.1212, 2461.74)(381.1123, 1118.14)	FindByFormula	C22 H18 O6	3	Esi+						75.07				75.07
1-Furfurylpyrrolidine	1-Furfurylpyrrolidine	151.098	5.199		HMDB40037		1-Furfurylpyrrolidine [ C9 H13 N O, tgt=, overall=72.93, db=72.93, CAS ID=61893-12-7, HMP ID=HMDB40037 ]		61893-12-7		(152.1058, 53448.8)(153.1059, 5141.68)(303.2021, 4192.54)	FindByFormula	C9 H13 N O	2	Esi+						72.93				72.93
2,3-Dihydro-5-(5-methyl-2-furanyl)-1H-pyrrolizine	2,3-Dihydro-5-(5-methyl-2-furanyl)-1H-pyrrolizine	187.098	6.886		HMDB40012		2,3-Dihydro-5-(5-methyl-2-furanyl)-1H-pyrrolizine [ C12 H13 N O, tgt=, overall=75.08, db=75.08, HMP ID=HMDB40012 ]				(188.1059, 64459.49)(189.1067, 10061.07)	FindByFormula	C12 H13 N O	9	Esi+						75.08				75.08
2-amino-14,16-dimethyloctadecan-3-ol	2-amino-14,16-dimethyloctadecan-3-ol	313.333	12.621				2-amino-14,16-dimethyloctadecan-3-ol [ C20 H43 N O, tgt=, overall=83.11, db=83.11 ]				(314.3407, 12607.82)(315.3435, 2925.6)	FindByFormula	C20 H43 N O	1	Esi+						83.11				83.11
2-Hexaprenyl-3-methyl-6-methoxy-1,4 benzoquinone	2-Hexaprenyl-3-methyl-6-methoxy-1,4 benzoquinone	560.421	17.834	C05804	HMDB06819		2-Hexaprenyl-3-methyl-6-methoxy-1,4 benzoquinone [ C38 H56 O3, tgt=, overall=71.01, db=71.01, KEGG ID=C05804, HMP ID=HMDB06819 ]				(561.4285, 5074.55)(562.4318, 2102.05)	FindByFormula	C38 H56 O3	2	Esi+						71.01				71.01
2-Hexylbenzothiazole	2-Hexylbenzothiazole Esi+2.1	219.111	2.1		HMDB40032		2-Hexylbenzothiazole [ C13 H17 N S, tgt=, overall=73.57, db=73.57, CAS ID=65718-88-9, HMP ID=HMDB40032 ]		65718-88-9		(220.1164, 391941.53)(221.1174, 50894.32)	FindByFormula	C13 H17 N S	3	Esi+						73.57				73.57
2-Hydroxy-imipramine glucuronide	2-Hydroxy-imipramine glucuronide Esi+9.0300045	472.227	9.03		HMDB60717		2-Hydroxy-imipramine glucuronide [ C25 H32 N2 O7, tgt=, overall=54.51, db=54.51, HMP ID=HMDB60717 ]				(495.2134, 5293.69)(237.1203, 2769.67)(475.2461, 22904.16)(490.2589, 23752.23)(491.252, 10157.23)	FindByFormula	C25 H32 N2 O7	70	Esi+						54.51				54.51
2S-dimethylaminooctadecane-1,3R-diol	2S-dimethylaminooctadecane-1,3R-diol	329.328	11.932			LMSP01080056	2S-dimethylaminooctadecane-1,3R-diol [ C20 H43 N O2, tgt=, overall=98.54, db=98.54 ]				(330.336, 43993.23)(331.3386, 9950.78)(332.3417, 1295.34)	FindByFormula	C20 H43 N O2	2	Esi+						98.54				98.54
3-Methoxytyrosine	3-Methoxytyrosine	211.082	1.853		HMDB01434		3-Methoxytyrosine [ C10 H13 N O4, tgt=, overall=81.85, db=81.85, CAS ID=7636-26-2, HMP ID=HMDB01434 ]		7636-26-2		(212.0906, 57026.94)(213.0955, 6890.84)(250.0372, 22448.8)	FindByFormula	C10 H13 N O4	43	Esi+						81.85				81.85
3-Phenylpropionylglycine	3-Phenylpropionylglycine	207.089	10.17		HMDB02042		3-Phenylpropionylglycine [ C11 H13 N O3, tgt=, overall=72.98, db=72.98, CAS ID=20989-69-9, HMP ID=HMDB02042 ]		20989-69-9		(208.0956, 33150.3)(209.1036, 5486.14)	FindByFormula	C11 H13 N O3	2	Esi+						72.98				72.98
4-(dimethylamino)cinnamaldehyde	4-(dimethylamino)cinnamaldehyde	175.099	6.9				4-(dimethylamino)cinnamaldehyde [ C11 H13 N O, tgt=, overall=83.22, db=83.22, CAS ID=6203-18-5, METLIN ID=85013 ]		6203-18-5		(176.1062, 107558.29)(177.1083, 14166.46)	FindByFormula	C11 H13 N O	3	Esi+						83.22				83.22
4,5-Dimethoxy-1,2-benzenedicarboxylic acid	4,5-Dimethoxy-1,2-benzenedicarboxylic acid	226.046	3.484		HMDB33893		4,5-Dimethoxy-1,2-benzenedicarboxylic acid [ C10 H10 O6, tgt=, overall=81.23, db=81.23, CAS ID=577-68-4, HMP ID=HMDB33893 ]		577-68-4		(227.0547, 14564.93)(228.0608, 1444.17)	FindByFormula	C10 H10 O6	2	Esi+						81.23				81.23
4-Hydroxyandrostenedione glucuronide	4-Hydroxyandrostenedione glucuronide	478.218	8.305		HMDB10315		4-Hydroxyandrostenedione glucuronide [ C25 H34 O9, tgt=, overall=74.06, db=74.06, HMP ID=HMDB10315 ]				(501.217, 2562.52)(479.2288, 4265.85)(480.2277, 1206.08)	FindByFormula	C25 H34 O9	2	Esi+						74.06				74.06
4-Methyldibenzothiophene	4-Methyldibenzothiophene	198.051	6.221		HMDB40164		4-Methyldibenzothiophene [ C13 H10 S, tgt=, overall=63.57, db=63.57, CAS ID=7372-88-5, HMP ID=HMDB40164 ]		7372-88-5		(221.0365, 797.47)(199.0578, 10355.69)(200.0636, 431.67)(397.0488, 605.39)	FindByFormula	C13 H10 S	5	Esi+						63.57				63.57
5,6,7-Trihydroxy-4'-methoxyflavanone 7-(2-p-coumaroylglucoside)	5,6,7-Trihydroxy-4'-methoxyflavanone 7-(2-p-coumaroylglucoside)	610.168	2.079			LMPK12140617	5,6,7-Trihydroxy-4'-methoxyflavanone 7-(2-p-coumaroylglucoside) [ C31 H30 O13, tgt=, overall=85.11, db=85.11 ]				(611.1786, 3673.47)(612.181, 1127.46)(613.1674, 401.05)	FindByFormula	C31 H30 O13	3	Esi+						85.11				85.11
5,7-Dihydroxy-3,6-dimethoxyflavone	5,7-Dihydroxy-3,6-dimethoxyflavone	314.079	7.908				5,7-Dihydroxy-3,6-dimethoxyflavone [ C17 H14 O6, tgt=, overall=81.76, db=81.76, CAS ID=59917-40-7 ]		59917-40-7		(158.0475, 12276.71)(158.5487, 2074.3)	FindByFormula	C17 H14 O6	4	Esi+						81.76				81.76
6''-Malonylgenistin	6''-Malonylgenistin	518.099	1.622	C16192	HMDB29529		6''-Malonylgenistin [ C24 H22 O13, tgt=, overall=62.47, db=62.47, CAS ID=51011-05-3, KEGG ID=C16192, HMP ID=HMDB29529 ]		51011-05-3		(260.0587, 9966.69)(260.5582, 2403.42)	FindByFormula	C24 H22 O13	2	Esi+						62.47				62.47
7-Azaindolizine	7-Azaindolizine	118.053	2.812		HMDB33576		7-Azaindolizine [ C7 H6 N2, tgt=, overall=70.67, db=70.67, CAS ID=274-45-3, HMP ID=HMDB33576 ]		274-45-3		(119.0605, 4011.24)(120.0535, 127.01)	FindByFormula	C7 H6 N2	1	Esi+						70.67				70.67
7-Ethoxy-4-methyl-2H-1-benzopyran-2-one	7-Ethoxy-4-methyl-2H-1-benzopyran-2-one	204.079	9.258		HMDB35095		7-Ethoxy-4-methyl-2H-1-benzopyran-2-one [ C12 H12 O3, tgt=, overall=81.84, db=81.84, CAS ID=87-05-8, HMP ID=HMDB35095 ]		87-05-8		(205.0847, 120807.15)(206.0888, 18378.71)	FindByFormula	C12 H12 O3	3	Esi+						81.84				81.84
8-Caffeoyl-3,4-dihydro-5,7-dihydroxy-4-phenylcoumarin	8-Caffeoyl-3,4-dihydro-5,7-dihydroxy-4-phenylcoumarin	418.109	2.42			LMPK12120268	8-Caffeoyl-3,4-dihydro-5,7-dihydroxy-4-phenylcoumarin [ C24 H18 O7, tgt=, overall=63.15, db=63.15, Lipid ID=LMPK12120268, METLIN ID=52071 ]				(419.116, 5220.22)(420.1209, 1074.95)	FindByFormula	C24 H18 O7	2	Esi+						63.15				63.15
8-Hydroxy-7-methoxy-2H-1-benzopyran-2-one	8-Hydroxy-7-methoxy-2H-1-benzopyran-2-one Esi+8.488	192.041	8.488		HMDB30692		8-Hydroxy-7-methoxy-2H-1-benzopyran-2-one [ C10 H8 O4, tgt=, overall=74.17, db=74.17, CAS ID=19492-03-6, HMP ID=HMDB30692 ]		19492-03-6		(193.0496, 23813.17)(194.0633, 2664.67)	FindByFormula	C10 H8 O4	1	Esi+						74.17				74.17
9-Hydroxy-4-methoxypsoralen	9-Hydroxy-4-methoxypsoralen	232.035	1.235		HMDB36628		9-Hydroxy-4-methoxypsoralen [ C12 H8 O5, tgt=, overall=74.68, db=74.68, CAS ID=1603-47-0, HMP ID=HMDB36628 ]		1603-47-0		(255.0284, 102.78)(233.043, 182325.25)(234.0463, 14615.88)	FindByFormula	C12 H8 O5	3	Esi+						74.68				74.68
Anhalamine	Anhalamine	209.105	2.208	C12231			Anhalamine [ C11 H15 N O3, tgt=, overall=82.16, db=82.16, KEGG ID=C12231 ]				(210.1117, 7530.22)(211.1142, 1159.98)	FindByFormula	C11 H15 N O3	1	Esi+						82.16				82.16
Asn His His	Asn His His	406.172	8.617				Asn His His [ C16 H22 N8 O5, tgt=, overall=53.95, db=53.95, METLIN ID=16909 ]				(407.182, 7479.47)(408.1859, 2330.85)(851.2443, 6495.59)(445.1407, 4869.18)(424.1945, 3628.99)(425.1902, 127.55)	FindByFormula	C16 H22 N8 O5	19	Esi+						53.95				53.95
Benzylamine	Benzylamine	107.073	2.12	C15562	HMDB33871		Benzylamine [ C7 H9 N, tgt=, overall=83.00, db=83.00, CAS ID=100-46-9, KEGG ID=C15562, HMP ID=HMDB33871 ]		100-46-9		(108.0811, 45279.88)(109.0823, 4107.07)	FindByFormula	C7 H9 N	2	Esi+						83				83
C12 H14 N3	C12 H14 N3	200.111	8.722				[ C12 H14 N3, tgt=, overall=74.50, mfg=74.50 ]				(101.0618, 6385.24)(423.1893, 4640.92)(424.1992, 1428.23)(201.1251, 7991.92)(202.1303, 1589.59)(218.1329, 12539.79)	FindByFormula	C12 H14 N3	31	Esi+								74.5		74.5
C22 H25 N6 S	C22 H25 N6 S	405.188	8.62				[ C22 H25 N6 S, tgt=, overall=77.35, mfg=77.35 ]				(429.1725, 30948.64)(406.195, 4597.83)(407.1937, 1543.7)(408.1815, 531.57)	FindByFormula	C22 H25 N6 S	43	Esi+								77.35		77.35
Captopril	Captopril	217.079	5.793		HMDB15328		Captopril [ C9 H15 N O3 S, tgt=, overall=58.60, db=58.60, CAS ID=62571-86-2, HMP ID=HMDB15328 ]		62571-86-2		(218.0859, 9721.14)(219.089, 2244.65)	FindByFormula	C9 H15 N O3 S	1	Esi+						58.6				58.6
Chrysoeriol 7-glucuronide	Chrysoeriol 7-glucuronide	476.092	1.618				Chrysoeriol 7-glucuronide [ C22 H20 O12, tgt=, overall=60.26, db=60.26, CAS ID=29741-07-9 ]		29741-07-9		(239.0533, 6653.21)(239.5527, 1377.75)(477.1118, 813.07)	FindByFormula	C22 H20 O12	2	Esi+						60.26				60.26
cis-(Homo)3-aconitate	cis-(Homo)3-aconitate Esi+2.129	216.061	2.129	C20582			cis-(Homo)3-aconitate [ C9 H12 O6, tgt=, overall=71.40, db=71.40, KEGG ID=C20582 ]				(217.0704, 22294.99)(218.0697, 3225.39)	FindByFormula	C9 H12 O6	2	Esi+						71.4				71.4
Cnidimol 7-glucoside	Cnidimol 7-glucoside Esi+6.148	438.153	6.148		HMDB40502		Cnidimol 7-glucoside [ C21 H26 O10, tgt=, overall=59.87, db=59.87, CAS ID=121748-72-9, HMP ID=HMDB40502 ]		121748-72-9		(439.1605, 9816.78)(440.1696, 3092.82)	FindByFormula	C21 H26 O10	2	Esi+						59.87				59.87
Crocetin	Crocetin Esi+10.322	328.166	10.322				Crocetin [ C20 H24 O4, tgt=, overall=60.58, db=60.58 ]				(329.173, 3478.4)(330.1729, 1050.03)(331.1679, 263.42)	FindByFormula	C20 H24 O4	3	Esi+						60.58				60.58
Cucurbitacin S	Cucurbitacin S	498.302	11.248	C08806		LMST01010116	Cucurbitacin S [ C30 H42 O6, tgt=, overall=58.00, db=58.00, Lipid ID=LMST01010116, KEGG ID=C08806, METLIN ID=41679 ]				(521.2925, 23943.19)(522.2905, 8066.45)(499.3108, 34124.85)(500.3096, 10277.76)(537.2627, 5544.34)(538.2597, 3228.57)	FindByFormula	C30 H42 O6	2	Esi+						58				58
Cyclohexylamine	Cyclohexylamine	99.1037	1.775	C00571	HMDB31404		Cyclohexylamine [ C6 H13 N, tgt=, overall=85.00, db=85.00, CAS ID=108-91-8, KEGG ID=C00571, HMP ID=HMDB31404 ]		108-91-8		(100.1124, 97533.84)(101.114, 7665.27)	FindByFormula	C6 H13 N	13	Esi+						85				85
DCI	DCI	247.055	1.831	C11772			DCI [ C11 H15 Cl2 N O, tgt=, overall=54.78, db=54.78, KEGG ID=C11772 ]				(248.0592, 21173.51)(249.0642, 2593.69)	FindByFormula	C11 H15 Cl2 N O	7	Esi+						54.78				54.78
Deacetylnomilinic acid	Deacetylnomilinic acid Esi+9.264	490.225	9.264		HMDB35073		Deacetylnomilinic acid [ C26 H34 O9, tgt=, overall=53.28, db=53.28, CAS ID=35930-21-3, HMP ID=HMDB35073 ]		35930-21-3		(513.2106, 5652.12)(514.2169, 3040.4)(491.2264, 1027.28)(492.2221, 568.89)	FindByFormula	C26 H34 O9	3	Esi+						53.28				53.28
Debromohymenialdisine	Debromohymenialdisine	245.091	6.331	C19897			Debromohymenialdisine [ C11 H11 N5 O2, tgt=, overall=76.78, db=76.78, KEGG ID=C19897, METLIN ID=73418 ]				(246.0982, 16604.21)(247.1014, 3429.03)	FindByFormula	C11 H11 N5 O2	1	Esi+						76.78				76.78
Erinapyrone A	Erinapyrone A	142.063	5.296		HMDB41426		Erinapyrone A [ C7 H10 O3, tgt=, overall=70.95, db=70.95, CAS ID=146064-66-6, HMP ID=HMDB41426 ]		146064-66-6		(143.0685, 34332.0)(144.0788, 3578.92)	FindByFormula	C7 H10 O3	2	Esi+						70.95				70.95
Flutamide	Flutamide	276.077	2.551	C07653	HMDB14642		Flutamide [ C11 H11 F3 N2 O3, tgt=, overall=72.55, db=72.55, CAS ID=13311-84-7, KEGG ID=C07653, HMP ID=HMDB14642 ]		13311-84-7		(299.0671, 7213.52)(277.0797, 44388.73)(278.0914, 6644.3)	FindByFormula	C11 H11 F3 N2 O3	2	Esi+						72.55				72.55
Formononetin 7-(2-p-hydroxybenzoylglucoside)	Formononetin 7-(2-p-hydroxybenzoylglucoside)	550.151	3.425		HMDB38773		Formononetin 7-(2-p-hydroxybenzoylglucoside) [ C29 H26 O11, tgt=, overall=69.29, db=69.29, CAS ID=122130-27-2, HMP ID=HMDB38773 ]		122130-27-2		(551.1574, 4125.36)(552.1612, 1042.99)	FindByFormula	C29 H26 O11	1	Esi+						69.29				69.29
Furfuryl acetate	Furfuryl acetate	140.049	1.404		HMDB34246		Furfuryl acetate [ C7 H8 O3, tgt=, overall=87.41, db=87.41, CAS ID=623-17-6, HMP ID=HMDB34246 ]		623-17-6		(163.0525, 4858.76)(141.0547, 381955.1)(142.0575, 29073.95)(179.0145, 574.75)	FindByFormula	C7 H8 O3	39	Esi+						87.41				87.41
Gamma-glutamyl-Glycine	Gamma-glutamyl-Glycine	203.089	7.289		HMDB29149		Gamma-glutamyl-Glycine [ C7 H13 N3 O4, tgt=, overall=67.92, db=67.92, HMP ID=HMDB29149 ]				(204.0975, 48512.8)(205.1003, 9387.17)	FindByFormula	C7 H13 N3 O4	2	Esi+						67.92				67.92
Gamma-glutamyl-Proline	Gamma-glutamyl-Proline	243.127	7.281		HMDB29157		Gamma-glutamyl-Proline [ C10 H17 N3 O4, tgt=, overall=69.94, db=69.94, HMP ID=HMDB29157 ]				(244.128, 331936.8)(245.1294, 63426.53)	FindByFormula	C10 H17 N3 O4	27	Esi+						69.94				69.94
Gentianine	Gentianine Esi+5.5540004	175.062	5.554	C06525			Gentianine [ C10 H9 N O2, tgt=, overall=86.93, db=86.93, KEGG ID=C06525 ]				(176.0708, 182297.48)(177.0746, 19827.71)	FindByFormula	C10 H9 N O2	20	Esi+						86.93				86.93
Gln Pro Ala	Gln Pro Ala	314.161	11.391				Gln Pro Ala [ C13 H22 N4 O5, tgt=, overall=51.09, db=51.09, METLIN ID=23300 ]				(315.1688, 13807.33)(316.1663, 4638.65)	FindByFormula	C13 H22 N4 O5	2	Esi+						51.09				51.09
Glycerol 1-propanoate	Glycerol 1-propanoate	148.073	2.885		HMDB31639		Glycerol 1-propanoate [ C6 H12 O4, tgt=, overall=86.98, db=86.98, CAS ID=624-47-5, HMP ID=HMDB31639 ]		624-47-5		(171.0629, 31508.04)(172.0668, 2433.77)(149.0794, 5611.92)(150.0732, 133.41)	FindByFormula	C6 H12 O4	4	Esi+						86.98				86.98
Guanidinoproclavaminic acid	Guanidinoproclavaminic acid	244.119	9.945	C06657			Guanidinoproclavaminic acid [ C9 H16 N4 O4, tgt=, overall=55.61, db=55.61, KEGG ID=C06657 ]				(245.1271, 44386.86)(246.1256, 11020.03)(247.1193, 5863.68)	FindByFormula	C9 H16 N4 O4	3	Esi+						55.61				55.61
Gynocardin	Gynocardin	303.094	3.42	C08331	HMDB29913		Gynocardin [ C12 H17 N O8, tgt=, overall=81.91, db=81.91, CAS ID=14332-17-3, KEGG ID=C08331, HMP ID=HMDB29913 ]		14332-17-3		(304.1019, 4605.35)(305.1051, 770.51)	FindByFormula	C12 H17 N O8	4	Esi+						81.91				81.91
Harmalol	Harmalol Esi+10.347	200.094	10.347		HMDB29838		Harmalol [ C12 H12 N2 O, tgt=, overall=61.34, db=61.34 ]				(201.1012, 4809.03)(202.1012, 1049.17)	FindByFormula	C12 H12 N2 O	1	Esi+						61.34				61.34
Hydroxyfluoroprednisolone butyrate	Hydroxyfluoroprednisolone butyrate	508.225	8.264		HMDB61149		Hydroxyfluoroprednisolone butyrate [ C27 H34 F2 O7, tgt=, overall=50.38, db=50.38, HMP ID=HMDB61149 ]				(531.2208, 7188.64)(509.2347, 17860.16)(510.2328, 10554.54)	FindByFormula	C27 H34 F2 O7	2	Esi+						50.38				50.38
Hypoglycin B	Hypoglycin B	270.121	5.823	C08280	HMDB29428		Hypoglycin B [ C12 H18 N2 O5, tgt=, overall=67.20, db=67.20, CAS ID=502-37-4, KEGG ID=C08280, HMP ID=HMDB29428 ]		502-37-4		(271.1264, 77064.35)(272.128, 13981.43)	FindByFormula	C12 H18 N2 O5	2	Esi+						67.2				67.2
Isosalsolidine	Isosalsolidine Esi+6.131	203.09	6.131		HMDB41526		Isosalsolidine [ C12 H13 N O2, tgt=, overall=53.83, db=53.83, HMP ID=HMDB41526 ]				(204.0988, 67039.51)(205.1082, 14749.33)	FindByFormula	C12 H13 N O2	2	Esi+						53.83				53.83
Juglone glucoside	Juglone glucoside Esi+8.11	336.088	8.11		HMDB33563		Juglone glucoside [ C16 H16 O8, tgt=, overall=61.60, db=61.60, CAS ID=22427-35-6, HMP ID=HMDB33563 ]		22427-35-6		(337.0923, 24814.97)(338.1097, 5009.27)(673.2917, 6430.23)	FindByFormula	C16 H16 O8	6	Esi+						61.6				61.6
Licoricesaponin E2	Licoricesaponin E2	820.389	7.653		HMDB38719		Licoricesaponin E2 [ C42 H60 O16, tgt=, overall=69.31, db=69.31, CAS ID=119418-01-8, HMP ID=HMDB38719 ]		119418-01-8		(821.4038, 50510.22)(822.4033, 27210.55)(823.3983, 10095.72)	FindByFormula	C42 H60 O16	2	Esi+						69.31				69.31
Licoricone	Licoricone	382.134	9.205	C17765	HMDB29515		Licoricone [ C22 H22 O6, tgt=, overall=55.21, db=55.21, CAS ID=51847-92-8, KEGG ID=C17765, HMP ID=HMDB29515 ]		51847-92-8		(383.1491, 6873.62)(384.1567, 2741.82)	FindByFormula	C22 H22 O6	2	Esi+						55.21				55.21
L-Thyronine	L-Thyronine	273.1	4.239		HMDB00667		L-Thyronine [ C15 H15 N O4, tgt=, overall=84.14, db=84.14, CAS ID=1596-67-4, METLIN ID=5637, HMP ID=HMDB00667 ]		1596-67-4		(274.1078, 67824.27)(275.1109, 13164.32)	FindByFormula	C15 H15 N O4	3	Esi+						84.14				84.14
Meteloidine	Meteloidine Esi+5.712	255.131	5.712	C10861			Meteloidine [ C13 H21 N O4, tgt=, overall=54.10, db=54.10, CAS ID=526-13-6, KEGG ID=C10861, METLIN ID=68637 ]		526-13-6		(278.1346, 59021.64)(279.1344, 14289.01)	FindByFormula	C13 H21 N O4	2	Esi+						54.1				54.1
N- (3-Trifluoromethylphenyl)Piperazine (TFMPP)	N- (3-Trifluoromethylphenyl)Piperazine (TFMPP)	230.103	9.297				N- (3-Trifluoromethylphenyl)Piperazine (TFMPP) [ C11 H13 F3 N2, tgt=, overall=75.87, db=75.87, CAS ID=15532-75-9, METLIN ID=44359 ]		15532-75-9		(231.1092, 68615.95)(232.1117, 12634.43)	FindByFormula	C11 H13 F3 N2	2	Esi+						75.87				75.87
N6-Galacturonyl-L-lysine Esi+12.167	N6-Galacturonyl-L-lysine Esi+12.167	322.139	12.167		HMDB33106		N6-Galacturonyl-L-lysine [ C12 H22 N2 O8, tgt=, overall=73.34, db=73.34, CAS ID=220718-57-0, HMP ID=HMDB33106 ]		220718-57-0		(323.1464, 5554.57)(324.1487, 1134.8)	FindByFormula	C12 H22 N2 O8	1	Esi+						73.34				73.34
Na-p-Hydroxycoumaroyltryptophan	Na-p-Hydroxycoumaroyltryptophan Esi+10.276	350.13	10.276		HMDB41370		Na-p-Hydroxycoumaroyltryptophan [ C20 H18 N2 O4, tgt=, overall=99.17, db=99.17, HMP ID=HMDB41370 ]				(351.1345, 513195.12)(352.1371, 118648.51)(353.1412, 20502.84)(701.2698, 17015.76)(702.2784, 9736.2)(703.2845, 1405.69)	FindByFormula	C20 H18 N2 O4	2	Esi+						99.17				99.17
N-Caffeoyltryptophan	N-Caffeoyltryptophan	366.133	9.602		HMDB29830		N-Caffeoyltryptophan [ C20 H18 N2 O5, tgt=, overall=98.53, db=98.53, CAS ID=109163-69-1, HMP ID=HMDB29830 ]		109163-69-1		(367.1297, 580228.56)(368.1327, 137273.17)(369.1366, 24056.22)(733.254, 54920.54)(734.2585, 25201.9)(735.2692, 6197.06)	FindByFormula	C20 H18 N2 O5	14	Esi+						98.53				98.53
N-Desmethylpromazine	N-Desmethylpromazine	270.116	6.021		HMDB13939		N-Desmethylpromazine [ C16 H18 N2 S, tgt=, overall=76.24, db=76.24, HMP ID=HMDB13939 ]				(293.1249, 452.57)(271.1263, 74591.47)(272.1279, 13701.26)	FindByFormula	C16 H18 N2 S	5	Esi+						76.24				76.24
N-eicosanoyl-ethanolamine	N-eicosanoyl-ethanolamine	355.344	12.217				N-eicosanoyl-ethanolamine [ C22 H45 N O2, tgt=, overall=69.85, db=69.85 ]				(356.3517, 11145.32)(357.3508, 3271.78)	FindByFormula	C22 H45 N O2	1	Esi+						69.85				69.85
N'-Formylkynurenine	N'-Formylkynurenine	236.079	3.161	C02406	HMDB01200		N'-Formylkynurenine [ C11 H12 N2 O4, tgt=, overall=54.65, db=54.65, CAS ID=1022-31-7, KEGG ID=C02406, HMP ID=HMDB01200 ]		1022-31-7		(237.0856, 34940.57)(238.1003, 8793.07)	FindByFormula	C11 H12 N2 O4	2	Esi+						54.65				54.65
Nigellimine N-oxide Esi+6.94	Nigellimine N-oxide Esi+6.94	219.091	6.94		HMDB33436		Nigellimine N-oxide [ C12 H13 N O3, tgt=, overall=57.72, db=57.72, CAS ID=96562-85-5, HMP ID=HMDB33436 ]		96562-85-5		(220.0951, 36726.17)(221.1042, 9207.41)	FindByFormula	C12 H13 N O3	3	Esi+						57.72				57.72
N-Monodesmethyl-rizatriptan	N-Monodesmethyl-rizatriptan Esi+8.155999	285.16	8.156		HMDB60847		N-Monodesmethyl-rizatriptan [ C15 H19 N5 O, tgt=, overall=75.20, db=75.20, HMP ID=HMDB60847 ]				(286.1533, 20205.3)(303.1915, 26152.87)(304.191, 5096.11)	FindByFormula	C15 H19 N5 O	6	Esi+						75.2				75.2
Normorphine 3-glucuronide	Normorphine 3-glucuronide	447.153	5.823				Normorphine 3-glucuronide [ C22 H25 N O9, tgt=, overall=67.03, db=67.03, CAS ID=67583-64-6, METLIN ID=1362 ]		67583-64-6		(448.1604, 24115.8)(449.1666, 8075.56)	FindByFormula	C22 H25 N O9	2	Esi+						67.03				67.03
OPC	OPC	447.153	5.768	C12564	HMDB05042		OPC [ C23 H27 Cl2 N3 O2, tgt=, overall=51.34, db=51.34, CAS ID=129722-12-9, KEGG ID=C12564, HMP ID=HMDB05042 ]		129722-12-9		(448.158, 59486.97)(449.1616, 16129.1)	FindByFormula	C23 H27 Cl2 N3 O2	2	Esi+						51.34				51.34
Orsellinic acid 2-O-beta-D-glucoside	Orsellinic acid 2-O-beta-D-glucoside	330.091	1.848				Orsellinic acid 2-O-beta-D-glucoside [ C14 H18 O9, tgt=, overall=60.37, db=60.37 ]				(331.0981, 4181.78)(332.1101, 577.74)	FindByFormula	C14 H18 O9	1	Esi+						60.37				60.37
pamoate	pamoate	388.098	4.409				pamoate [ C23 H16 O6, tgt=, overall=57.81, db=57.81, CAS ID=, METLIN ID=4070 ]				(389.1056, 13417.29)(390.1103, 2304.6)	FindByFormula	C23 H16 O6	2	Esi+						57.81				57.81
p-Anisidine	p-Anisidine	123.067	3.824		HMDB29300		p-Anisidine [ C7 H9 N O, tgt=, overall=76.06, db=76.06, HMP ID=HMDB29300 ]				(124.0748, 52369.84)(125.0827, 5343.26)	FindByFormula	C7 H9 N O	2	Esi+						76.06				76.06
Pantothenic acid	Pantothenic acid	219.111	2.891				Pantothenic acid [ C9 H17 N O5, tgt=, overall=70.38, db=70.38 ]				(220.117, 131341.02)(221.1166, 18703.81)	FindByFormula	C9 H17 N O5	23	Esi+						70.38				70.38
Physagulin B	Physagulin B	546.243	9.013		HMDB41048		Physagulin B [ C30 H39 Cl O7, tgt=, overall=50.68, db=50.68, CAS ID=146713-97-5, HMP ID=HMDB41048 ]		146713-97-5		(547.2495, 5808.84)(548.2459, 3772.56)	FindByFormula	C30 H39 Cl O7	2	Esi+						50.68				50.68
PI(20:0/18:2(9Z,12Z))	PI(20:0/18:2(9Z,12Z))	890.578	13.501		HMDB09867		PI(20:0/18:2(9Z,12Z)) [ C47 H87 O13 P, tgt=, overall=70.12, db=70.12, HMP ID=HMDB09867 ]				(913.5707, 2390.51)(914.5687, 1377.84)(915.5657, 490.69)(891.5891, 5468.29)(892.5892, 3129.92)(893.5897, 996.49)	FindByFormula	C47 H87 O13 P	2	Esi+						70.12				70.12
Piperenol A triacetate	Piperenol A triacetate	510.154	2.145		HMDB41535		Piperenol A triacetate [ C27 H26 O10, tgt=, overall=73.63, db=73.63, CAS ID=134476-92-9, HMP ID=HMDB41535 ]		134476-92-9		(511.1617, 2972.43)(512.1613, 855.67)	FindByFormula	C27 H26 O10	1	Esi+						73.63				73.63
Porphobilinogen	Porphobilinogen Esi+5.8119984	226.097	5.812	C00931	HMDB00245		Porphobilinogen [ C10 H14 N2 O4, tgt=, overall=64.62, db=64.62, CAS ID=487-90-1, KEGG ID=C00931, HMP ID=HMDB00245 ]		487-90-1		(249.1005, 10805.59)(227.1, 83969.48)(228.1077, 13261.57)	FindByFormula	C10 H14 N2 O4	20	Esi+						64.62				64.62
Potassium dodecanoate	Potassium dodecanoate Esi+8.9489975	238.132	8.949				Potassium dodecanoate [ C12 H23 K O2, tgt=, overall=62.79, db=62.79, CAS ID=10124-65-9 ]		10124-65-9		(261.1213, 6531.43)(262.128, 991.31)(239.1394, 27592.37)(240.1413, 4143.18)(256.1681, 10573.17)	FindByFormula	C12 H23 K O2	73	Esi+						62.79				62.79
Prochlorperazine	Prochlorperazine	373.141	8.847	C07403	HMDB14577		Prochlorperazine [ C20 H24 Cl N3 S, tgt=, overall=58.16, db=58.16, CAS ID=58-38-8, KEGG ID=C07403, HMP ID=HMDB14577 ]		58-38-8		(374.1459, 6142.12)(375.1495, 3088.07)	FindByFormula	C20 H24 Cl N3 S	1	Esi+						58.16				58.16
Quercetagetin 3'-methylether 7-glucoside	Quercetagetin 3'-methylether 7-glucoside	494.106	1.811		HMDB38866		Quercetagetin 3'-methylether 7-glucoside [ C22 H22 O13, tgt=, overall=75.15, db=75.15, CAS ID=29741-08-0, HMP ID=HMDB38866 ]		29741-08-0		(248.0566, 3094.09)(248.5531, 484.1)(495.1114, 28602.4)(496.1167, 5820.99)	FindByFormula	C22 H22 O13	5	Esi+						75.15				75.15
Riboflavin reduced	Riboflavin reduced	348.104	1.586	C01007	HMDB01557		Riboflavin reduced [ C15 H16 N4 O6, tgt=, overall=67.77, db=67.77, CAS ID=101652-10-2, KEGG ID=C01007, METLIN ID=6322, HMP ID=HMDB01557 ]		101652-10-2		(371.0934, 1344.47)(349.1114, 14325.48)(350.1221, 3256.48)	FindByFormula	C15 H16 N4 O6	3	Esi+						67.77				67.77
Sciadopitysin	Sciadopitysin	580.14	1.539	C10182		LMPK12040006	Sciadopitysin [ C33 H24 O10, tgt=, overall=56.71, db=56.71, Lipid ID=LMPK12040006, KEGG ID=C10182, METLIN ID=47518 ]				(291.0761, 6325.08)(291.5732, 1326.91)	FindByFormula	C33 H24 O10	1	Esi+						56.71				56.71
Scillaren A	Scillaren A	692.332	7.692	C08879		LMST01130005	Scillaren A [ C36 H52 O13, tgt=, overall=74.36, db=74.36, Lipid ID=LMST01130005, KEGG ID=C08879, METLIN ID=57797 ]				(693.3456, 91375.32)(694.3456, 40546.11)(695.3396, 13178.44)	FindByFormula	C36 H52 O13	2	Esi+						74.36				74.36
Secoclausenamide	Secoclausenamide	299.152	6.801		HMDB32962		Secoclausenamide [ C18 H21 N O3, tgt=, overall=65.16, db=65.16, CAS ID=140848-73-3, HMP ID=HMDB32962 ]		140848-73-3		(300.1588, 53004.5)(301.1575, 14150.99)(338.0891, 876.68)	FindByFormula	C18 H21 N O3	4	Esi+						65.16				65.16
Sulforidazine	Sulforidazine	402.142	1.247		HMDB42015		Sulforidazine [ C21 H26 N2 O2 S2, tgt=, overall=52.86, db=52.86, CAS ID=14759-06-9, HMP ID=HMDB42015 ]		14759-06-9		(403.1493, 7107.46)(404.1489, 808.62)	FindByFormula	C21 H26 N2 O2 S2	2	Esi+						52.86				52.86
Syndesine	Syndesine Esi+6.365	305.16	6.365		HMDB39161		Syndesine [ C12 H23 N3 O6, tgt=, overall=53.69, db=53.69, CAS ID=35761-40-1, HMP ID=HMDB39161 ]		35761-40-1		(306.1671, 12786.28)(307.1617, 3688.37)	FindByFormula	C12 H23 N3 O6	1	Esi+						53.69				53.69
Trietazine	Trietazine	229.11	6.187	C18814			Trietazine [ C9 H16 Cl N5, tgt=, overall=67.56, db=67.56, CAS ID=1912-26-1, KEGG ID=C18814, METLIN ID=72580 ]		1912-26-1		(230.1174, 24137.22)(231.1178, 4198.81)(232.1125, 404.21)	FindByFormula	C9 H16 Cl N5	3	Esi+						67.56				67.56
Tyramine	Tyramine	137.083	4.38	C00483	HMDB00306		Tyramine [ C8 H11 N O, tgt=, overall=76.77, db=76.77, CAS ID=51-67-2, KEGG ID=C00483, HMP ID=HMDB00306 ]		51-67-2		(138.0905, 64979.03)(139.0918, 7752.3)	FindByFormula	C8 H11 N O	2	Esi+						76.77				76.77
Umbelliferone	Umbelliferone Esi+8.302	162.03	8.302	C09315	HMDB29865		Umbelliferone [ C9 H6 O3, tgt=, overall=76.99, db=76.99, CAS ID=93-35-6, KEGG ID=C09315, HMP ID=HMDB29865 ]		93-35-6		(163.0379, 24070.3)(164.0506, 2803.54)	FindByFormula	C9 H6 O3	1	Esi+						76.99				76.99
Virginiamycin M1	Virginiamycin M1	525.248	9.222	C11299			Virginiamycin M1 [ C28 H35 N3 O7, tgt=, overall=70.74, db=70.74, CAS ID=21411-53-0, KEGG ID=C11299, METLIN ID=68971 ]		21411-53-0		(526.2581, 7090.09)(527.2597, 2073.39)(545.2659, 2759.03)	FindByFormula	C28 H35 N3 O7	14	Esi+						70.74				70.74
Zaleplon	Zaleplon	305.131	8.355	C07484	HMDB15097		Zaleplon [ C17 H15 N5 O, tgt=, overall=54.16, db=54.16, CAS ID=151319-34-5, KEGG ID=C07484, HMP ID=HMDB15097 ]		151319-34-5		(306.1374, 4972.35)(307.1388, 1877.37)(323.1585, 4530.16)	FindByFormula	C17 H15 N5 O	8	Esi+						54.16				54.16
281.1349@7.4700007	281.1349@7.4700007	281.135	7.47								(304.1221, 6004.1)(282.141, 25721.15)(283.1355, 9687.62)	FindByFormula		13	Esi+
176.0794@8.722997	176.0794@8.722997	176.079	8.723								(199.0921, 21533.42)(177.0955, 9098.61)(178.0913, 577.17)(215.0644, 4886.48)(353.1064, 80.91)	FindByFormula		24	Esi+
157.037@1.6469997	157.037@1.6469997	157.037	1.647								(158.0429, 15252.73)(159.0444, 1412.47)(176.0802, 1410.5)(315.0784, 1957.65)	FindByFormula		40	Esi+
448.2232@8.654	448.2232@8.654	448.223	8.654								(449.2332, 24915.74)(450.2248, 10648.35)	FindByFormula		7	Esi+
327.1547@7.712002	327.1547@7.712002	327.155	7.712								(350.0877, 7265.1)(328.1755, 13351.26)(329.1769, 3242.82)(366.1615, 8364.57)	FindByFormula		34	Esi+
532.2593@7.946999	532.2593@7.946999	532.259	7.947								(555.2402, 22996.73)(556.2425, 6122.3)(533.2662, 34314.25)(534.2583, 14741.53)	FindByFormula		13	Esi+
328.163@9.356998	328.163@9.356998	328.163	9.357								(165.0903, 29975.86)(329.1707, 23386.95)(330.1645, 8811.04)	FindByFormula		27	Esi+
96.0734@9.686998	96.0734@9.686998	96.0734	9.687								(119.085, 4530.17)(97.0982, 432.33)(231.1001, 7713.37)(232.1033, 1385.94)	FindByFormula		16	Esi+
498.1872@9.696	498.1872@9.696	498.187	9.696								(521.2273, 2444.72)(522.2367, 1143.31)(499.1776, 10738.14)(500.1821, 3531.86)	FindByFormula		8	Esi+
76.0294@7.1089993	76.0294@7.1089993	76.0294	7.109								(77.0364, 53506.43)(78.0398, 3349.55)(153.0686, 1238.0)(154.0782, 200.87)	FindByFormula		44	Esi+
258.176@2.958	258.176@2.958	258.176	2.958								(281.0772, 10537.92)(259.1979, 965.93)(260.2015, 157.62)(518.1784, 3502.17)	FindByFormula		4	Esi+
270.123@7.347	270.123@7.347	270.123	7.347								(293.1203, 4861.63)(271.0742, 17165.92)(272.0789, 2604.19)(273.074, 1111.65)(309.1535, 17814.44)	FindByFormula		15	Esi+
443.1764@8.625	443.1764@8.625	443.176	8.625								(444.1847, 12581.81)(445.1756, 4303.07)(461.1988, 6926.54)	FindByFormula		26	Esi+
298.132@7.945	298.132@7.945	298.132	7.945								(299.1396, 1955.5)(300.1439, 639.23)(337.0923, 24814.97)(338.1097, 5009.27)	FindByFormula		6	Esi+
685.3553@6.245	685.3553@6.245	685.355	6.245								(686.3564, 4228.48)(687.353, 1267.51)	FindByFormula		2	Esi+
766.313@9.474	766.313@9.474	766.313	9.474								(384.1633, 5003.26)(384.6634, 1525.05)(767.3262, 1918.94)	FindByFormula		3	Esi+
137.0564@7.938	137.0564@7.938	137.056	7.938								(138.0645, 175793.58)(139.0683, 14668.84)(155.086, 893.71)	FindByFormula		4	Esi+
177.1115@5.903	177.1115@5.903	177.112	5.903								(178.1179, 45954.28)(179.1149, 6820.59)	FindByFormula		2	Esi+
163.0977@6.076	163.0977@6.076	163.098	6.076								(164.1051, 55786.71)(165.1047, 8368.81)	FindByFormula		2	Esi+
179.1274@6.669	179.1274@6.669	179.127	6.669								(180.1359, 18103.88)(181.1319, 2003.42)	FindByFormula		2	Esi+
726.4509@11.91	726.4509@11.91	726.451	11.91								(749.4441, 183257.72)(750.4458, 74469.32)(751.4462, 18131.45)(752.4389, 4167.66)(1475.8953, 27958.51)(1476.898, 23373.08)(1477.898, 11079.73)(1478.8951, 3690.95)(1479.872, 1207.49)(727.4629, 280451.84)(728.4643, 116240.76)(729.4644, 28117.09)(730.4574, 5241.82)(765.415, 20673.93)(766.419, 10228.53)	FindByFormula		2	Esi+
869.5277@12.902	869.5277@12.902	869.528	12.902								(892.5169, 61183.75)(893.5211, 33350.63)(894.5243, 10622.72)(895.5238, 2693.92)(435.7699, 4911.67)(436.2689, 3447.22)(436.7711, 1131.69)(870.5347, 83586.04)(871.5363, 44635.44)(872.5368, 13563.94)(873.5373, 3081.88)(908.492, 6345.81)(909.5116, 3123.45)(910.5168, 1658.76)	FindByFormula		2	Esi+
366.1337@9.959	366.1337@9.959	366.134	9.959								(389.1223, 223731.2)(390.1248, 47983.41)(391.1284, 9827.05)(367.1297, 903482.7)(368.1328, 215450.72)(384.272, 2147.16)	FindByFormula		28	Esi+
908.5874@12.684	908.5874@12.684	908.587	12.684								(931.5822, 18314.98)(932.5843, 9864.77)(909.6013, 30087.78)(910.6023, 16510.72)(911.5971, 5411.92)(912.5809, 1119.42)	FindByFormula		2	Esi+
167.0756@5.519	167.0756@5.519	167.076	5.519								(357.0943, 51.18)(168.0835, 82474.41)(169.0859, 11181.8)	FindByFormula		2	Esi+
655.354@11.492	655.354@11.492	655.354	11.492								(678.3472, 23465.02)(679.3559, 12016.9)(680.3545, 4779.44)(1333.6959, 2957.5)(1334.7048, 2552.91)(1335.7021, 1775.79)(656.3649, 34382.24)(657.3657, 15008.0)(658.355, 5038.06)(1349.6765, 1230.17)	FindByFormula		2	Esi+
539.3297@9.728	539.3297@9.728	539.33	9.728								(562.3205, 39692.64)(563.3207, 13080.54)(564.3076, 5072.84)(1101.6458, 3276.72)(1102.6447, 2089.03)(1103.637, 800.01)(540.3393, 69521.86)(541.3401, 21595.04)(542.3352, 3951.96)(543.3322, 263.78)	FindByFormula		3	Esi+
951.5972@10.78	951.5972@10.78	951.597	10.78								(974.5878, 29934.03)(975.5883, 17027.54)(976.5821, 5810.13)(952.6055, 23902.63)(953.6056, 13643.62)(954.5994, 4069.11)	FindByFormula		2	Esi+
99.1052@1.552	99.1052@1.552	99.1052	1.552								(100.114, 132704.23)(101.1158, 9813.27)	FindByFormula		3	Esi+
708.4392@12.667	708.4392@12.667	708.439	12.667								(731.4312, 17028.55)(732.4336, 7467.84)(733.4291, 2597.62)(709.4491, 32022.74)(710.4507, 13716.75)(711.4488, 3740.91)(747.4042, 3040.21)(748.4052, 1864.97)	FindByFormula		2	Esi+
1001.6097@10.034	1001.6097@10.034	1001.61	10.034								(501.8147, 13019.04)(502.3109, 7135.11)(1002.6235, 30671.96)(1003.6235, 19041.83)	FindByFormula		2	Esi+
225.1361@3.338	225.1361@3.338	225.136	3.338								(226.1406, 68418.56)(227.1375, 7048.0)	FindByFormula		3	Esi+
239.0886@2.8290002	239.0886@2.8290002	239.089	2.829								(262.084, 8270.79)(240.0982, 19008.03)(241.0948, 729.76)(242.0924, 276.31)(479.1787, 5953.75)(480.1796, 1931.53)	FindByFormula		6	Esi+
722.4542@12.133	722.4542@12.133	722.454	12.133								(745.4463, 22298.29)(746.4497, 10778.34)(747.4392, 3793.08)(723.4643, 22170.49)(724.4645, 9965.16)(725.4541, 2791.57)(761.415, 3601.65)(762.401, 3018.39)	FindByFormula		2	Esi+
134.0712@3.015	134.0712@3.015	134.071	3.015								(157.0846, 129.17)(152.105, 9635.0)(153.1049, 1680.03)	FindByFormula		3	Esi+
130.0263@2.998	130.0263@2.998	130.026	2.998								(153.0142, 27617.04)(131.0325, 31935.55)(132.0343, 1339.96)(299.0148, 7340.21)(300.0225, 380.26)(261.0655, 8342.21)	FindByFormula		4	Esi+
668.3679@9.535	668.3679@9.535	668.368	9.535								(691.3545, 11888.19)(692.3442, 7156.28)(669.381, 52820.16)(670.3797, 21788.58)	FindByFormula		3	Esi+
667.3834@9.325	667.3834@9.325	667.383	9.325								(690.3632, 11901.5)(691.3468, 7159.54)(668.3949, 47021.23)(669.3915, 19414.9)	FindByFormula		3	Esi+
474.7143@7.636	474.7143@7.636	474.714	7.636								(475.7276, 2578.12)(950.4469, 10627.52)(951.44, 8929.46)	FindByFormula		2	Esi+
80.0261@5.554	80.0261@5.554	80.0261	5.554								(81.0344, 9228.31)(82.029, 205.6)	FindByFormula		4	Esi+
97.0914@1.564	97.0914@1.564	97.0914	1.564								(98.0984, 73110.98)(99.0992, 5627.45)	FindByFormula		6	Esi+
855.5419@12.667	855.5419@12.667	855.542	12.667								(878.5333, 8565.22)(879.5336, 4713.89)(880.5238, 1789.32)(428.7748, 679.36)(856.5503, 11320.04)(857.5513, 6095.5)(858.5376, 2407.99)(894.5426, 305.93)(895.5399, 170.93)	FindByFormula		2	Esi+
693.3179@7.844	693.3179@7.844	693.318	7.844								(694.3312, 26025.15)(695.3262, 13946.34)	FindByFormula		2	Esi+
436.2056@6.115	436.2056@6.115	436.206	6.115								(219.11, 9379.68)(437.211, 21598.68)(438.205, 7753.32)	FindByFormula		4	Esi+
871.5384@12.23	871.5384@12.23	871.538	12.23								(894.5283, 10637.77)(895.5268, 6531.84)(872.544, 1750.53)(873.5467, 1019.67)(874.5385, 431.46)	FindByFormula		2	Esi+
741.3675@10.228	741.3675@10.228	741.367	10.228								(764.3641, 7134.02)(742.3767, 16967.11)(743.379, 10118.93)	FindByFormula		2	Esi+
599.3257@10.222	599.3257@10.222	599.326	10.222								(622.3083, 6700.66)(623.3012, 4783.58)(600.3362, 23563.97)(601.3318, 10664.45)	FindByFormula		3	Esi+
539.3292@9.937	539.3292@9.937	539.329	9.937								(562.3176, 2062.63)(563.3059, 880.47)(564.3151, 226.09)(540.3371, 31068.8)(541.3307, 10297.57)	FindByFormula		3	Esi+
821.377@7.768	821.377@7.768	821.377	7.768								(822.3893, 18300.97)(823.3854, 12487.81)	FindByFormula		2	Esi+
498.4168@16.725	498.4168@16.725	498.417	16.725								(521.407, 4113.03)(522.4099, 1515.44)(499.4249, 15382.16)(500.428, 5719.69)(501.4276, 1184.0)(537.3803, 3660.7)(538.3831, 1406.05)	FindByFormula		3	Esi+
728.368@9.723	728.368@9.723	728.368	9.723								(751.3507, 4686.86)(752.3499, 2341.01)(753.3458, 832.99)(729.3787, 19635.75)(730.3749, 10320.29)	FindByFormula		3	Esi+
890.4411@9.861	890.4411@9.861	890.441	9.861								(913.4384, 4915.19)(914.4354, 4110.2)(891.4586, 15033.06)(892.4556, 9679.72)(893.4835, 5558.63)(894.4933, 1475.56)	FindByFormula		2	Esi+
579.2901@8.683	579.2901@8.683	579.29	8.683								(580.303, 23220.44)(581.2961, 12392.84)	FindByFormula		2	Esi+
684.2298@7.8179994	684.2298@7.8179994	684.23	7.818								(685.245, 24794.73)(686.2589, 12273.41)	FindByFormula		3	Esi+
871.5388@12.23	871.5388@12.23	871.539	12.23								(894.5283, 10637.77)(895.5268, 6531.84)(896.5198, 3391.91)(872.5446, 9683.41)(873.5414, 5685.17)	FindByFormula		2	Esi+
470.3851@16.218	470.3851@16.218	470.385	16.218								(493.3746, 3491.86)(494.3767, 1252.59)(471.3934, 12404.4)(472.3965, 4399.64)(473.3974, 861.36)(509.35, 3276.83)(510.3532, 1242.18)	FindByFormula		2	Esi+
189.0809@6.735	189.0809@6.735	189.081	6.735								(401.1836, 8445.01)(190.0861, 20601.65)(191.0852, 2578.64)(207.1063, 81073.84)	FindByFormula		15	Esi+
538.3453@9.594	538.3453@9.594	538.345	9.594								(561.3332, 13671.99)(562.3263, 4669.77)(539.352, 25088.72)(540.3367, 8864.94)(541.3378, 2223.69)	FindByFormula		3	Esi+
533.2546@7.949	533.2546@7.949	533.255	7.949								(556.2378, 8284.13)(534.2543, 27554.39)(535.25, 13665.09)	FindByFormula		2	Esi+
655.3519@11.497	655.3519@11.497	655.352	11.497								(678.347, 23470.49)(679.3561, 12091.66)(656.3648, 34159.42)(657.3655, 14888.2)	FindByFormula		2	Esi+
849.4771@9.352	849.4771@9.352	849.477	9.352								(872.4392, 5362.78)(873.4379, 4631.09)(850.4819, 3703.85)(851.4597, 2280.21)(852.4699, 300.03)	FindByFormula		2	Esi+
124.0758@8.616	124.0758@8.616	124.076	8.616								(148.0731, 4727.15)(125.0836, 755.82)(163.0387, 20704.63)	FindByFormula		6	Esi+
462.1924@9.793	462.1924@9.793	462.192	9.793								(463.2016, 8790.12)(464.2019, 4813.38)	FindByFormula		2	Esi+
614.1472@1.377	614.1472@1.377	614.147	1.377								(308.078, 16059.16)(308.5783, 4198.89)(615.1449, 2549.82)(616.1479, 708.08)	FindByFormula		3	Esi+
387.1764@7.979	387.1764@7.979	387.176	7.979								(388.177, 12045.43)(405.2106, 14946.13)(406.2049, 5595.41)	FindByFormula		3	Esi+
502.2171@6.931	502.2171@6.931	502.217	6.931								(525.2133, 41349.84)(503.2237, 14830.66)(504.2171, 9326.4)	FindByFormula		8	Esi+
436.2041@6.088	436.2041@6.088	436.204	6.088								(437.211, 23025.53)(438.2055, 8083.36)	FindByFormula		2	Esi+
111.1024@1.821	111.1024@1.821	111.102	1.821								(112.1112, 9402.41)(113.1059, 315.25)	FindByFormula		2	Esi+
179.1248@7.34	179.1248@7.34	179.125	7.34								(180.131, 22452.68)(181.1232, 2579.32)	FindByFormula		2	Esi+
750.3431@9.409	750.3431@9.409	750.343	9.409								(751.3498, 3410.72)(752.3471, 1738.44)(753.3559, 484.3)	FindByFormula		3	Esi+
744.1987@7.421	744.1987@7.421	744.199	7.421								(745.2017, 14304.92)(746.2255, 5820.55)	FindByFormula		2	Esi+
500.1423@1.325	500.1423@1.325	500.142	1.325								(501.1468, 1177.98)(539.1052, 10036.18)(540.1132, 2231.74)	FindByFormula		2	Esi+
452.2259@9.936	452.2259@9.936	452.226	9.936								(475.2217, 41784.59)(476.2221, 6961.99)(453.2263, 9726.98)(454.2147, 5465.33)	FindByFormula		6	Esi+
577.2762@9.728	577.2762@9.728	577.276	9.728								(289.6467, 6092.66)(290.1447, 3459.87)(578.289, 7022.35)	FindByFormula		3	Esi+
576.2861@9.468	576.2861@9.468	576.286	9.468								(289.1523, 7406.59)(289.6556, 2101.42)(577.2931, 7457.13)	FindByFormula		3	Esi+
350.1338@10.353	350.1338@10.353	350.134	10.353								(351.1387, 9769.18)(352.1484, 4434.82)(353.1406, 260.39)	FindByFormula		2	Esi+
332.1872@10.133	332.1872@10.133	332.187	10.133								(356.1759, 15314.57)(333.1916, 6706.13)(371.1467, 7944.96)(372.1552, 1579.27)	FindByFormula		17	Esi+
233.1331@6.0780005	233.1331@6.0780005	233.133	6.078								(256.1224, 7926.45)(234.144, 8096.71)(235.138, 2102.3)	FindByFormula		3	Esi+
366.134@9.602998	366.134@9.602998	366.134	9.603								(389.1219, 58283.78)(367.1297, 667963.6)(368.1326, 158006.98)(384.2691, 834.69)	FindByFormula		28	Esi+
814.2722@7.928	814.2722@7.928	814.272	7.928								(408.1438, 36439.82)(408.6434, 14527.82)(409.1564, 6418.11)(409.6524, 1069.95)	FindByFormula		3	Esi+
536.4215@18.44	536.4215@18.44	536.422	18.44								(537.4293, 10921.38)(538.4326, 4288.82)(539.4326, 1010.34)	FindByFormula		2	Esi+
123.0604@2.097	123.0604@2.097	123.06	2.097								(124.0677, 124221.02)(125.0698, 19864.17)	FindByFormula		7	Esi+
539.33@9.995	539.33@9.995	539.33	9.995								(562.3193, 13144.34)(563.3129, 4694.98)(540.3383, 19439.21)	FindByFormula		3	Esi+
679.3502@10.627	679.3502@10.627	679.35	10.627								(680.357, 4249.38)(681.3478, 2312.7)(718.3233, 4069.96)	FindByFormula		2	Esi+
728.1655@1.384	728.1655@1.384	728.165	1.384								(365.09, 5814.22)(365.6, 304.36)	FindByFormula		2	Esi+
676.3539@11.085	676.3539@11.085	676.354	11.085								(677.3632, 41269.47)(678.3655, 20027.68)	FindByFormula		3	Esi+
175.0679@6.593	175.0679@6.593	175.068	6.593								(176.0762, 158002.73)(177.0864, 20270.37)	FindByFormula		3	Esi+
173.0827@6.083	173.0827@6.083	173.083	6.083								(174.0892, 271701.28)(175.091, 34950.3)	FindByFormula		14	Esi+
140.0456@6.968998	140.0456@6.968998	140.046	6.969								(141.0531, 9469.23)(142.0455, 102.92)(179.0105, 538.16)(281.0991, 17322.91)	FindByFormula		38	Esi+
284.1791@9.115	284.1791@9.115	284.179	9.115								(307.1565, 3076.63)(285.1833, 11758.53)(286.1787, 2659.67)	FindByFormula		18	Esi+
284.1764@8.252999	284.1764@8.252999	284.176	8.253								(285.1814, 41508.45)(286.1802, 9326.06)	FindByFormula		17	Esi+
268.1397@5.6580005	268.1397@5.6580005	268.14	5.658								(291.0954, 20410.94)(269.1435, 6913.14)(270.1449, 1475.17)	FindByFormula		10	Esi+
947.557@1.157	947.557@1.157	947.557	1.157								(970.5669, 1461.27)(474.7801, 6091.3)(948.5643, 2633.95)(949.5677, 704.43)	FindByFormula		33	Esi+
589.7165@1.1479999	589.7165@1.1479999	589.716	1.148								(612.7154, 2945.49)(590.7261, 4999.8)(591.7362, 910.86)	FindByFormula		14	Esi+
155.1276@2.319	155.1276@2.319	155.128	2.319								(156.1365, 7470.46)(157.1375, 954.66)	FindByFormula		1	Esi+
231.0928@6.976	231.0928@6.976	231.093	6.976								(232.1005, 17445.64)(233.1037, 4576.75)	FindByFormula		1	Esi+
246.1108@9.982	246.1108@9.982	246.111	9.982								(247.1174, 8315.0)(248.1239, 2344.93)	FindByFormula		1	Esi+
686.1295@1.824	686.1295@1.824	686.13	1.824								(344.0707, 6814.59)(344.5698, 1900.88)(687.1383, 1247.12)	FindByFormula		1	Esi+
558.4066@17.58	558.4066@17.58	558.407	17.58								(559.4135, 4349.38)(560.4168, 1999.88)	FindByFormula		1	Esi+
734.1642@1.642	734.1642@1.642	734.164	1.642								(368.0903, 5859.42)(368.5886, 1860.41)(735.1799, 205.1)(736.1908, 54.02)	FindByFormula		2	Esi+
620.1909@7.958	620.1909@7.958	620.191	7.958								(311.1029, 24372.28)(311.6039, 7733.41)(312.1134, 2179.23)	FindByFormula		2	Esi+
208.0861@6.139	208.0861@6.139	208.086	6.139								(231.075, 15882.26)(209.0974, 13023.92)(210.1027, 2849.03)	FindByFormula		2	Esi+
258.0711@4.152	258.0711@4.152	258.071	4.152								(259.0792, 10275.72)(260.086, 1361.97)	FindByFormula		2	Esi+
388.098@4.953	388.098@4.953	388.098	4.953								(389.1056, 7998.03)(390.0953, 143.93)	FindByFormula		2	Esi+
401.3856@12.621	401.3856@12.621	401.386	12.621								(402.3929, 9078.67)(403.3957, 2468.03)	FindByFormula		1	Esi+
625.2647@1.369	625.2647@1.369	625.265	1.369								(626.2744, 12259.32)(627.2764, 3516.36)(628.2777, 1121.06)	FindByFormula		2	Esi+
508.2935@8.627	508.2935@8.627	508.293	8.627								(509.3027, 12774.33)(510.2884, 4371.52)(511.2933, 550.36)	FindByFormula		1	Esi+
188.086@1.104	188.086@1.104	188.086	1.104								(189.0929, 4904.6)(227.0496, 11536.45)(228.0437, 592.44)	FindByFormula		2	Esi+
330.0911@3.066	330.0911@3.066	330.091	3.066								(331.0992, 4649.06)(332.0932, 372.84)	FindByFormula		1	Esi+
536.1091@1.483	536.1091@1.483	536.109	1.483								(269.0626, 4870.72)(269.5516, 98.97)	FindByFormula		2	Esi+
556.1068@1.259	556.1068@1.259	556.107	1.259								(557.1144, 5427.18)(558.1146, 1296.82)	FindByFormula		1	Esi+
283.0393@2.07	283.0393@2.07	283.039	2.07								(142.526, 2548.46)(143.026, 358.41)(284.0524, 3108.9)(285.06, 477.72)	FindByFormula		2	Esi+
343.3424@12.225	343.3424@12.225	343.342	12.225								(344.3505, 2510.05)(345.3452, 253.71)	FindByFormula		1	Esi+
481.2355@1.332	481.2355@1.332	481.236	1.332								(482.2432, 4244.48)(483.2389, 984.48)	FindByFormula		1	Esi+
560.1107@1.602	560.1107@1.602	560.111	1.602								(281.0629, 10689.37)(281.5638, 2736.32)	FindByFormula		2	Esi+
806.2115@1.357	806.2115@1.357	806.212	1.357								(404.1126, 5095.1)(404.6101, 1731.62)	FindByFormula		2	Esi+

## Sheet: Cucumber
Compound	Compound Name	Mass	Retention Time	KEGG ID	HMP ID	LMP ID	Annotations	Alignment Value	CAS Number	ChEBI ID	CompositeSpectrum	CompoundAlgo	Formula	Frequency	Ionization mode	METLIN ID	MS2 Composite Spectrum	MS2 Count	NCBI gi	PubChem ID	Score (DB)	Score (Lib)	Score (MFG)	Score (Tgt)	Score	Swiss-Prot ID
(-)-Myrtenyl isovalerate	(-)-Myrtenyl isovalerate Esi+11.876	236.176	11.876		HMDB35127		(-)-Myrtenyl isovalerate [ C15 H24 O2, tgt=, overall=81.14, db=81.14, HMP ID=HMDB35127 ]				(237.1834, 53767.6)(238.1864, 8838.4)	FindByFormula	C15 H24 O2	1	Esi+						81.14				81.14
(?)-4-Methylene-2-pyrrolidinecarboxylic acid	(?)-4-Methylene-2-pyrrolidinecarboxylic acid	127.063	3.478		HMDB29434		(?)-4-Methylene-2-pyrrolidinecarboxylic acid [ C6 H9 N O2, tgt=, overall=76.84, db=76.84, CAS ID=2370-38-9, HMP ID=HMDB29434 ]		2370-38-9		(128.0695, 16928.27)(129.0697, 830.03)	FindByFormula	C6 H9 N O2	37	Esi+						76.84				76.84
(+/-)-Dihydrofarnesol	(+/-)-Dihydrofarnesol	224.212	14.656		HMDB32218		(+/-)-Dihydrofarnesol [ C15 H28 O, tgt=, overall=64.42, db=64.42, CAS ID=51411-24-6, HMP ID=HMDB32218 ]		51411-24-6		(225.2199, 3793.27)(226.2168, 501.87)	FindByFormula	C15 H28 O	1	Esi+						64.42				64.42
(1S,12S)-2,2,11,11-tetramethyl-6-oxatetracyclo[10.2.1.0(1,10).0(4,9)]pentadec-4(9)-ene	(1S,12S)-2,2,11,11-tetramethyl-6-oxatetracyclo[10.2.1.0(1,10).0(4,9)]pentadec-4(9)-ene	260.212	12.954				(1S,12S)-2,2,11,11-tetramethyl-6-oxatetracyclo[10.2.1.0(1,10).0(4,9)]pentadec-4(9)-ene [ C18 H28 O, tgt=, overall=75.97, db=75.97 ]				(261.2191, 9003.16)(262.2224, 1924.15)	FindByFormula	C18 H28 O	1	Esi+						75.97				75.97
(22R)-14,22,25-trihydroxy-6-oxo-2beta-(phosphonooxy)-5beta-cholest-7-en-3beta-yl acetate	(22R)-14,22,25-trihydroxy-6-oxo-2beta-(phosphonooxy)-5beta-cholest-7-en-3beta-yl acetate	586.292	9.121				(22R)-14,22,25-trihydroxy-6-oxo-2beta-(phosphonooxy)-5beta-cholest-7-en-3beta-yl acetate [ C29 H47 O10 P, tgt=, overall=60.25, db=60.25 ]				(587.2983, 4220.17)(588.301, 2368.71)	FindByFormula	C29 H47 O10 P	1	Esi+						60.25				60.25
(3beta,22E,24R)-5,8-Epidioxy-23-methylergosta-6,22-dien-3-ol	(3beta,22E,24R)-5,8-Epidioxy-23-methylergosta-6,22-dien-3-ol	442.342	14.962		HMDB32668		(3beta,22E,24R)-5,8-Epidioxy-23-methylergosta-6,22-dien-3-ol [ C29 H46 O3, tgt=, overall=70.45, db=70.45, CAS ID=211486-11-2, HMP ID=HMDB32668 ]		211486-11-2		(443.3497, 3220.86)(444.3514, 1079.19)	FindByFormula	C29 H46 O3	1	Esi+						70.45				70.45
(7E)-(3S,6RS,24R)-6,19-epithio-9,10-seco-5(10),7-cholestadiene-3,24,25-triol S,S-dioxide	(7E)-(3S,6RS,24R)-6,19-epithio-9,10-seco-5(10),7-cholestadiene-3,24,25-triol S,S-dioxide	480.293	6.243				(7E)-(3S,6RS,24R)-6,19-epithio-9,10-seco-5(10),7-cholestadiene-3,24,25-triol S,S-dioxide [ C27 H44 O5 S, tgt=, overall=68.12, db=68.12 ]				(241.1533, 4551.47)(241.6538, 1067.63)(481.2935, 1596.96)	FindByFormula	C27 H44 O5 S	1	Esi+						68.12				68.12
(9Z,11E,13E,15Z)-4-Oxo-9,11,13,15-octadecatetraenoic acid	(9Z,11E,13E,15Z)-4-Oxo-9,11,13,15-octadecatetraenoic acid	290.187	11.473		HMDB31098		(9Z,11E,13E,15Z)-4-Oxo-9,11,13,15-octadecatetraenoic acid [ C18 H26 O3, tgt=, overall=81.14, db=81.14, CAS ID=17699-21-7, HMP ID=HMDB31098 ]		17699-21-7		(291.1943, 23816.95)(292.1975, 5356.14)	FindByFormula	C18 H26 O3	1	Esi+						81.14				81.14
(R)-Byakangelicin	(R)-Byakangelicin	334.105	5.856	C09141			(R)-Byakangelicin [ C17 H18 O7, tgt=, overall=68.96, db=68.96, CAS ID=482-25-7, KEGG ID=C09141 ]		482-25-7		(335.1122, 3667.1)(336.1272, 777.33)	FindByFormula	C17 H18 O7	1	Esi+						68.96				68.96
?-Hydroxyphenylbutazone glucuronide	?-Hydroxyphenylbutazone glucuronide	500.176	9.347				?-Hydroxyphenylbutazone glucuronide [ C25 H28 N2 O9, tgt=, overall=56.52, db=56.52, CAS ID=, METLIN ID=1844 ]				(501.1805, 3747.65)(502.1997, 802.76)	FindByFormula	C25 H28 N2 O9	1	Esi+						56.52				56.52
[16]-Gingerol	[16]-Gingerol	434.339	15.865				[16]-Gingerol [ C27 H46 O4, tgt=, overall=95.80, db=95.80 ]				(457.3284, 5119.1)(458.3335, 1771.42)(435.3465, 10326.4)(436.35, 3138.04)(437.3485, 787.63)(473.307, 1035.0)(452.373, 3499.08)(453.3713, 1320.24)	FindByFormula	C27 H46 O4	1	Esi+						95.8				95.8
[8]-Paradol	[8]-Paradol	306.218	14.432		HMDB40640		[8]-Paradol [ C19 H30 O3, tgt=, overall=71.85, db=71.85, CAS ID=27113-23-1, HMP ID=HMDB40640 ]		27113-23-1		(329.2074, 4186.03)(330.2088, 1160.88)(307.2263, 4402.71)(308.2242, 758.12)	FindByFormula	C19 H30 O3	1	Esi+						71.85				71.85
1-(13Z,16Z-docosadienoyl)-glycero-3-phosphate	1-(13Z,16Z-docosadienoyl)-glycero-3-phosphate	490.31	7.903				1-(13Z,16Z-docosadienoyl)-glycero-3-phosphate [ C25 H47 O7 P, tgt=, overall=69.62, db=69.62 ]				(491.3171, 11725.93)(492.3092, 3193.19)	FindByFormula	C25 H47 O7 P	1	Esi+						69.62				69.62
1-(1Z-hexadecenyl)-2-tridecanoyl-glycero-3-phosphoserine	1-(1Z-hexadecenyl)-2-tridecanoyl-glycero-3-phosphoserine	677.47	13.35				1-(1Z-hexadecenyl)-2-tridecanoyl-glycero-3-phosphoserine [ C35 H68 N O9 P, tgt=, overall=77.39, db=77.39 ]				(678.4774, 14638.21)(679.4793, 6123.02)(680.4817, 1658.17)	FindByFormula	C35 H68 N O9 P	1	Esi+						77.39				77.39
1-(6Z,9Z,12Z,15Z-octadecatetraenoyl)-glycero-3-phosphate	1-(6Z,9Z,12Z,15Z-octadecatetraenoyl)-glycero-3-phosphate Esi+11.243	430.207	11.243				1-(6Z,9Z,12Z,15Z-octadecatetraenoyl)-glycero-3-phosphate [ C21 H35 O7 P, tgt=, overall=81.72, db=81.72 ]				(431.2186, 7392.23)(432.223, 1814.48)	FindByFormula	C21 H35 O7 P	1	Esi+						81.72				81.72
1-(6Z,9Z,12Z,15Z-octadecatetraenoyl)-glycero-3-phospho-(1'-sn-glycerol)	1-(6Z,9Z,12Z,15Z-octadecatetraenoyl)-glycero-3-phospho-(1'-sn-glycerol)	504.249	9.363				1-(6Z,9Z,12Z,15Z-octadecatetraenoyl)-glycero-3-phospho-(1'-sn-glycerol) [ C24 H41 O9 P, tgt=, overall=75.02, db=75.02 ]				(505.2563, 8685.96)(506.2594, 2801.34)	FindByFormula	C24 H41 O9 P	1	Esi+						75.02				75.02
1-(9Z,12Z-heptadecadienoyl)-glycero-3-phosphoethanolamine	1-(9Z,12Z-heptadecadienoyl)-glycero-3-phosphoethanolamine	463.267	11.571				1-(9Z,12Z-heptadecadienoyl)-glycero-3-phosphoethanolamine [ C22 H42 N O7 P, tgt=, overall=52.92, db=52.92 ]				(464.2754, 2886.01)(465.2737, 1032.92)	FindByFormula	C22 H42 N O7 P	1	Esi+						52.92				52.92
11,12-Dimethoxydihydrokawain	11,12-Dimethoxydihydrokawain	292.132	8.139		HMDB30767		11,12-Dimethoxydihydrokawain [ C16 H20 O5, tgt=, overall=83.60, db=83.60, CAS ID=38146-60-0, HMP ID=HMDB30767 ]		38146-60-0		(293.1377, 22475.78)(294.1416, 4457.92)	FindByFormula	C16 H20 O5	19	Esi+						83.6				83.6
11-chloro-12-hydroxy-octadecanoic acid	11-chloro-12-hydroxy-octadecanoic acid	312.244	11.719				11-chloro-12-hydroxy-octadecanoic acid [ C18 H35 Cl O3, tgt=, overall=56.25, db=56.25 ]				(335.2337, 50256.23)(336.2392, 11032.94)	FindByFormula	C18 H35 Cl O3	1	Esi+						56.25				56.25
16alpha,17alpha-Dihydroxyprogesterone acetophenide	16alpha,17alpha-Dihydroxyprogesterone acetophenide Esi+15.459	448.26	15.459	C14674			16alpha,17alpha-Dihydroxyprogesterone acetophenide [ C29 H36 O4, tgt=, overall=72.09, db=72.09, CAS ID=1179-87-9, KEGG ID=C14674, METLIN ID=70251 ]		1179-87-9		(471.2511, 3601.63)(472.2538, 960.04)(449.266, 6582.18)(450.2706, 1738.46)	FindByFormula	C29 H36 O4	1	Esi+						72.09				72.09
17beta-Hydroxy-7alpha-mercaptoandrost-4-en-3-one 7-propionate	17beta-Hydroxy-7alpha-mercaptoandrost-4-en-3-one 7-propionate	376.208	9.371	C14973			17beta-Hydroxy-7alpha-mercaptoandrost-4-en-3-one 7-propionate [ C22 H32 O3 S, tgt=, overall=53.53, db=53.53, CAS ID=6947-46-2, KEGG ID=C14973, METLIN ID=70472 ]		6947-46-2		(377.2157, 5829.57)(378.2126, 2250.61)	FindByFormula	C22 H32 O3 S	1	Esi+						53.53				53.53
1-dodecanoyl-2-hexadecanoyl-glycero-3-phospho-(1'-sn-glycerol)	1-dodecanoyl-2-hexadecanoyl-glycero-3-phospho-(1'-sn-glycerol)	666.447	15.425				1-dodecanoyl-2-hexadecanoyl-glycero-3-phospho-(1'-sn-glycerol) [ C34 H67 O10 P, tgt=, overall=67.25, db=67.25 ]				(667.4538, 5357.41)(668.4627, 3469.28)(669.4571, 1503.57)	FindByFormula	C34 H67 O10 P	1	Esi+						67.25				67.25
1-pentadecanoyl-2-hexadecanoyl-glycero-3-phosphoserine	1-pentadecanoyl-2-hexadecanoyl-glycero-3-phosphoserine	721.494	13.309				1-pentadecanoyl-2-hexadecanoyl-glycero-3-phosphoserine [ C37 H72 N O10 P, tgt=, overall=77.75, db=77.75 ]				(722.5033, 8161.86)(723.5048, 3614.24)(724.5027, 1154.35)	FindByFormula	C37 H72 N O10 P	1	Esi+						77.75				77.75
2,3,4,5-tetranor-9S,11R,15S-trihydroxy-13E-prostenoic acid	2,3,4,5-tetranor-9S,11R,15S-trihydroxy-13E-prostenoic acid	300.19	9.867				2,3,4,5-tetranor-9S,11R,15S-trihydroxy-13E-prostenoic acid [ C16 H28 O5, tgt=, overall=80.55, db=80.55 ]				(323.1817, 5684.77)(324.187, 1121.09)(151.1084, 3876.84)(301.2003, 5745.79)(302.2065, 1106.68)	FindByFormula	C16 H28 O5	17	Esi+						80.55				80.55
23-O-beta-D-Glucopyranosyl-2-epi-25-methyldolichosterone	23-O-beta-D-Glucopyranosyl-2-epi-25-methyldolichosterone Esi+13.4	638.402	13.4				23-O-beta-D-Glucopyranosyl-2-epi-25-methyldolichosterone [ C35 H58 O10, tgt=, overall=71.46, db=71.46 ]				(639.4099, 8477.11)(640.4124, 3358.63)	FindByFormula	C35 H58 O10	1	Esi+						71.46				71.46
2''-Adenylylgentamicin A	2''-Adenylylgentamicin A	797.295	8.207	C18136			2''-Adenylylgentamicin A [ C28 H48 N9 O16 P, tgt=, overall=68.48, db=68.48, KEGG ID=C18136, METLIN ID=72054 ]				(399.6555, 1008.82)(798.302, 3751.16)(799.3083, 1915.18)(800.318, 880.73)	FindByFormula	C28 H48 N9 O16 P	1	Esi+						68.48				68.48
2-Methylguanosine	2-Methylguanosine	297.104	2.307		HMDB05862		2-Methylguanosine [ C11 H15 N5 O5, tgt=, overall=69.15, db=69.15, CAS ID=2140-77-4, HMP ID=HMDB05862 ]		2140-77-4		(298.1124, 26446.01)(299.1146, 5313.89)	FindByFormula	C11 H15 N5 O5	8	Esi+						69.15				69.15
2-Methylpropyl (2E)-butenoate	2-Methylpropyl (2E)-butenoate Esi+7.887	142.099	7.887		HMDB36212		2-Methylpropyl (2E)-butenoate [ C8 H14 O2, tgt=, overall=85.67, db=85.67, CAS ID=589-66-2, HMP ID=HMDB36212 ]		589-66-2		(165.0892, 5608.86)(143.106, 82069.08)(144.1091, 7815.91)	FindByFormula	C8 H14 O2	9	Esi+						85.67				85.67
2-O-alpha-D-Galactopyranosyl-1-deoxynojirimycin	2-O-alpha-D-Galactopyranosyl-1-deoxynojirimycin Esi+1.9	325.135	1.9		HMDB41337		2-O-alpha-D-Galactopyranosyl-1-deoxynojirimycin [ C12 H23 N O9, tgt=, overall=60.94, db=60.94, CAS ID=155168-05-1, HMP ID=HMDB41337 ]		155168-05-1		(326.1429, 4881.51)(327.1511, 1156.47)	FindByFormula	C12 H23 N O9	1	Esi+						60.94				60.94
2-Phenyl-2-butenal	2-Phenyl-2-butenal	146.073	9.047				2-Phenyl-2-butenal [ C10 H10 O, tgt=, overall=84.76, db=84.76, CAS ID=4411-89-6 ]		4411-89-6		(147.0805, 15174.09)(148.0826, 1882.5)	FindByFormula	C10 H10 O	7	Esi+						84.76				84.76
2-Phenylethyl beta-D-glucopyranoside	2-Phenylethyl beta-D-glucopyranoside	284.128	8.592				2-Phenylethyl beta-D-glucopyranoside [ C14 H20 O6, tgt=, overall=68.72, db=68.72, CAS ID=18997-54-1 ]		18997-54-1		(285.1349, 6210.42)(286.1369, 1465.38)	FindByFormula	C14 H20 O6	1	Esi+						68.72				68.72
3beta,14-dihydroxy-19-oxo-5beta-card-20(22)-enolide	3beta,14-dihydroxy-19-oxo-5beta-card-20(22)-enolide	388.223	12.435				3beta,14-dihydroxy-19-oxo-5beta-card-20(22)-enolide [ C23 H32 O5, tgt=, overall=73.07, db=73.07 ]				(389.2293, 11571.7)(390.2333, 2694.4)	FindByFormula	C23 H32 O5	1	Esi+						73.07				73.07
3beta,15alpha-Diacetoxylanosta-8,24-dien-26-oic acid	3beta,15alpha-Diacetoxylanosta-8,24-dien-26-oic acid	556.374	15.442		HMDB36442		3beta,15alpha-Diacetoxylanosta-8,24-dien-26-oic acid [ C34 H52 O6, tgt=, overall=71.47, db=71.47, CAS ID=117842-20-3, HMP ID=HMDB36442 ]		117842-20-3		(557.3816, 2749.82)(558.3857, 1062.81)	FindByFormula	C34 H52 O6	1	Esi+						71.47				71.47
3beta-Hydroxy-16-phosphonopregn-5-en-20-one monoethyl ester	3beta-Hydroxy-16-phosphonopregn-5-en-20-one monoethyl ester	424.238	9.65	C15173			3beta-Hydroxy-16-phosphonopregn-5-en-20-one monoethyl ester [ C23 H37 O5 P, tgt=, overall=70.78, db=70.78, KEGG ID=C15173, METLIN ID=70663 ]				(425.2487, 21121.37)(426.2509, 5314.34)	FindByFormula	C23 H37 O5 P	1	Esi+						70.78				70.78
3-Deoxyestradiol	3-Deoxyestradiol Esi+11.983	256.182	11.983	C14239			3-Deoxyestradiol [ C18 H24 O, tgt=, overall=81.32, db=81.32, CAS ID=2529-64-8, KEGG ID=C14239, METLIN ID=69901 ]		2529-64-8		(257.1892, 8710.07)(258.1911, 1870.08)	FindByFormula	C18 H24 O	1	Esi+						81.32				81.32
3-Hydroxy-4,6-heptadiyne-1-yl 1-glucoside	3-Hydroxy-4,6-heptadiyne-1-yl 1-glucoside Esi+8.535	286.104	8.535		HMDB38964		3-Hydroxy-4,6-heptadiyne-1-yl 1-glucoside [ C13 H18 O7, tgt=, overall=76.43, db=76.43, HMP ID=HMDB38964 ]				(144.0594, 6945.98)(144.5591, 1053.78)	FindByFormula	C13 H18 O7	1	Esi+						76.43				76.43
3-O-Methylanhydrotuberosin	3-O-Methylanhydrotuberosin	334.123	3.45			LMPK12070148	3-O-Methylanhydrotuberosin [ C21 H18 O4, tgt=, overall=66.51, db=66.51, Lipid ID=LMPK12070148 ]				(335.1303, 6623.91)(336.1338, 1019.92)	FindByFormula	C21 H18 O4	1	Esi+						66.51				66.51
3'-O-Methylcyanidin 3-O-beta-D-glucoside	3'-O-Methylcyanidin 3-O-beta-D-glucoside	463.127	4.458				3'-O-Methylcyanidin 3-O-beta-D-glucoside [ C22 H23 O11, tgt=, overall=71.82, db=71.82 ]				(464.1339, 4723.12)(465.1389, 1088.78)	FindByFormula	C22 H23 O11	1	Esi+						71.82				71.82
4-(Dimethylamino)azobenzene	4-(Dimethylamino)azobenzene	225.125	10.618	C03764	HMDB32141		4-(Dimethylamino)azobenzene [ C14 H15 N3, tgt=, overall=81.95, db=81.95, CAS ID=60-11-7, KEGG ID=C03764, HMP ID=HMDB32141 ]		60-11-7		(226.1325, 7250.21)(227.136, 1321.89)	FindByFormula	C14 H15 N3	1	Esi+						81.95				81.95
4-Hydroxyestrone-2-S-glutathione	4-Hydroxyestrone-2-S-glutathione	591.22	7.996		HMDB12780		4-Hydroxyestrone-2-S-glutathione [ C28 H37 N3 O9 S, tgt=, overall=58.25, db=58.25, HMP ID=HMDB12780 ]				(592.2285, 12863.3)(593.2348, 4305.62)	FindByFormula	C28 H37 N3 O9 S	1	Esi+						58.25				58.25
4-Hydroxyvoriconazole	4-Hydroxyvoriconazole	365.113	6.319		HMDB60894		4-Hydroxyvoriconazole [ C16 H14 F3 N5 O2, tgt=, overall=60.68, db=60.68, HMP ID=HMDB60894 ]				(366.1194, 11543.96)(367.1294, 2513.28)	FindByFormula	C16 H14 F3 N5 O2	2	Esi+						60.68				60.68
5alpha-Stigmasta-7,22,25-trien-3beta-ol	5alpha-Stigmasta-7,22,25-trien-3beta-ol	410.353	16.047				5alpha-Stigmasta-7,22,25-trien-3beta-ol [ C29 H46 O, tgt=, overall=71.74, db=71.74 ]				(411.3605, 3904.53)(412.3639, 1495.13)	FindByFormula	C29 H46 O	1	Esi+						71.74				71.74
6-(2-Amino-2-carboxyethyl)-7,8-dioxo-1,2,3,4,7,8-hexahydroquinoline-2,4-dicarboxylate	6-(2-Amino-2-carboxyethyl)-7,8-dioxo-1,2,3,4,7,8-hexahydroquinoline-2,4-dicarboxylate	338.075	6.013	C15599			6-(2-Amino-2-carboxyethyl)-7,8-dioxo-1,2,3,4,7,8-hexahydroquinoline-2,4-dicarboxylate [ C14 H14 N2 O8, tgt=, overall=69.88, db=69.88, KEGG ID=C15599, METLIN ID=70976 ]				(339.0796, 5608.24)(340.0932, 1144.56)	FindByFormula	C14 H14 N2 O8	1	Esi+						69.88				69.88
6-iodo-8Z,11Z,14Z-eicosatrien-5-olide	6-iodo-8Z,11Z,14Z-eicosatrien-5-olide	430.131	9.019				6-iodo-8Z,11Z,14Z-eicosatrien-5-olide [ C20 H31 I O2, tgt=, overall=76.98, db=76.98 ]				(431.1381, 11224.6)(432.1467, 2572.6)	FindByFormula	C20 H31 I O2	1	Esi+						76.98				76.98
6-O-Acetylaustroinulin	6-O-Acetylaustroinulin	364.26	13.4		HMDB36803		6-O-Acetylaustroinulin [ C22 H36 O4, tgt=, overall=76.10, db=76.10, CAS ID=75207-46-4, HMP ID=HMDB36803 ]		75207-46-4		(365.2672, 9218.38)(366.2708, 2360.96)(367.2622, 888.53)	FindByFormula	C22 H36 O4	1	Esi+						76.1				76.1
7(14)-Bisabolene-2,3,10,11-tetrol	7(14)-Bisabolene-2,3,10,11-tetrol	272.197	10.241		HMDB35918		7(14)-Bisabolene-2,3,10,11-tetrol [ C15 H28 O4, tgt=, overall=85.15, db=85.15, CAS ID=122470-42-2, HMP ID=HMDB35918 ]		122470-42-2		(295.188, 18337.58)(296.1904, 3255.96)(273.2021, 14011.13)(274.2008, 1964.13)	FindByFormula	C15 H28 O4	1	Esi+						85.15				85.15
7-(4-Hydroxyphenyl)-1-phenyl-4-hepten-3-one	7-(4-Hydroxyphenyl)-1-phenyl-4-hepten-3-one	280.148	7.14		HMDB33295		7-(4-Hydroxyphenyl)-1-phenyl-4-hepten-3-one [ C19 H20 O2, tgt=, overall=71.09, db=71.09, CAS ID=100667-52-5, HMP ID=HMDB33295 ]		100667-52-5		(281.1563, 4877.29)(282.1552, 1003.28)(298.1804, 2287.76)	FindByFormula	C19 H20 O2	1	Esi+						71.09				71.09
7-[(6-Hydroxy-3,7-dimethyl-2,7-octadienyl)oxy]-2H-1-benzopyran-2-one	7-[(6-Hydroxy-3,7-dimethyl-2,7-octadienyl)oxy]-2H-1-benzopyran-2-one Esi+12.724	314.152	12.724		HMDB39063		7-[(6-Hydroxy-3,7-dimethyl-2,7-octadienyl)oxy]-2H-1-benzopyran-2-one [ C19 H22 O4, tgt=, overall=79.67, db=79.67, CAS ID=118584-19-3, HMP ID=HMDB39063 ]		118584-19-3		(158.0836, 5359.02)(158.5829, 1073.11)	FindByFormula	C19 H22 O4	1	Esi+						79.67				79.67
7a-Hydroxyandrost-4-ene-3,17-dione	7a-Hydroxyandrost-4-ene-3,17-dione	302.187	8.718	C05296	HMDB06771		7a-Hydroxyandrost-4-ene-3,17-dione [ C19 H26 O3, tgt=, overall=83.13, db=83.13, CAS ID=62-84-0, KEGG ID=C05296, HMP ID=HMDB06771 ]		62-84-0		(303.1946, 18341.19)(304.1975, 4072.79)(341.1569, 5957.83)	FindByFormula	C19 H26 O3	28	Esi+						83.13				83.13
7-Hydroxycostal	7-Hydroxycostal Esi+11.999	234.16	11.999		HMDB35202		7-Hydroxycostal [ C15 H22 O2, tgt=, overall=76.89, db=76.89, CAS ID=86703-04-0, HMP ID=HMDB35202 ]		86703-04-0		(235.1676, 10304.88)(236.1698, 1875.23)	FindByFormula	C15 H22 O2	1	Esi+						76.89				76.89
9,13-cis-Retinoate	9,13-cis-Retinoate	300.204	9.847		HMDB12874		9,13-cis-Retinoate [ C20 H28 O2, tgt=, overall=50.61, db=50.61, HMP ID=HMDB12874 ]				(151.1076, 3398.87)(301.212, 7649.37)(302.2213, 2413.69)	FindByFormula	C20 H28 O2	6	Esi+						50.61				50.61
9-Fluoro-11beta-hydroxy-16alpha-methylandrosta-1,4-diene-3,17-dione	9-Fluoro-11beta-hydroxy-16alpha-methylandrosta-1,4-diene-3,17-dione	332.178	12.732	C15147			9-Fluoro-11beta-hydroxy-16alpha-methylandrosta-1,4-diene-3,17-dione [ C20 H25 F O3, tgt=, overall=79.50, db=79.50, KEGG ID=C15147, METLIN ID=70637 ]				(333.1852, 6238.77)(334.187, 1125.24)	FindByFormula	C20 H25 F O3	1	Esi+						79.5				79.5
9-hydroxy-10-chloro-hexadecanoic acid	9-hydroxy-10-chloro-hexadecanoic acid	306.192	10.327				9-hydroxy-10-chloro-hexadecanoic acid [ C16 H31 Cl O3, tgt=, overall=58.62, db=58.62 ]				(329.184, 20217.0)(330.1866, 3870.27)(635.3761, 24207.6)(636.3795, 9783.63)(637.3764, 2851.34)(638.3724, 675.09)(307.2007, 45722.67)(308.2036, 9256.03)(309.1994, 1570.22)(345.1605, 1966.89)	FindByFormula	C16 H31 Cl O3	39	Esi+						58.62				58.62
AAPH	AAPH	198.16	11.07				AAPH [ C8 H18 N6, tgt=, overall=81.63, db=81.63, CAS ID=2997-92-4, METLIN ID=64879 ]		2997-92-4		(199.1668, 17788.18)(200.1679, 2709.48)	FindByFormula	C8 H18 N6	1	Esi+						81.63				81.63
Acetylpterosin C	Acetylpterosin C	276.134	10.4		HMDB30764		Acetylpterosin C [ C16 H20 O4, tgt=, overall=80.50, db=80.50, HMP ID=HMDB30764 ]				(277.1417, 11270.01)(278.1454, 1891.65)	FindByFormula	C16 H20 O4	4	Esi+						80.5				80.5
Acinospesigenin A	Acinospesigenin A	530.36	15.144				Acinospesigenin A [ C32 H50 O6, tgt=, overall=73.53, db=73.53 ]				(531.3695, 3674.57)(532.3738, 1317.78)	FindByFormula	C32 H50 O6	1	Esi+						73.53				73.53
Allixin	Allixin Esi+13.689	226.119	13.689		HMDB40705		Allixin [ C12 H18 O4, tgt=, overall=65.53, db=65.53, CAS ID=125263-70-9, HMP ID=HMDB40705 ]		125263-70-9		(227.1265, 7365.95)(228.1251, 594.71)	FindByFormula	C12 H18 O4	1	Esi+						65.53				65.53
alpha-Carissanol	alpha-Carissanol Esi+10.758	252.171	10.758		HMDB35597		alpha-Carissanol [ C15 H24 O3, tgt=, overall=79.82, db=79.82, CAS ID=99957-09-2, HMP ID=HMDB35597 ]		99957-09-2		(253.1785, 18030.72)(254.1807, 3234.45)	FindByFormula	C15 H24 O3	1	Esi+						79.82				79.82
alpha-CEHC	alpha-CEHC Esi+9.675998	278.15	9.676		HMDB01518		alpha-CEHC [ C16 H22 O4, tgt=, overall=84.84, db=84.84, CAS ID=4072-32-6, HMP ID=HMDB01518 ]		4072-32-6		(279.1584, 56424.62)(280.1616, 10425.75)(296.1765, 2396.92)(557.2769, 485.97)	FindByFormula	C16 H22 O4	29	Esi+						84.84				84.84
alpha-D-Manp-(1-2)-alpha-D-Manp-(1-2)-alpha-D-Manp-(1-3)-beta-D-Manp-(1-4)-D-GlcNAcp	alpha-D-Manp-(1-2)-alpha-D-Manp-(1-2)-alpha-D-Manp-(1-3)-beta-D-Manp-(1-4)-D-GlcNAcp	707.246	1.347		HMDB06699		alpha-D-Manp-(1-2)-alpha-D-Manp-(1-2)-alpha-D-Manp-(1-3)-beta-D-Manp-(1-4)-D-GlcNAcp [ C26 H45 N O21, tgt=, overall=51.64, db=51.64, CAS ID=52134-33-5, HMP ID=HMDB06699 ]		52134-33-5		(708.2513, 1405.5)(746.2091, 3068.86)(747.209, 1244.35)	FindByFormula	C26 H45 N O21	1	Esi+						51.64				51.64
alpha-Ionol O-[arabinosyl-(1-6)-glucoside]	alpha-Ionol O-[arabinosyl-(1-6)-glucoside]	488.257	12.575		HMDB38732		alpha-Ionol O-[arabinosyl-(1-6)-glucoside] [ C24 H40 O10, tgt=, overall=56.76, db=56.76, HMP ID=HMDB38732 ]				(489.2643, 4483.61)(490.2716, 1395.37)	FindByFormula	C24 H40 O10	1	Esi+						56.76				56.76
Arg Asp Ser	Arg Asp Ser	376.171	6.709				Arg Asp Ser [ C13 H24 N6 O7, tgt=, overall=52.69, db=52.69, METLIN ID=18236 ]				(377.1775, 20232.01)(378.1873, 6337.62)(394.1921, 1024.14)	FindByFormula	C13 H24 N6 O7	1	Esi+						52.69				52.69
Arg Pro Arg	Arg Pro Arg Esi+9.215	427.268	9.215				Arg Pro Arg [ C17 H33 N9 O4, tgt=, overall=63.11, db=63.11, METLIN ID=18663 ]				(428.2745, 5482.44)(429.2656, 1672.24)	FindByFormula	C17 H33 N9 O4	1	Esi+						63.11				63.11
Asparenyol	Asparenyol	280.114	8.618		HMDB41304		Asparenyol [ C18 H16 O3, tgt=, overall=83.24, db=83.24, CAS ID=166762-97-6, HMP ID=HMDB41304 ]		166762-97-6		(303.0992, 747.77)(281.1163, 17351.79)(282.121, 3604.82)	FindByFormula	C18 H16 O3	4	Esi+						83.24				83.24
Asperlicin	Asperlicin	535.221	7.71	C11688			Asperlicin [ C31 H29 N5 O4, tgt=, overall=75.40, db=75.40, KEGG ID=C11688 ]				(536.2284, 16008.22)(537.2341, 5009.57)	FindByFormula	C31 H29 N5 O4	1	Esi+						75.4				75.4
Benzyl benzoate	Benzyl benzoate Esi+9.226999	212.084	9.227	C14393	HMDB14814		Benzyl benzoate [ C14 H12 O2, tgt=, overall=60.56, db=60.56, CAS ID=120-51-4, KEGG ID=C14393, HMP ID=HMDB14814 ]		120-51-4		(213.0909, 13650.46)(214.0895, 3346.21)	FindByFormula	C14 H12 O2	10	Esi+						60.56				60.56
Berberastine	Berberastine	352.117	9.47	C09360			Berberastine [ C20 H18 N O5, tgt=, overall=74.13, db=74.13, KEGG ID=C09360 ]				(353.1238, 9174.3)(354.1324, 1832.3)	FindByFormula	C20 H18 N O5	1	Esi+						74.13				74.13
beta-Caryophyllene alcohol acetate	beta-Caryophyllene alcohol acetate	264.21	14.095		HMDB37273		beta-Caryophyllene alcohol acetate [ C17 H28 O2, tgt=, overall=84.51, db=84.51, CAS ID=62532-51-8, HMP ID=HMDB37273 ]		62532-51-8		(265.2163, 12892.63)(266.2182, 2495.56)(282.242, 2298.86)(283.2433, 635.44)	FindByFormula	C17 H28 O2	1	Esi+						84.51				84.51
Bipindogulomethyloside	Bipindogulomethyloside Esi+10.766	552.29	10.766		HMDB30623		Bipindogulomethyloside [ C29 H44 O10, tgt=, overall=87.67, db=87.67, CAS ID=53152-43-5, HMP ID=HMDB30623 ]		53152-43-5		(553.2977, 31634.98)(554.2996, 10392.49)(555.3005, 2682.86)	FindByFormula	C29 H44 O10	1	Esi+						87.67				87.67
Bis(glutathionyl)spermine	Bis(glutathionyl)spermine	780.367	8.464	C16563			Bis(glutathionyl)spermine [ C30 H56 N10 O10 S2, tgt=, overall=57.84, db=57.84, KEGG ID=C16563 ]				(391.1888, 9955.09)(391.6779, 143.48)	FindByFormula	C30 H56 N10 O10 S2	2	Esi+						57.84				57.84
BW 723C86	BW 723C86 Esi+8.592	286.114	8.592				BW 723C86 [ C16 H18 N2 O S, tgt=, overall=76.59, db=76.59, CAS ID=160521-72-2, METLIN ID=64854 ]		160521-72-2		(287.1209, 14591.12)(288.1248, 2717.22)	FindByFormula	C16 H18 N2 O S	2	Esi+						76.59				76.59
C18 H24 O S	C18 H24 O S	288.166	8.668				[ C18 H24 O S, tgt=, overall=51.22, mfg=51.22 ]				(311.147, 20143.5)(289.1646, 4983.42)(290.1622, 1787.51)(327.1533, 6375.93)	FindByFormula	C18 H24 O S	13	Esi+								51.22		51.22
C3 H9 N7 O2	C3 H9 N7 O2	175.084	2.695				[ C3 H9 N7 O2, tgt=, overall=79.76, mfg=79.76 ]				(198.0873, 2856.42)(199.082, 472.91)(176.0902, 5995.99)(177.0875, 403.58)	FindByFormula	C3 H9 N7 O2	34	Esi+								79.76		79.76
C8 H18 N6 O2	C8 H18 N6 O2	230.151	8.613				[ C8 H18 N6 O2, tgt=, overall=60.17, mfg=60.17 ]				(253.1413, 7332.22)(231.1536, 3454.05)(232.163, 933.24)(233.1536, 86.38)	FindByFormula	C8 H18 N6 O2	27	Esi+								60.17		60.17
Carbocyclic Thromboxane A2**	Carbocyclic Thromboxane A2**	348.265	13.97				Carbocyclic Thromboxane A2** [ C22 H36 O3, tgt=, overall=78.53, db=78.53, CAS ID=73543-47-2 ]		73543-47-2		(349.2719, 9272.61)(350.2758, 2439.02)	FindByFormula	C22 H36 O3	1	Esi+						78.53				78.53
Carnosic acid 12-methyl ether	Carnosic acid 12-methyl ether	346.212	13.26				Carnosic acid 12-methyl ether [ C21 H30 O4, tgt=, overall=73.59, db=73.59 ]				(347.2192, 13026.36)(348.2215, 2966.95)	FindByFormula	C21 H30 O4	1	Esi+						73.59				73.59
Carpelastofuran	Carpelastofuran	522.232	13.284			LMPK12111524	Carpelastofuran [ C30 H34 O8, tgt=, overall=61.19, db=61.19, Lipid ID=LMPK12111524 ]				(262.1222, 3429.85)(262.6222, 875.04)(523.2431, 2354.02)	FindByFormula	C30 H34 O8	1	Esi+						61.19				61.19
Cavipetin C	Cavipetin C	388.258	13.986		HMDB30366		Cavipetin C [ C24 H36 O4, tgt=, overall=67.43, db=67.43, CAS ID=128552-90-9, HMP ID=HMDB30366 ]		128552-90-9		(389.2658, 4462.65)(390.2672, 1250.25)	FindByFormula	C24 H36 O4	1	Esi+						67.43				67.43
Cinncassiol D3	Cinncassiol D3 Esi+10.906	368.219	10.906		HMDB36854		Cinncassiol D3 [ C20 H32 O6, tgt=, overall=77.96, db=77.96, CAS ID=80178-41-2, HMP ID=HMDB36854 ]		80178-41-2		(369.226, 4691.97)(370.228, 1163.45)	FindByFormula	C20 H32 O6	1	Esi+						77.96				77.96
Ciprofloxacin	Ciprofloxacin Esi+9.115002	331.136	9.115	C05349	HMDB14677		Ciprofloxacin [ C17 H18 F N3 O3, tgt=, overall=96.08, db=96.08, CAS ID=85721-33-1, KEGG ID=C05349, HMP ID=HMDB14677 ]		85721-33-1		(354.1243, 641.03)(332.1408, 65807.41)(333.1438, 13246.18)(334.1392, 2936.67)(349.2345, 10218.56)(350.2348, 2540.98)	FindByFormula	C17 H18 F N3 O3	27	Esi+						96.08				96.08
Convallatoxin	Convallatoxin	550.273	11.004	C08858	HMDB34362		Convallatoxin [ C29 H42 O10, tgt=, overall=65.09, db=65.09, CAS ID=508-75-8, KEGG ID=C08858, HMP ID=HMDB34362 ]		508-75-8		(551.2815, 12763.29)(552.2932, 4351.44)	FindByFormula	C29 H42 O10	1	Esi+						65.09				65.09
Corchoionoside B	Corchoionoside B	400.175	10.011		HMDB30975		Corchoionoside B [ C19 H28 O9, tgt=, overall=71.16, db=71.16, CAS ID=189344-54-5, HMP ID=HMDB30975 ]		189344-54-5		(401.1773, 25923.09)(402.1812, 5454.68)	FindByFormula	C19 H28 O9	1	Esi+						71.16				71.16
CP 339818	CP 339818	304.196	11.761	C13847			CP 339818 [ C21 H24 N2, tgt=, overall=79.39, db=79.39, KEGG ID=C13847, METLIN ID=69729 ]				(305.2032, 4207.32)(306.2051, 976.96)	FindByFormula	C21 H24 N2	1	Esi+						79.39				79.39
DEPMPO-biotin	DEPMPO-biotin	591.252	9.047				DEPMPO-biotin [ C24 H42 N5 O8 P S, tgt=, overall=64.58, db=64.58, CAS ID=936224-52-1, METLIN ID=64809 ]		936224-52-1		(592.2562, 8479.45)(593.2583, 3117.46)	FindByFormula	C24 H42 N5 O8 P S	1	Esi+						64.58				64.58
D-Glutamine	D-Glutamine	146.072	9.696	C00819	HMDB03423		D-Glutamine [ C5 H10 N2 O3, tgt=, overall=76.74, db=76.74, CAS ID=5959-95-5, KEGG ID=C00819, HMP ID=HMDB03423 ]		5959-95-5		(147.0773, 21252.75)(148.0802, 2424.37)(293.1498, 2742.04)	FindByFormula	C5 H10 N2 O3	13	Esi+						76.74				76.74
Doxepin N-oxide glucuronide	Doxepin N-oxide glucuronide Esi+13.458	236.098	13.458		HMDB61139		Doxepin N-oxide glucuronide [ C25 H30 N O8, tgt=, overall=72.53, db=72.53, HMP ID=HMDB61139 ]				(237.1043, 2011.98)(473.2036, 3804.24)(474.2126, 1090.02)	FindByFormula	C25 H30 N O8	1	Esi+						72.53				72.53
Ergonovine	Ergonovine	325.182	7.629	C07543	HMDB15383		Ergonovine [ C19 H23 N3 O2, tgt=, overall=66.65, db=66.65, CAS ID=60-79-7, KEGG ID=C07543, HMP ID=HMDB15383 ]		60-79-7		(326.1875, 5317.38)(327.183, 1548.86)(364.1449, 4552.65)	FindByFormula	C19 H23 N3 O2	13	Esi+						66.65				66.65
Erythromycin estolate	Erythromycin estolate	1055.63	12.287	C08031		LMPK04000015	Erythromycin estolate [ C52 H97 N O18 S, tgt=, overall=74.10, db=74.10, Lipid ID=LMPK04000015, KEGG ID=C08031 ]				(1056.6418, 5452.29)(1057.6447, 3087.1)(1058.6447, 1265.31)	FindByFormula	C52 H97 N O18 S	1	Esi+						74.1				74.1
Evasterioside B	Evasterioside B	662.332	8.424			LMST05050013	Evasterioside B [ C32 H54 O12 S, tgt=, overall=91.95, db=91.95, Lipid ID=LMST05050013, METLIN ID=84933 ]				(685.3239, 17658.02)(686.327, 5552.11)(687.3236, 2144.3)(663.3418, 6604.32)(664.345, 2202.47)(665.3418, 638.8)(701.3012, 3668.26)(702.3028, 1376.17)(680.369, 29160.92)(681.3719, 9321.36)(682.3733, 2447.27)	FindByFormula	C32 H54 O12 S	10	Esi+						91.95				91.95
Fluazifop	Fluazifop	327.073	2.07	C18527			Fluazifop [ C15 H12 F3 N O4, tgt=, overall=66.34, db=66.34, CAS ID=69335-91-7, KEGG ID=C18527, METLIN ID=72333 ]		69335-91-7		(328.08, 7476.44)(329.0948, 1311.59)	FindByFormula	C15 H12 F3 N O4	1	Esi+						66.34				66.34
Formylfusarochromanone	Formylfusarochromanone	320.141	2.652		HMDB38970		Formylfusarochromanone [ C16 H20 N2 O5, tgt=, overall=52.73, db=52.73, CAS ID=136685-28-4, HMP ID=HMDB38970 ]		136685-28-4		(321.1483, 3702.56)(322.1462, 1024.01)	FindByFormula	C16 H20 N2 O5	1	Esi+						52.73				52.73
Fumitremorgin B	Fumitremorgin B	479.241	9.158		HMDB30203		Fumitremorgin B [ C27 H33 N3 O5, tgt=, overall=76.80, db=76.80, CAS ID=12626-17-4, HMP ID=HMDB30203 ]		12626-17-4		(480.248, 30483.72)(481.2498, 8267.66)	FindByFormula	C27 H33 N3 O5	1	Esi+						76.8				76.8
Ganoderic acid H	Ganoderic acid H Esi+11.703	572.298	11.703		HMDB35987		Ganoderic acid H [ C32 H44 O9, tgt=, overall=75.40, db=75.40, CAS ID=98665-19-1, HMP ID=HMDB35987 ]		98665-19-1		(595.287, 8922.69)(596.2916, 2859.23)	FindByFormula	C32 H44 O9	1	Esi+						75.4				75.4
Ganoderic acid T	Ganoderic acid T	612.369	14.556		HMDB35606		Ganoderic acid T [ C36 H52 O8, tgt=, overall=53.79, db=53.79, CAS ID=103992-91-2, HMP ID=HMDB35606 ]		103992-91-2		(613.376, 3523.37)(614.3848, 1528.87)	FindByFormula	C36 H52 O8	1	Esi+						53.79				53.79
Geldanamycin	Geldanamycin	560.276	12.187	C11222			Geldanamycin [ C29 H40 N2 O9, tgt=, overall=53.73, db=53.73, CAS ID=30562-34-6, KEGG ID=C11222, METLIN ID=45547 ]		30562-34-6		(561.2749, 4354.47)(562.2802, 1646.48)	FindByFormula	C29 H40 N2 O9	1	Esi+						53.73				53.73
Geranyl valerate	Geranyl valerate	238.192	12.073		HMDB40281		Geranyl valerate [ C15 H26 O2, tgt=, overall=79.76, db=79.76, CAS ID=10402-47-8, HMP ID=HMDB40281 ]		10402-47-8		(239.1994, 16165.22)(240.2012, 2838.46)	FindByFormula	C15 H26 O2	1	Esi+						79.76				79.76
Gibberellin A4	Gibberellin A4	332.166	13.367				Gibberellin A4 [ C19 H24 O5, tgt=, overall=73.39, db=73.39, CAS ID=468-44-0 ]		468-44-0		(167.0905, 7593.07)(167.5884, 1433.12)(168.0828, 430.45)	FindByFormula	C19 H24 O5	1	Esi+						73.39				73.39
Glucosyl (2E,6E,10x)-10,11-dihydroxy-2,6-farnesadienoate	Glucosyl (2E,6E,10x)-10,11-dihydroxy-2,6-farnesadienoate	432.233	9.166		HMDB37823		Glucosyl (2E,6E,10x)-10,11-dihydroxy-2,6-farnesadienoate [ C21 H36 O9, tgt=, overall=66.63, db=66.63, CAS ID=204927-92-4, HMP ID=HMDB37823 ]		204927-92-4		(433.2398, 10407.85)(434.2431, 2828.48)	FindByFormula	C21 H36 O9	1	Esi+						66.63				66.63
Gluten exorphin B5	Gluten exorphin B5 Esi+9.412	658.26	9.412		HMDB59795		Gluten exorphin B5 [ C30 H38 N6 O11, tgt=, overall=71.60, db=71.60, HMP ID=HMDB59795 ]				(659.2717, 10935.72)(660.2752, 4723.36)(661.2827, 1720.61)	FindByFormula	C30 H38 N6 O11	1	Esi+						71.6				71.6
Gly Gln Arg	Gly Gln Arg	359.193	6.67				Gly Gln Arg [ C13 H25 N7 O5, tgt=, overall=67.60, db=67.60, METLIN ID=18589 ]				(360.2004, 10584.57)(361.1926, 1118.3)	FindByFormula	C13 H25 N7 O5	14	Esi+						67.6				67.6
Glycerol 1-hexadecanoate	Glycerol 1-hexadecanoate Esi+11.859	330.274	11.859		HMDB31074		Glycerol 1-hexadecanoate [ C19 H38 O4, tgt=, overall=70.82, db=70.82, CAS ID=542-44-9, HMP ID=HMDB31074 ]		542-44-9		(331.2813, 9335.93)(332.2844, 2125.65)	FindByFormula	C19 H38 O4	1	Esi+						70.82				70.82
Glycylserylprolylmethionylphenylalanylvalinamide	Glycylserylprolylmethionylphenylalanylvalinamide	635.303	9.021		HMDB33242		Glycylserylprolylmethionylphenylalanylvalinamide [ C29 H45 N7 O7 S, tgt=, overall=57.51, db=57.51, CAS ID=115525-98-9, HMP ID=HMDB33242 ]		115525-98-9		(636.3145, 5435.05)(637.3141, 3691.47)(638.3133, 1477.72)	FindByFormula	C29 H45 N7 O7 S	1	Esi+						57.51				57.51
Gnidicin	Gnidicin	628.229	7.284	C09095			Gnidicin [ C36 H36 O10, tgt=, overall=68.99, db=68.99, CAS ID=55319-39-6, KEGG ID=C09095, METLIN ID=67423 ]		55319-39-6		(629.2385, 15930.18)(630.2433, 4603.72)	FindByFormula	C36 H36 O10	9	Esi+						68.99				68.99
Harderoporphyrin	Harderoporphyrin Esi+15.094	608.264	15.094		HMDB00683		Harderoporphyrin [ C35 H36 N4 O6, tgt=, overall=96.34, db=96.34, CAS ID=30783-27-8, HMP ID=HMDB00683 ]		30783-27-8		(609.2712, 7983.32)(610.2742, 3239.62)(611.2742, 978.94)	FindByFormula	C35 H36 N4 O6	1	Esi+						96.34				96.34
Heliannuol D	Heliannuol D Esi+11.736	250.156	11.736		HMDB35137		Heliannuol D [ C15 H22 O3, tgt=, overall=80.88, db=80.88, CAS ID=161730-09-2, HMP ID=HMDB35137 ]		161730-09-2		(251.1629, 17704.77)(252.1652, 3046.07)	FindByFormula	C15 H22 O3	1	Esi+						80.88				80.88
Hercynine	Hercynine	198.126	10.588	C05575			Hercynine [ C9 H16 N3 O2, tgt=, overall=76.58, db=76.58, KEGG ID=C05575 ]				(221.1151, 18838.95)(222.1188, 2551.95)(199.1324, 2668.35)(237.0914, 2744.9)	FindByFormula	C9 H16 N3 O2	3	Esi+						76.58				76.58
Ibuprofen	Ibuprofen	206.132	10.724	C01588	HMDB01925		Ibuprofen [ C13 H18 O2, tgt=, overall=97.84, db=97.84, CAS ID=15687-27-1, KEGG ID=C01588, HMP ID=HMDB01925 ]		15687-27-1		(207.1371, 77623.41)(208.1405, 10930.18)(209.1426, 1244.09)(224.1634, 20097.16)(225.1672, 3361.71)	FindByFormula	C13 H18 O2	13	Esi+						97.84				97.84
Ignavine	Ignavine	449.221	8.669	C17485			Ignavine [ C27 H31 N O5, tgt=, overall=79.39, db=79.39, KEGG ID=C17485 ]				(450.2263, 23755.76)(451.2279, 6521.2)(452.2261, 2643.67)	FindByFormula	C27 H31 N O5	1	Esi+						79.39				79.39
Integerrine	Integerrine	593.304	7.46	C10007			Integerrine [ C35 H39 N5 O4, tgt=, overall=64.24, db=64.24, CAS ID=18397-13-2, KEGG ID=C10007, METLIN ID=68086 ]		18397-13-2		(594.3112, 12416.25)(595.3073, 5009.14)	FindByFormula	C35 H39 N5 O4	1	Esi+						64.24				64.24
Ipomeatetrahydrofuran	Ipomeatetrahydrofuran Esi+12.09	256.203	12.09		HMDB40904		Ipomeatetrahydrofuran [ C15 H28 O3, tgt=, overall=80.95, db=80.95, CAS ID=92448-62-9, HMP ID=HMDB40904 ]		92448-62-9		(257.2099, 23929.62)(258.2123, 4325.29)	FindByFormula	C15 H28 O3	1	Esi+						80.95				80.95
Irbesartan	Irbesartan	428.233	14.515	C07469	HMDB15163		Irbesartan [ C25 H28 N6 O, tgt=, overall=81.24, db=81.24, CAS ID=138402-11-6, KEGG ID=C07469, HMP ID=HMDB15163 ]		138402-11-6		(429.2404, 9567.08)(430.2442, 2520.49)	FindByFormula	C25 H28 N6 O	1	Esi+						81.24				81.24
Isatidine	Isatidine	367.166	7.344	C10333			Isatidine [ C18 H25 N O7, tgt=, overall=58.44, db=58.44, CAS ID=15503-86-3, KEGG ID=C10333, METLIN ID=68253 ]		15503-86-3		(368.1745, 8366.05)(369.1689, 2330.33)	FindByFormula	C18 H25 N O7	1	Esi+						58.44				58.44
Isomethiozin	Isomethiozin	268.135	8.296	C19107			Isomethiozin [ C12 H20 N4 O S, tgt=, overall=68.43, db=68.43, CAS ID=57052-04-7, KEGG ID=C19107, METLIN ID=72849 ]		57052-04-7		(291.1286, 13384.38)(559.2508, 10273.08)(269.1448, 33213.91)(270.1443, 5587.37)	FindByFormula	C12 H20 N4 O S	27	Esi+						68.43				68.43
Isopentyl pyrophosphate	Isopentyl pyrophosphate	318.1	7.14				Isopentyl pyrophosphate [ C10 H24 O7 P2, tgt=, overall=78.12, db=78.12, CAS ID=94215-60-8, METLIN ID=373 ]		94215-60-8		(160.0571, 7644.38)(160.5557, 866.12)	FindByFormula	C10 H24 O7 P2	1	Esi+						78.12				78.12
Kaempferol 3-neohesperidoside 7-(2''-feruloylglucoside)	Kaempferol 3-neohesperidoside 7-(2''-feruloylglucoside)	932.257	7.55		HMDB41457		Kaempferol 3-neohesperidoside 7-(2''-feruloylglucoside) [ C43 H48 O23, tgt=, overall=99.23, db=99.23, HMP ID=HMDB41457 ]				(955.2472, 2410.7)(956.2532, 1237.77)(933.2651, 23586.9)(934.2689, 11282.96)(935.2701, 3970.07)(936.2756, 1200.78)	FindByFormula	C43 H48 O23	1	Esi+						99.23				99.23
Kaempferol 3-neohesperidoside 7-(2''-p-coumaroylglucoside)	Kaempferol 3-neohesperidoside 7-(2''-p-coumaroylglucoside)	902.244	7.295		HMDB41456		Kaempferol 3-neohesperidoside 7-(2''-p-coumaroylglucoside) [ C42 H46 O22, tgt=, overall=99.57, db=99.57, HMP ID=HMDB41456 ]				(925.2367, 4645.81)(926.2478, 2190.47)(927.2439, 543.9)(903.2556, 48431.85)(904.2582, 22105.96)(905.2609, 7587.2)(906.2627, 1892.32)	FindByFormula	C42 H46 O22	5	Esi+						99.57				99.57
L 735821	L 735821	463.089	2.917	C13853			L 735821 [ C25 H19 Cl2 N3 O2, tgt=, overall=52.14, db=52.14, KEGG ID=C13853, METLIN ID=69734 ]				(464.0955, 6624.52)(465.0981, 1417.18)	FindByFormula	C25 H19 Cl2 N3 O2	1	Esi+						52.14				52.14
L-alpha-Glutamyl-L-lysine	L-alpha-Glutamyl-L-lysine	275.149	8.219	C04700	HMDB04207		L-alpha-Glutamyl-L-lysine [ C11 H21 N3 O5, tgt=, overall=68.55, db=68.55, CAS ID=5891-53-2, KEGG ID=C04700, HMP ID=HMDB04207 ]		5891-53-2		(298.1447, 3294.45)(276.1568, 12623.48)(277.1556, 2515.49)(551.1878, 186.94)	FindByFormula	C11 H21 N3 O5	3	Esi+						68.55				68.55
Leu Gln Glu	Leu Gln Glu	388.191	9.246				Leu Gln Glu [ C16 H28 N4 O7, tgt=, overall=72.24, db=72.24, METLIN ID=21359 ]				(411.1845, 10171.58)(412.1912, 2563.56)(389.213, 4881.43)	FindByFormula	C16 H28 N4 O7	14	Esi+						72.24				72.24
Leu Ser Gln	Leu Ser Gln	346.188	2.577				Leu Ser Gln [ C14 H26 N4 O6, tgt=, overall=65.85, db=65.85, METLIN ID=17652 ]				(347.195, 8687.03)(348.1956, 2139.81)	FindByFormula	C14 H26 N4 O6	1	Esi+						65.85				65.85
Leucyl-Alanine	Leucyl-Alanine	202.129	1.541		HMDB28922		Leucyl-Alanine [ C9 H18 N2 O3, tgt=, overall=79.46, db=79.46, HMP ID=HMDB28922 ]				(203.1383, 59213.61)(204.139, 7257.21)(241.0945, 2078.83)	FindByFormula	C9 H18 N2 O3	45	Esi+						79.46				79.46
Leukotriene E3	Leukotriene E3	441.254	8.978		HMDB02355		Leukotriene E3 [ C23 H39 N O5 S, tgt=, overall=65.04, db=65.04, CAS ID=79494-05-6, HMP ID=HMDB02355 ]		79494-05-6		(442.2618, 22511.34)(443.2609, 5951.23)	FindByFormula	C23 H39 N O5 S	1	Esi+						65.04				65.04
Leukotriene F4	Leukotriene F4	568.282	10.175	C06462	HMDB06465		Leukotriene F4 [ C28 H44 N2 O8 S, tgt=, overall=67.13, db=67.13, KEGG ID=C06462, HMP ID=HMDB06465 ]				(569.2895, 8868.33)(570.2932, 3024.58)	FindByFormula	C28 H44 N2 O8 S	1	Esi+						67.13				67.13
Limocitrol 3-glucoside	Limocitrol 3-glucoside Esi+6.35	538.131	6.35		HMDB37690		Limocitrol 3-glucoside [ C24 H26 O14, tgt=, overall=71.30, db=71.30, CAS ID=77133-42-7, HMP ID=HMDB37690 ]		77133-42-7		(539.1379, 6794.67)(540.1462, 1915.73)	FindByFormula	C24 H26 O14	1	Esi+						71.3				71.3
Limonexic acid	Limonexic acid Esi+8.739	502.185	8.739		HMDB36075		Limonexic acid [ C26 H30 O10, tgt=, overall=80.46, db=80.46, CAS ID=99026-99-0, HMP ID=HMDB36075 ]		99026-99-0		(503.1916, 12661.09)(504.1988, 4106.16)(505.2118, 994.5)	FindByFormula	C26 H30 O10	1	Esi+						80.46				80.46
Lipoyllysine	Lipoyllysine Esi+8.144	334.142	8.144		HMDB12996		Lipoyllysine [ C14 H26 N2 O3 S2, tgt=, overall=53.64, db=53.64, CAS ID=20902-53-8, HMP ID=HMDB12996 ]		20902-53-8		(335.1469, 7075.63)(336.154, 1426.92)	FindByFormula	C14 H26 N2 O3 S2	1	Esi+						53.64				53.64
Lucidone C	Lucidone C	404.253	13.416		HMDB38152		Lucidone C [ C24 H36 O5, tgt=, overall=66.09, db=66.09, HMP ID=HMDB38152 ]				(405.2602, 3145.94)(406.2634, 958.68)	FindByFormula	C24 H36 O5	1	Esi+						66.09				66.09
LysoPE(0:0/18:4(6Z,9Z,12Z,15Z))	LysoPE(0:0/18:4(6Z,9Z,12Z,15Z))	473.253	10.306		HMDB11480		LysoPE(0:0/18:4(6Z,9Z,12Z,15Z)) [ C23 H40 N O7 P, tgt=, overall=70.80, db=70.80, HMP ID=HMDB11480 ]				(474.2605, 5265.07)(475.2651, 1811.05)	FindByFormula	C23 H40 N O7 P	1	Esi+						70.8				70.8
Macrozamin	Macrozamin	384.143	8.342	C08504			Macrozamin [ C13 H24 N2 O11, tgt=, overall=58.12, db=58.12, CAS ID=6327-93-1, KEGG ID=C08504, METLIN ID=67026 ]		6327-93-1		(407.1207, 8806.54)(385.1483, 9139.86)(386.1518, 2286.93)	FindByFormula	C13 H24 N2 O11	11	Esi+						58.12				58.12
Methyl (?)-3-hydroxyhexanoate	Methyl (?)-3-hydroxyhexanoate	146.093	10.233		HMDB39407		Methyl (?)-3-hydroxyhexanoate [ C7 H14 O3, tgt=, overall=74.81, db=74.81, CAS ID=21188-58-9, HMP ID=HMDB39407 ]		21188-58-9		(147.1002, 6095.35)(148.1107, 590.11)	FindByFormula	C7 H14 O3	1	Esi+						74.81				74.81
Methyl dihydrophaseate	Methyl dihydrophaseate	296.157	9.087		HMDB39376		Methyl dihydrophaseate [ C16 H24 O5, tgt=, overall=71.07, db=71.07, HMP ID=HMDB39376 ]				(297.1681, 7736.23)(298.1681, 1508.66)	FindByFormula	C16 H24 O5	3	Esi+						71.07				71.07
MG(0:0/20:5(5Z,8Z,11Z,14Z,17Z)/0:0)	MG(0:0/20:5(5Z,8Z,11Z,14Z,17Z)/0:0)	376.264	12.971		HMDB11550		MG(0:0/20:5(5Z,8Z,11Z,14Z,17Z)/0:0) [ C23 H36 O4, tgt=, overall=88.75, db=88.75, HMP ID=HMDB11550 ]				(401.2868, 946.98)(415.224, 34541.06)(416.2278, 8263.45)(417.2317, 1639.12)	FindByFormula	C23 H36 O4	1	Esi+						88.75				88.75
Momilactone B	Momilactone B Esi+11.497	330.181	11.497		HMDB36749		Momilactone B [ C20 H26 O4, tgt=, overall=74.69, db=74.69, CAS ID=51415-08-8, HMP ID=HMDB36749 ]		51415-08-8		(331.1878, 15568.76)(332.191, 3305.41)	FindByFormula	C20 H26 O4	1	Esi+						74.69				74.69
Mytilin A	Mytilin A Esi+6.227	332.124	6.227		HMDB39002		Mytilin A [ C13 H20 N2 O8, tgt=, overall=62.86, db=62.86, CAS ID=73112-73-9, HMP ID=HMDB39002 ]		73112-73-9		(355.1152, 4066.1)(333.1297, 4824.64)(334.1329, 122.7)	FindByFormula	C13 H20 N2 O8	5	Esi+						62.86				62.86
N-(1-Deoxy-1-fructosyl)histidine	N-(1-Deoxy-1-fructosyl)histidine	317.125	1.717		HMDB37839		N-(1-Deoxy-1-fructosyl)histidine [ C12 H19 N3 O7, tgt=, overall=86.42, db=86.42, CAS ID=25020-13-7, HMP ID=HMDB37839 ]		25020-13-7		(318.1294, 14238.59)(319.1314, 2926.41)(320.1206, 443.92)	FindByFormula	C12 H19 N3 O7	2	Esi+						86.42				86.42
N-(heptadecanoyl)-hexdecasphing-4-enine	N-(heptadecanoyl)-hexdecasphing-4-enine	523.495	14.755				N-(heptadecanoyl)-hexdecasphing-4-enine [ C33 H65 N O3, tgt=, overall=94.01, db=94.01 ]				(524.502, 8691.56)(525.5049, 3327.15)(526.5052, 771.44)	FindByFormula	C33 H65 N O3	1	Esi+						94.01				94.01
N-(p-Hydroxyphenethyl)actinidine	N-(p-Hydroxyphenethyl)actinidine	251.141	9.101	C09984	HMDB30347		N-(p-Hydroxyphenethyl)actinidine [ C18 H22 N O, tgt=, overall=63.51, db=63.51, CAS ID=15794-92-0, KEGG ID=C09984, HMP ID=HMDB30347 ]		15794-92-0		(269.177, 6723.0)(270.1747, 1805.5)	FindByFormula	C18 H22 N O	1	Esi+						63.51				63.51
N-[2-(3,4-Dimethoxyphenyl)ethyl]-3,4-dimethoxycinnamic acid amide	N-[2-(3,4-Dimethoxyphenyl)ethyl]-3,4-dimethoxycinnamic acid amide	371.177	8.613		HMDB32226		N-[2-(3,4-Dimethoxyphenyl)ethyl]-3,4-dimethoxycinnamic acid amide [ C21 H25 N O5, tgt=, overall=61.01, db=61.01, CAS ID=69444-90-2, HMP ID=HMDB32226 ]		69444-90-2		(372.1847, 13989.87)(373.1852, 3878.78)	FindByFormula	C21 H25 N O5	3	Esi+						61.01				61.01
N6,N6,N6-Trimethyl-L-lysine	N6,N6,N6-Trimethyl-L-lysine	188.152	4.831	C03793	HMDB01325		N6,N6,N6-Trimethyl-L-lysine [ C9 H20 N2 O2, tgt=, overall=85.62, db=85.62, CAS ID=19253-88-4, KEGG ID=C03793, HMP ID=HMDB01325 ]		19253-88-4		(189.1593, 28049.79)(190.1614, 3212.46)	FindByFormula	C9 H20 N2 O2	1	Esi+						85.62				85.62
N-ACETYL-DL-METHIONINE**	N-ACETYL-DL-METHIONINE**	191.065	6.508		HMDB11745		N-ACETYL-DL-METHIONINE** [ C7 H13 N O3 S, tgt=, overall=65.06, db=65.06, CAS ID=10402-93-4, HMP ID=HMDB11745 ]		10402-93-4		(192.0697, 4485.05)(193.0634, 142.68)	FindByFormula	C7 H13 N O3 S	1	Esi+						65.06				65.06
N-Acetylglutamine	N-Acetylglutamine	188.081	8.215		HMDB06029		N-Acetylglutamine [ C7 H12 N2 O4, tgt=, overall=70.41, db=70.41, CAS ID=2490-97-3, HMP ID=HMDB06029 ]		2490-97-3		(189.0881, 13913.88)(190.0927, 1973.01)	FindByFormula	C7 H12 N2 O4	1	Esi+						70.41				70.41
N-Acetyl-leucyl-leucine	N-Acetyl-leucyl-leucine	286.187	14.019	C11333			N-Acetyl-leucyl-leucine [ C14 H26 N2 O4, tgt=, overall=58.99, db=58.99, KEGG ID=C11333, METLIN ID=68998 ]				(287.1941, 4961.93)(288.2018, 1290.85)	FindByFormula	C14 H26 N2 O4	1	Esi+						58.99				58.99
Naratriptan	Naratriptan	335.171	8.372	C07792	HMDB15087		Naratriptan [ C17 H25 N3 O2 S, tgt=, overall=64.47, db=64.47, CAS ID=121679-13-8, KEGG ID=C07792, HMP ID=HMDB15087 ]		121679-13-8		(336.1773, 10850.49)(337.167, 2379.04)	FindByFormula	C17 H25 N3 O2 S	2	Esi+						64.47				64.47
N-Carbamoyl-2-amino-2-(4-hydroxyphenyl)acetic acid	N-Carbamoyl-2-amino-2-(4-hydroxyphenyl)acetic acid Esi+6.2400007	210.064	6.24		HMDB31813		N-Carbamoyl-2-amino-2-(4-hydroxyphenyl)acetic acid [ C9 H10 N2 O4, tgt=, overall=84.21, db=84.21, CAS ID=32507-69-0, HMP ID=HMDB31813 ]		32507-69-0		(233.0607, 2417.93)(211.0708, 82240.45)(212.0754, 9294.02)(228.0936, 2293.83)(421.1376, 1813.13)	FindByFormula	C9 H10 N2 O4	30	Esi+						84.21				84.21
Neoconvallatoxoloside	Neoconvallatoxoloside	714.345	10.306		HMDB30566		Neoconvallatoxoloside [ C35 H54 O15, tgt=, overall=67.89, db=67.89, CAS ID=64766-15-0, HMP ID=HMDB30566 ]		64766-15-0		(715.3517, 8172.8)(716.3548, 3220.78)	FindByFormula	C35 H54 O15	1	Esi+						67.89				67.89
N-Methyl-2,3,7,8-tetramethoxybenzophenanthridine-6(5H)-one	N-Methyl-2,3,7,8-tetramethoxybenzophenanthridine-6(5H)-one	379.141	3.992	C12224			N-Methyl-2,3,7,8-tetramethoxybenzophenanthridine-6(5H)-one [ C22 H21 N O5, tgt=, overall=77.46, db=77.46, KEGG ID=C12224, METLIN ID=69375 ]				(380.1483, 11233.55)(381.1547, 2299.37)	FindByFormula	C22 H21 N O5	1	Esi+						77.46				77.46
Notoginsenoside R10	Notoginsenoside R10	554.341	6.128		HMDB39051		Notoginsenoside R10 [ C30 H50 O9, tgt=, overall=63.40, db=63.40, CAS ID=335157-20-5, HMP ID=HMDB39051 ]		335157-20-5		(278.178, 7065.3)(278.6794, 2411.9)(555.3457, 1551.86)	FindByFormula	C30 H50 O9	1	Esi+						63.4				63.4
O-6-Deoxy-alpha-L-galactopyranosyl-(1-2)-O-beta-D-galactopyranosyl-(1-3)-2-(acetylamino)-2-deoxy-D-galactose	O-6-Deoxy-alpha-L-galactopyranosyl-(1-2)-O-beta-D-galactopyranosyl-(1-3)-2-(acetylamino)-2-deoxy-D-galactose	529.199	5.988		HMDB02060		O-6-Deoxy-alpha-L-galactopyranosyl-(1-2)-O-beta-D-galactopyranosyl-(1-3)-2-(acetylamino)-2-deoxy-D-galactose [ C20 H35 N O15, tgt=, overall=68.45, db=68.45, CAS ID=95632-88-5, HMP ID=HMDB02060 ]		95632-88-5		(265.6059, 4358.16)(266.1132, 1050.29)	FindByFormula	C20 H35 N O15	1	Esi+						68.45				68.45
Oudemansin A	Oudemansin A	290.154	11.736		HMDB39949		Oudemansin A [ C17 H22 O4, tgt=, overall=74.79, db=74.79, CAS ID=73341-71-6, HMP ID=HMDB39949 ]		73341-71-6		(291.1613, 14671.41)(292.1659, 2686.06)	FindByFormula	C17 H22 O4	1	Esi+						74.79				74.79
Oxyphenonium	Oxyphenonium	348.252	9.125		HMDB14364		Oxyphenonium [ C21 H34 N O3, tgt=, overall=74.45, db=74.45, CAS ID=50-10-2, HMP ID=HMDB14364 ]		50-10-2		(349.261, 14394.98)(350.27, 3512.96)	FindByFormula	C21 H34 N O3	1	Esi+						74.45				74.45
PE(14:1(9Z)/14:0)	PE(14:1(9Z)/14:0)	633.439	12.765		HMDB08854		PE(14:1(9Z)/14:0) [ C33 H64 N O8 P, tgt=, overall=61.37, db=61.37, HMP ID=HMDB08854 ]				(634.447, 3691.39)(635.4434, 1635.26)	FindByFormula	C33 H64 N O8 P	1	Esi+						61.37				61.37
PE(18:0/20:5(5Z,8Z,11Z,14Z,17Z))	PE(18:0/20:5(5Z,8Z,11Z,14Z,17Z))	765.539	13.26		HMDB09005		PE(18:0/20:5(5Z,8Z,11Z,14Z,17Z)) [ C43 H76 N O8 P, tgt=, overall=62.66, db=62.66, HMP ID=HMDB09005 ]				(766.5412, 5769.23)(767.543, 2877.71)	FindByFormula	C43 H76 N O8 P	1	Esi+						62.66				62.66
Pergolide sulfone	Pergolide sulfone	346.171	11.473				Pergolide sulfone [ C19 H26 N2 O2 S, tgt=, overall=52.71, db=52.71, CAS ID=72822-03-8, METLIN ID=1789 ]		72822-03-8		(347.1802, 8315.08)(348.1731, 2832.93)	FindByFormula	C19 H26 N2 O2 S	1	Esi+						52.71				52.71
Perilloside A	Perilloside A Esi+9.613	314.17	9.613		HMDB38706		Perilloside A [ C16 H26 O6, tgt=, overall=74.47, db=74.47, HMP ID=HMDB38706 ]				(315.1777, 14817.7)(316.1805, 2629.67)	FindByFormula	C16 H26 O6	1	Esi+						74.47				74.47
PGP(18:3(9Z,12Z,15Z)/18:3(9Z,12Z,15Z))	PGP(18:3(9Z,12Z,15Z)/18:3(9Z,12Z,15Z))	846.447	12.963		HMDB13584		PGP(18:3(9Z,12Z,15Z)/18:3(9Z,12Z,15Z)) [ C42 H72 O13 P2, tgt=, overall=92.47, db=92.47, HMP ID=HMDB13584 ]				(847.454, 10630.55)(848.4586, 5035.66)(849.4642, 1750.12)	FindByFormula	C42 H72 O13 P2	1	Esi+						92.47				92.47
Phe Arg Ala	Phe Arg Ala	392.212	9.138				Phe Arg Ala [ C18 H28 N6 O4, tgt=, overall=80.30, db=80.30, METLIN ID=22861 ]				(415.197, 1055.75)(416.2067, 191.77)(393.2228, 15543.46)(394.2274, 3612.28)	FindByFormula	C18 H28 N6 O4	3	Esi+						80.3				80.3
Phenothrin	Phenothrin	350.191	1.278	C14387			Phenothrin [ C23 H26 O3, tgt=, overall=83.05, db=83.05, CAS ID=26002-80-2, KEGG ID=C14387, METLIN ID=70021 ]		26002-80-2		(351.1959, 20514.47)(352.1973, 3456.35)(353.1897, 558.62)	FindByFormula	C23 H26 O3	1	Esi+						83.05				83.05
Physostigmine	Physostigmine Esi+8.641	275.162	8.641	C06535	HMDB15116		Physostigmine [ C15 H21 N3 O2, tgt=, overall=52.52, db=52.52, CAS ID=57-47-6, KEGG ID=C06535, HMP ID=HMDB15116 ]		57-47-6		(276.1695, 4758.31)(277.1665, 1279.1)	FindByFormula	C15 H21 N3 O2	1	Esi+						52.52				52.52
Pimelylcarnitine	Pimelylcarnitine Esi+6.397002	303.167	6.397		HMDB13328		Pimelylcarnitine [ C14 H25 N O6, tgt=, overall=93.61, db=93.61, HMP ID=HMDB13328 ]				(326.1564, 6810.27)(304.1739, 49005.43)(305.1766, 8269.46)(306.1744, 1228.62)(342.1588, 6528.81)	FindByFormula	C14 H25 N O6	78	Esi+						93.61				93.61
Pimozide	Pimozide	461.228	2.619	C07566	HMDB15232		Pimozide [ C28 H29 F2 N3 O, tgt=, overall=87.64, db=87.64, CAS ID=2062-78-4, KEGG ID=C07566, HMP ID=HMDB15232 ]		2062-78-4		(462.2356, 14137.37)(463.2377, 3768.48)(464.2333, 1058.03)	FindByFormula	C28 H29 F2 N3 O	1	Esi+						87.64				87.64
Plumerubroside	Plumerubroside	510.17	7.501			LMPK12020144	Plumerubroside [ C24 H30 O12, tgt=, overall=68.80, db=68.80, Lipid ID=LMPK12020144, METLIN ID=47360 ]				(511.1773, 63265.38)(512.1815, 15988.11)	FindByFormula	C24 H30 O12	1	Esi+						68.8				68.8
Polypodine B	Polypodine B Esi+11.317	496.302	11.317				Polypodine B [ C27 H44 O8, tgt=, overall=87.19, db=87.19 ]				(497.3091, 11101.42)(498.3114, 3229.8)(499.3081, 937.91)	FindByFormula	C27 H44 O8	1	Esi+						87.19				87.19
Pro Pro Arg	Pro Pro Arg	368.214	9.666				Pro Pro Arg [ C16 H28 N6 O4, tgt=, overall=69.55, db=69.55, METLIN ID=21182 ]				(369.2213, 7196.14)(370.2248, 1721.42)	FindByFormula	C16 H28 N6 O4	1	Esi+						69.55				69.55
Procyanidin B3 7-glucoside	Procyanidin B3 7-glucoside	740.198	8.485		HMDB39099		Procyanidin B3 7-glucoside [ C36 H36 O17, tgt=, overall=94.07, db=94.07, CAS ID=105330-57-2, HMP ID=HMDB39099 ]		105330-57-2		(763.1858, 3960.56)(764.1896, 1632.94)(741.2037, 33133.52)(742.2071, 13263.77)(743.2164, 4079.42)(744.2305, 908.63)	FindByFormula	C36 H36 O17	1	Esi+						94.07				94.07
Quinacrine	Quinacrine	399.207	1.611	C07339	HMDB15235		Quinacrine [ C23 H30 Cl N3 O, tgt=, overall=50.23, db=50.23, CAS ID=83-89-6, KEGG ID=C07339, HMP ID=HMDB15235 ]		83-89-6		(400.215, 3984.83)(401.2124, 804.75)	FindByFormula	C23 H30 Cl N3 O	1	Esi+						50.23				50.23
Ractopamine hydrochloride	Ractopamine hydrochloride	337.147	1.312				Ractopamine hydrochloride [ C18 H24 Cl N O3, tgt=, overall=60.54, db=60.54, CAS ID=90274-24-1 ]		90274-24-1		(338.1543, 68339.11)(339.1564, 10083.37)(340.1566, 2135.46)(376.1105, 8449.8)(377.1109, 1557.25)	FindByFormula	C18 H24 Cl N O3	1	Esi+						60.54				60.54
Rhodinyl phenylacetate	Rhodinyl phenylacetate Esi+11.021	274.192	11.021		HMDB37191		Rhodinyl phenylacetate [ C18 H26 O2, tgt=, overall=79.24, db=79.24, CAS ID=10486-14-3, HMP ID=HMDB37191 ]		10486-14-3		(275.1991, 23560.86)(276.2012, 4777.27)	FindByFormula	C18 H26 O2	1	Esi+						79.24				79.24
Robustaol A	Robustaol A	474.185	7.676	C09968			Robustaol A [ C25 H30 O9, tgt=, overall=60.43, db=60.43, CAS ID=78411-76-4, KEGG ID=C09968, METLIN ID=68054 ]		78411-76-4		(475.1912, 10790.07)(476.197, 3021.96)	FindByFormula	C25 H30 O9	7	Esi+						60.43				60.43
Scillaren A	Scillaren A Esi+11.859	692.345	11.859	C08879		LMST01130005	Scillaren A [ C36 H52 O13, tgt=, overall=58.00, db=58.00, Lipid ID=LMST01130005, KEGG ID=C08879, METLIN ID=57797 ]				(347.1798, 3738.84)(347.67, 1032.18)(693.3517, 2445.9)(694.3665, 1052.17)	FindByFormula	C36 H52 O13	1	Esi+						58				58
So-NCC-2	So-NCC-2 Esi+8.906	678.294	8.906		HMDB39005		So-NCC-2 [ C35 H42 N4 O10, tgt=, overall=86.13, db=86.13, HMP ID=HMDB39005 ]				(701.2815, 8097.36)(702.2858, 3480.28)(703.2896, 1408.71)(679.2977, 3973.5)(680.299, 1838.86)	FindByFormula	C35 H42 N4 O10	1	Esi+						86.13				86.13
Spermic acid 2	Spermic acid 2 Esi+11.736	232.143	11.736		HMDB13075		Spermic acid 2 [ C10 H20 N2 O4, tgt=, overall=72.46, db=72.46, CAS ID=14209-33-7, HMP ID=HMDB13075 ]		14209-33-7		(233.1509, 10727.14)(234.1525, 1968.29)	FindByFormula	C10 H20 N2 O4	1	Esi+						72.46				72.46
Spermine dialdehyde	Spermine dialdehyde	200.153	11.876		HMDB13076		Spermine dialdehyde [ C10 H20 N2 O2, tgt=, overall=76.29, db=76.29, CAS ID=2578-88-3, HMP ID=HMDB13076 ]		2578-88-3		(201.1602, 5183.85)(202.1596, 794.34)	FindByFormula	C10 H20 N2 O2	1	Esi+						76.29				76.29
SR 49498	SR 49498	446.245	14.523		HMDB13845		SR 49498 [ C25 H30 N6 O2, tgt=, overall=85.49, db=85.49, HMP ID=HMDB13845 ]				(469.2339, 6469.52)(470.2347, 1083.4)(447.2529, 13731.0)(448.2553, 3548.33)(449.2666, 747.45)(485.2056, 910.02)	FindByFormula	C25 H30 N6 O2	1	Esi+						85.49				85.49
Sufentanil	Sufentanil	386.202	9.08	C08022	HMDB14846		Sufentanil [ C22 H30 N2 O2 S, tgt=, overall=94.57, db=94.57, CAS ID=56030-54-7, KEGG ID=C08022, HMP ID=HMDB14846 ]		56030-54-7		(409.1807, 6491.8)(387.2091, 32088.26)(388.2122, 6942.24)(389.2084, 2860.35)	FindByFormula	C22 H30 N2 O2 S	2	Esi+						94.57				94.57
Surfactin	Surfactin	1035.68	15.045	C12043			Surfactin [ C53 H93 N7 O13, tgt=, overall=93.18, db=93.18, KEGG ID=C12043 ]				(1058.6711, 3861.13)(1059.675, 2510.25)(1060.6777, 1048.76)(518.848, 880.7)(1036.6892, 6474.88)(1037.6912, 4177.22)(1038.6907, 1609.51)(1039.6816, 624.37)	FindByFormula	C53 H93 N7 O13	1	Esi+						93.18				93.18
Swietenine	Swietenine	568.265	10.766				Swietenine [ C32 H40 O9, tgt=, overall=71.77, db=71.77, CAS ID=, METLIN ID=43669 ]				(569.2721, 6563.98)(570.2768, 2255.61)	FindByFormula	C32 H40 O9	1	Esi+						71.77				71.77
Testosterone-d2	Testosterone-d2	290.223	13.978				Testosterone-d2 [ C19 H26 D2 O2, tgt=, overall=50.40, db=50.40, CAS ID=204244-83-7 ]		204244-83-7		(291.2305, 7872.91)(292.2199, 191.26)	FindByFormula	C19 H26 D2 O2	1	Esi+						50.4				50.4
Tetrahydrodeoxycorticosterone	Tetrahydrodeoxycorticosterone Esi+12.93	334.25	12.93	C13713	HMDB00879		Tetrahydrodeoxycorticosterone [ C21 H34 O3, tgt=, overall=82.66, db=82.66, CAS ID=567-03-3, KEGG ID=C13713, HMP ID=HMDB00879 ]		567-03-3		(335.2572, 37011.86)(336.2598, 8679.68)	FindByFormula	C21 H34 O3	1	Esi+						82.66				82.66
Thioperamide	Thioperamide	292.172	10.651	C17933			Thioperamide [ C15 H24 N4 S, tgt=, overall=77.74, db=77.74, KEGG ID=C17933 ]				(293.1796, 12596.6)(294.1824, 2367.61)	FindByFormula	C15 H24 N4 S	1	Esi+						77.74				77.74
Tokinolide A	Tokinolide A	380.2	11.218		HMDB40707		Tokinolide A [ C24 H28 O4, tgt=, overall=80.23, db=80.23, CAS ID=112899-62-4, HMP ID=HMDB40707 ]		112899-62-4		(381.2072, 3860.96)(382.2111, 894.84)	FindByFormula	C24 H28 O4	1	Esi+						80.23				80.23
Trichilin A	Trichilin A	674.292	9.15	C08786			Trichilin A [ C35 H46 O13, tgt=, overall=70.02, db=70.02, CAS ID=77182-69-5, KEGG ID=C08786, METLIN ID=67203 ]		77182-69-5		(338.1546, 8680.42)(338.6544, 2962.04)(675.2961, 4567.83)(676.2986, 2041.24)	FindByFormula	C35 H46 O13	1	Esi+						70.02				70.02
Trilobolide	Trilobolide	522.249	11.054	C09563			Trilobolide [ C27 H38 O10, tgt=, overall=71.11, db=71.11, CAS ID=50657-07-3, KEGG ID=C09563, METLIN ID=67805 ]		50657-07-3		(523.256, 3639.74)(524.2614, 957.91)	FindByFormula	C27 H38 O10	1	Esi+						71.11				71.11
Trp Trp Ala	Trp Trp Ala	461.21	2.947				Trp Trp Ala [ C25 H27 N5 O4, tgt=, overall=67.16, db=67.16, METLIN ID=21827 ]				(462.2176, 3661.06)(463.2166, 1059.64)	FindByFormula	C25 H27 N5 O4	1	Esi+						67.16				67.16
Trp Tyr Trp	Trp Tyr Trp	553.233	7.624				Trp Tyr Trp [ C31 H31 N5 O5, tgt=, overall=61.48, db=61.48, METLIN ID=21601 ]				(554.2391, 5769.41)(555.2525, 2240.25)	FindByFormula	C31 H31 N5 O5	1	Esi+						61.48				61.48
Tyr Tyr Lys	Tyr Tyr Lys	472.236	9.685				Tyr Tyr Lys [ C24 H32 N4 O6, tgt=, overall=72.34, db=72.34, METLIN ID=23500 ]				(473.2414, 3760.98)(474.2435, 1264.65)	FindByFormula	C24 H32 N4 O6	2	Esi+						72.34				72.34
Tyrosyl-Histidine	Tyrosyl-Histidine	318.129	2.507		HMDB29107		Tyrosyl-Histidine [ C15 H18 N4 O4, tgt=, overall=78.17, db=78.17, HMP ID=HMDB29107 ]				(319.1414, 7515.43)(320.1401, 1268.3)	FindByFormula	C15 H18 N4 O4	1	Esi+						78.17				78.17
Val Tyr His	Val Tyr His	417.204	2.585				Val Tyr His [ C20 H27 N5 O5, tgt=, overall=73.56, db=73.56, METLIN ID=17347 ]				(418.2113, 5020.07)(419.212, 1315.53)	FindByFormula	C20 H27 N5 O5	1	Esi+						73.56				73.56
Versicolorin A	Versicolorin A	338.044	6.581	C20583			Versicolorin A [ C18 H10 O7, tgt=, overall=53.36, db=53.36, KEGG ID=C20583 ]				(170.0294, 7683.17)(170.5231, 218.1)	FindByFormula	C18 H10 O7	1	Esi+						53.36				53.36
Voacamine	Voacamine	682.413	12.518	C09252	HMDB15597		Voacamine [ C43 H52 N4 O5, tgt=, overall=67.45, db=67.45, CAS ID=3371-85-5, KEGG ID=C09252, HMP ID=HMDB15597 ]		3371-85-5		(705.4024, 3456.25)(706.4064, 1489.83)	FindByFormula	C43 H52 N4 O5	1	Esi+						67.45				67.45
Vomifoliol 9-[glucosyl-(1-4)-xylosyl-(1-6)-glucoside]	Vomifoliol 9-[glucosyl-(1-4)-xylosyl-(1-6)-glucoside]	680.287	8.002		HMDB38449		Vomifoliol 9-[glucosyl-(1-4)-xylosyl-(1-6)-glucoside] [ C30 H48 O17, tgt=, overall=50.94, db=50.94, CAS ID=141947-49-1, HMP ID=HMDB38449 ]		141947-49-1		(681.2904, 3800.96)(682.2959, 1568.91)	FindByFormula	C30 H48 O17	1	Esi+						50.94				50.94
202.1295@1.3720005	202.1295@1.3720005	202.13	1.372								(203.1333, 56995.21)(204.1355, 6138.44)	FindByFormula		36	Esi+
191.056@3.0350015	191.056@3.0350015	191.056	3.035								(192.0634, 10256.71)(193.0665, 1387.23)(209.0901, 36410.1)(210.0925, 5202.98)	FindByFormula		34	Esi+
216.0805@7.400001	216.0805@7.400001	216.081	7.4								(455.1525, 14618.6)(456.1609, 3228.2)(217.098, 1803.84)(450.1942, 18526.58)(451.1938, 3958.86)	FindByFormula		11	Esi+
204.1458@6.017	204.1458@6.017	204.146	6.017								(205.1534, 25305.27)(206.1547, 2890.21)	FindByFormula		3	Esi+
366.1668@9.963001	366.1668@9.963001	366.167	9.963								(389.1223, 213598.94)(184.091, 12382.71)(184.5906, 2509.24)(367.1404, 7097.45)(384.27, 14688.38)	FindByFormula		31	Esi+
312.1553@8.871001	312.1553@8.871001	312.155	8.871								(335.1479, 16407.98)(313.1643, 81027.03)(314.1696, 15512.67)(330.1871, 9577.21)(331.2021, 3682.04)	FindByFormula		38	Esi+
182.1273@8.563	182.1273@8.563	182.127	8.563								(183.1353, 14732.69)(184.1361, 2040.19)	FindByFormula		2	Esi+
212.139@9.464998	212.139@9.464998	212.139	9.465								(235.1647, 3768.1)(213.145, 8808.68)(214.1482, 1480.64)	FindByFormula		20	Esi+
343.1837@6.5599985	343.1837@6.5599985	343.184	6.56								(346.2299, 5074.09)(347.2219, 1250.76)(382.1356, 6484.2)(383.1331, 1744.92)	FindByFormula		40	Esi+
282.1574@9.03	282.1574@9.03	282.157	9.03								(283.1599, 8528.37)(284.1614, 1791.68)(321.1213, 2388.85)	FindByFormula		3	Esi+
208.11@9.051001	208.11@9.051001	208.11	9.051								(209.1179, 10321.53)(210.1214, 1578.38)(417.1943, 34288.3)	FindByFormula		16	Esi+
405.1993@9.465	405.1993@9.465	405.199	9.465								(406.2057, 4320.49)(407.2038, 1307.02)(408.2074, 132.61)	FindByFormula		8	Esi+
447.1898@8.739	447.1898@8.739	447.19	8.739								(448.2122, 249119.98)(449.2137, 56695.69)	FindByFormula		5	Esi+
447.1952@8.07	447.1952@8.07	447.195	8.07								(470.1968, 8552.11)(450.2107, 24905.29)(451.2118, 4856.29)	FindByFormula		14	Esi+
249.0607@1.8450004	249.0607@1.8450004	249.061	1.845								(272.1227, 6081.36)(273.1152, 1630.19)(250.0382, 15426.63)	FindByFormula		39	Esi+
275.1321@7.985	275.1321@7.985	275.132	7.985								(298.1626, 2777.76)(276.1281, 672107.56)(277.1298, 98803.68)(278.1255, 39146.41)	FindByFormula		7	Esi+
694.2639@7.892	694.2639@7.892	694.264	7.892								(348.1339, 20523.18)(348.6344, 7479.63)(349.1436, 2797.41)(349.637, 567.15)(695.2897, 1131.3)(696.3014, 871.55)(712.3017, 5379.52)	FindByFormula		2	Esi+
199.088@7.5429997	199.088@7.5429997	199.088	7.543								(200.0949, 11890.35)(201.1022, 2107.1)(399.1734, 8698.89)	FindByFormula		8	Esi+
587.2291@7.086	587.2291@7.086	587.229	7.086								(588.2429, 8031.84)(589.2446, 5486.36)	FindByFormula		2	Esi+
278.2183@12.118	278.2183@12.118	278.218	12.118								(279.2248, 9178.02)(280.2292, 1806.48)	FindByFormula		2	Esi+
297.9408@1.039	297.9408@1.039	297.941	1.039								(298.9476, 9314.23)(299.9452, 2839.71)	FindByFormula		2	Esi+
658.3767@12.138	658.3767@12.138	658.377	12.138								(681.3682, 2917.39)(330.2107, 716.33)(659.383, 4126.02)(660.3858, 1754.22)	FindByFormula		2	Esi+
1044.4509@7.862	1044.4509@7.862	1044.45	7.862								(523.2309, 8212.13)(523.7492, 838.71)	FindByFormula		2	Esi+
1012.4714@8.24	1012.4714@8.24	1012.47	8.24								(507.2504, 8366.62)(507.7453, 1432.11)(1013.4782, 1861.57)(1014.4822, 1011.23)(1015.4796, 527.14)	FindByFormula		3	Esi+
414.187@7.722	414.187@7.722	414.187	7.722								(438.1895, 8429.55)(415.1936, 5931.61)(416.1973, 2088.65)	FindByFormula		2	Esi+
588.277@7.983	588.277@7.983	588.277	7.983								(295.1486, 4525.36)(295.6407, 35.19)(296.1439, 316.33)	FindByFormula		4	Esi+
338.9644@1.03	338.9644@1.03	338.964	1.03								(339.9704, 3680.38)(340.9695, 1548.77)	FindByFormula		2	Esi+
325.8228@1.119	325.8228@1.119	325.823	1.119								(326.8265, 6703.35)(327.8211, 980.93)(364.7937, 4030.82)	FindByFormula		2	Esi+
142.0654@7.167	142.0654@7.167	142.065	7.167								(143.0745, 22737.62)(144.084, 2923.61)	FindByFormula		2	Esi+
206.097@7.666	206.097@7.666	206.097	7.666								(207.1058, 6181.87)(208.1096, 1312.78)(413.1831, 8720.92)	FindByFormula		2	Esi+
1076.6158@12.04	1076.6158@12.04	1076.62	12.04								(539.3069, 3901.89)(539.8175, 1980.78)(1077.6111, 2722.24)(1078.6085, 2116.85)	FindByFormula		2	Esi+
445.2683@13.642	445.2683@13.642	445.268	13.642								(446.2748, 4869.99)(447.276, 1491.86)(463.3022, 43493.92)	FindByFormula		2	Esi+
616.3033@11.594	616.3033@11.594	616.303	11.594								(617.3164, 6881.74)(618.3162, 4060.86)	FindByFormula		2	Esi+
138.1096@9.125	138.1096@9.125	138.11	9.125								(139.1169, 342770.97)(140.1188, 33792.67)	FindByFormula		1	Esi+
156.1201@9.125	156.1201@9.125	156.12	9.125								(157.1273, 314042.5)(158.1295, 30743.75)	FindByFormula		1	Esi+
350.1334@7.874	350.1334@7.874	350.133	7.874								(351.1426, 139672.53)(352.1454, 25269.5)(353.1471, 5143.72)	FindByFormula		1	Esi+
174.1294@9.117	174.1294@9.117	174.129	9.117								(197.1192, 72137.87)(198.1224, 7870.93)(175.1367, 47350.24)(176.1348, 5226.14)(177.1342, 776.07)(192.162, 5274.96)	FindByFormula		1	Esi+
164.1136@10.142	164.1136@10.142	164.114	10.142								(165.1229, 10482.28)(367.1935, 30214.96)(368.1971, 6223.43)	FindByFormula		1	Esi+
373.1874@8.61	373.1874@8.61	373.187	8.61								(375.1975, 81654.19)(376.2001, 15045.5)(377.1995, 3443.32)(412.2051, 3128.95)	FindByFormula		3	Esi+
1496.7839@7.222	1496.7839@7.222	1496.78	7.222								(768.3771, 2372.74)(768.8692, 1189.0)(771.3822, 1546.17)(771.8847, 1162.21)(749.3996, 44161.24)(749.9012, 34894.5)(750.4009, 16557.69)(750.9013, 5519.23)(751.3967, 1936.74)(1497.7894, 796.54)(1498.7928, 614.8)(760.3878, 3661.24)(760.8907, 2798.29)(761.3861, 1705.01)(761.8822, 762.33)	FindByFormula		1	Esi+
461.1838@7.174	461.1838@7.174	461.184	7.174								(462.1907, 31749.54)(463.2019, 10431.49)	FindByFormula		1	Esi+
120.0973@9.125	120.0973@9.125	120.097	9.125								(121.1045, 49284.14)(122.1079, 4867.35)	FindByFormula		1	Esi+
292.1994@11.021	292.1994@11.021	292.199	11.021								(293.2066, 24168.03)(294.2104, 4765.34)	FindByFormula		1	Esi+
163.0521@3.073	163.0521@3.073	163.052	3.073								(349.092, 13120.21)(350.1058, 2428.39)(164.074, 587.08)	FindByFormula		1	Esi+
248.1491@6.177	248.1491@6.177	248.149	6.177								(249.1564, 18334.02)(250.1572, 2960.32)	FindByFormula		1	Esi+
676.2749@9.412	676.2749@9.412	676.275	9.412								(699.2668, 3692.98)(700.2719, 1674.44)(677.2817, 21144.05)(678.2848, 8597.89)(679.2896, 2710.07)	FindByFormula		1	Esi+
470.1779@12.921	470.1779@12.921	470.178	12.921								(236.0949, 5705.72)(236.5848, 68.24)(471.1866, 6392.62)(472.1932, 1593.47)	FindByFormula		1	Esi+
364.219@11.243	364.219@11.243	364.219	11.243								(365.2273, 19939.04)(366.2296, 3395.98)	FindByFormula		1	Esi+
278.0905@2.888	278.0905@2.888	278.091	2.888								(279.0977, 22377.43)(280.1032, 3098.47)	FindByFormula		1	Esi+
658.3561@11.308	658.3561@11.308	658.356	11.308								(659.3635, 11948.64)(660.3647, 4770.65)(661.3681, 1609.03)	FindByFormula		1	Esi+
648.0717@1.688	648.0717@1.688	648.072	1.688								(671.06, 5336.83)(672.0701, 1448.15)(673.0678, 578.11)(649.0802, 6183.57)(650.0839, 1562.64)(687.0344, 6044.02)(688.0369, 916.91)	FindByFormula		1	Esi+
693.394@11.308	693.394@11.308	693.394	11.308								(694.4013, 21056.81)(695.4051, 7814.24)	FindByFormula		1	Esi+
140.1185@9.806	140.1185@9.806	140.119	9.806								(141.1258, 22769.37)(142.1276, 2552.86)	FindByFormula		1	Esi+
1239.1569@8.174	1239.1569@8.174	1239.16	8.174								(1240.164, 6675.5)(1241.1635, 5041.42)(1242.1648, 1211.55)	FindByFormula		1	Esi+
649.2852@8.383	649.2852@8.383	649.285	8.383								(650.2943, 11225.15)(651.2972, 4317.17)	FindByFormula		1	Esi+
80.0669@9.117	80.0669@9.117	80.0669	9.117								(81.0742, 16893.51)(82.076, 1189.28)	FindByFormula		1	Esi+
1239.4902@8.174	1239.4902@8.174	1239.49	8.174								(1240.498, 8281.85)(1241.498, 3397.47)(1242.4799, 406.39)	FindByFormula		1	Esi+
521.2386@8.477	521.2386@8.477	521.239	8.477								(522.2459, 16081.8)(523.2474, 4882.02)	FindByFormula		1	Esi+
149.0932@6.037	149.0932@6.037	149.093	6.037								(150.1018, 16476.83)(151.1022, 1389.92)	FindByFormula		1	Esi+
639.5022@16.702	639.5022@16.702	639.502	16.702								(640.512, 6697.67)(641.502, 3803.41)	FindByFormula		1	Esi+
1565.586@17.973	1565.586@17.973	1565.59	17.973								(783.7995, 3082.98)(784.3027, 3751.07)(784.7858, 2082.65)	FindByFormula		1	Esi+
1476.5557@17.283	1476.5557@17.283	1476.56	17.283								(739.2866, 7651.28)(739.7692, 4846.04)	FindByFormula		1	Esi+
779.1663@1.688	779.1663@1.688	779.166	1.688								(780.1736, 14697.1)(781.1766, 4384.93)(782.1797, 1571.26)	FindByFormula		1	Esi+
461.2134@8.387	461.2134@8.387	461.213	8.387								(462.2247, 7425.07)(463.214, 2581.76)	FindByFormula		1	Esi+
215.0481@1.349	215.0481@1.349	215.048	1.349								(216.0554, 24249.71)(217.0594, 1960.56)	FindByFormula		1	Esi+
689.3527@7.829	689.3527@7.829	689.353	7.829								(712.3449, 3332.02)(713.3551, 1479.6)(346.1849, 6176.33)(690.3579, 2471.17)(691.354, 1147.16)	FindByFormula		1	Esi+
552.2845@10.300001	552.2845@10.300001	552.284	10.3								(553.2922, 12451.35)(554.295, 4084.55)	FindByFormula		19	Esi+
1425.7479@7.148	1425.7479@7.148	1425.75	7.148								(713.8816, 7743.06)(714.3821, 6189.0)(714.8834, 2720.47)(715.3771, 1472.04)	FindByFormula		1	Esi+
393.1619@6.295	393.1619@6.295	393.162	6.295								(394.1646, 9171.42)(395.1771, 2465.83)	FindByFormula		6	Esi+
414.2423@8.797	414.2423@8.797	414.242	8.797								(437.2321, 9319.34)(438.2341, 2673.08)(415.2491, 6751.85)(416.2511, 2179.45)	FindByFormula		1	Esi+
366.1017@7.862	366.1017@7.862	366.102	7.862								(184.057, 14149.87)(184.5577, 2398.67)(368.1258, 2213.77)	FindByFormula		1	Esi+
1390.7046@11.308	1390.7046@11.308	1390.7	11.308								(696.3602, 10091.26)(696.8494, 7434.43)(697.3583, 3581.11)(697.8484, 1472.49)	FindByFormula		1	Esi+
501.1535@6.218	501.1535@6.218	501.154	6.218								(502.1612, 13586.51)(503.1659, 3427.29)	FindByFormula		1	Esi+
559.255@9.437	559.255@9.437	559.255	9.437								(560.2627, 4724.02)(561.2674, 1669.06)	FindByFormula		1	Esi+
828.5039@13.865	828.5039@13.865	828.504	13.865								(829.5061, 6537.75)(830.5214, 3723.37)(831.5318, 1554.43)	FindByFormula		1	Esi+
161.0534@2.147	161.0534@2.147	161.053	2.147								(162.0629, 19149.57)(163.0584, 329.27)	FindByFormula		1	Esi+
240.1349@8.584	240.1349@8.584	240.135	8.584								(241.1395, 17754.83)(242.1401, 2696.64)	FindByFormula		1	Esi+
1921.9749@8.707	1921.9749@8.707	1921.97	8.707								(961.9946, 4364.35)(962.4943, 4421.93)(962.9953, 2568.91)(963.4898, 1256.97)(972.9901, 1085.82)(973.4825, 1275.89)(973.9865, 741.56)	FindByFormula		1	Esi+
902.407@12.946	902.407@12.946	902.407	12.946								(452.2131, 2681.15)(452.7101, 1313.3)(453.2069, 283.1)(903.4117, 3177.52)(904.4186, 1507.17)	FindByFormula		1	Esi+
688.3234@7.693	688.3234@7.693	688.323	7.693								(711.3154, 3320.35)(712.3258, 1557.47)(689.3324, 5971.49)(690.3354, 2947.41)	FindByFormula		1	Esi+
1151.6376@11.473	1151.6376@11.473	1151.64	11.473								(1174.6212, 1007.38)(1175.6254, 754.56)(1152.6432, 7332.94)(1153.6462, 4942.55)(1154.6465, 2081.05)(1155.6428, 829.46)	FindByFormula		1	Esi+
526.1404@7.493	526.1404@7.493	526.14	7.493								(264.0752, 8650.46)(264.5767, 2068.91)(527.1525, 8070.0)(528.1656, 2235.43)	FindByFormula		1	Esi+
865.4789@11.974	865.4789@11.974	865.479	11.974								(433.7456, 6045.4)(434.2478, 3265.54)(434.7483, 1430.19)(866.4959, 1431.74)(867.4989, 985.17)	FindByFormula		1	Esi+
588.3659@14.846	588.3659@14.846	588.366	14.846								(589.3725, 6715.11)(590.3949, 3044.2)(591.4029, 1102.61)	FindByFormula		1	Esi+
547.4937@14.523	547.4937@14.523	547.494	14.523								(548.5013, 6360.78)(549.5031, 2598.82)(550.4992, 651.72)	FindByFormula		1	Esi+
234.1596@11.119	234.1596@11.119	234.16	11.119								(235.1673, 9115.67)(236.1671, 1814.35)	FindByFormula		1	Esi+
1366.967@16.772	1366.967@16.772	1366.97	16.772								(684.4895, 3872.88)(685.0016, 3273.06)	FindByFormula		1	Esi+
538.2817@6.778	538.2817@6.778	538.282	6.778								(541.2966, 8292.37)(542.2946, 2962.36)	FindByFormula		1	Esi+
331.1482@9.146	331.1482@9.146	331.148	9.146								(332.1407, 60913.39)(333.1437, 12203.97)(349.2171, 3669.58)	FindByFormula		3	Esi+
348.2257@12.402	348.2257@12.402	348.226	12.402								(349.2331, 8044.76)(350.2359, 2084.26)	FindByFormula		1	Esi+
1390.7106@11.423	1390.7106@11.423	1390.71	11.423								(696.3627, 8817.31)(696.849, 6326.2)(697.361, 3268.58)	FindByFormula		1	Esi+
639.2394@16.948	639.2394@16.948	639.239	16.948								(640.2471, 3994.41)(641.24, 3127.22)	FindByFormula		1	Esi+
726.4996@18.055	726.4996@18.055	726.5	18.055								(727.5042, 4196.38)(728.5014, 2678.36)(729.4948, 1263.03)	FindByFormula		1	Esi+
575.1064@6.029	575.1064@6.029	575.106	6.029								(576.1137, 7795.53)(577.1184, 2219.97)	FindByFormula		1	Esi+
90.0464@6.794	90.0464@6.794	90.0464	6.794								(91.0537, 10742.61)(92.0554, 791.22)	FindByFormula		1	Esi+
849.5102@11.95	849.5102@11.95	849.51	11.95								(872.5008, 2161.64)(873.5046, 1254.83)(850.5169, 3545.88)(851.5202, 1915.63)	FindByFormula		1	Esi+
291.1109@2.694	291.1109@2.694	291.111	2.694								(292.1184, 7763.76)(293.1175, 1272.62)	FindByFormula		1	Esi+
684.3658@10.2	684.3658@10.2	684.366	10.2								(685.3732, 5129.91)(686.3751, 2160.56)	FindByFormula		1	Esi+
110.1135@9.125	110.1135@9.125	110.114	9.125								(111.1208, 15460.87)(112.1222, 1456.31)	FindByFormula		1	Esi+
180.1478@11.07	180.1478@11.07	180.148	11.07								(181.155, 11882.42)(182.1561, 1813.6)	FindByFormula		1	Esi+
440.18@5.971	440.18@5.971	440.18	5.971								(441.1719, 793.38)(442.1793, 271.58)(458.258, 2599.12)(459.2499, 994.03)	FindByFormula		1	Esi+
844.4922@13.97	844.4922@13.97	844.492	13.97								(845.4997, 5713.46)(846.5054, 3036.47)(847.5082, 1515.03)	FindByFormula		1	Esi+
826.4936@14.15	826.4936@14.15	826.494	14.15								(827.4939, 4448.53)(828.5042, 2616.33)	FindByFormula		1	Esi+
182.1284@10.019	182.1284@10.019	182.128	10.019								(183.1357, 13964.33)(184.1361, 1385.89)	FindByFormula		1	Esi+
742.4889@13.672	742.4889@13.672	742.489	13.672								(372.254, 6739.99)(372.7434, 3305.35)(373.2334, 112.02)	FindByFormula		1	Esi+
594.2406@9.01	594.2406@9.01	594.241	9.01								(618.3008, 1905.01)(595.2424, 3866.75)(596.2515, 1242.7)	FindByFormula		3	Esi+
140.1185@8.598	140.1185@8.598	140.119	8.598								(141.1258, 12565.66)(142.1286, 1425.54)	FindByFormula		3	Esi+
1405.9822@17.242	1405.9822@17.242	1405.98	17.242								(703.9995, 3540.05)(704.4938, 2572.38)	FindByFormula		1	Esi+
223.087@1.551	223.087@1.551	223.087	1.551								(224.0945, 9798.84)(225.0947, 1402.45)	FindByFormula		1	Esi+
332.195@11.111	332.195@11.111	332.195	11.111								(333.2023, 9285.81)(334.2058, 2053.17)	FindByFormula		1	Esi+
180.1116@9.79	180.1116@9.79	180.112	9.79								(181.1187, 9037.26)(182.1194, 891.67)	FindByFormula		1	Esi+
988.5368@13.062	988.5368@13.062	988.537	13.062								(989.544, 3901.15)(990.5469, 2296.32)	FindByFormula		1	Esi+
555.2913@10.536	555.2913@10.536	555.291	10.536								(556.2986, 4476.1)(557.3008, 1528.54)	FindByFormula		1	Esi+
1006.5445@12.963	1006.5445@12.963	1006.54	12.963								(1007.5518, 3894.35)(1008.5552, 2282.77)(1009.5561, 1023.98)	FindByFormula		1	Esi+
284.1277@8.589	284.1277@8.589	284.128	8.589								(307.1152, 12985.05)(285.1306, 11691.32)(286.1214, 729.77)	FindByFormula		7	Esi+
990.5608@12.806	990.5608@12.806	990.561	12.806								(991.5605, 4428.53)(992.5632, 2721.78)(993.5647, 1076.33)	FindByFormula		1	Esi+
692.2707@8.781	692.2707@8.781	692.271	8.781								(693.2774, 4485.45)(694.2843, 2237.41)	FindByFormula		1	Esi+
457.3016@12.559	457.3016@12.559	457.302	12.559								(458.3097, 4790.51)(459.313, 1609.4)	FindByFormula		1	Esi+
156.111@9.177	156.111@9.177	156.111	9.177								(157.1187, 13861.55)(158.1196, 1613.66)	FindByFormula		1	Esi+
704.4684@13.309	704.4684@13.309	704.468	13.309								(727.4588, 3079.49)(728.464, 1425.41)(705.4713, 1321.23)(706.4722, 742.79)(743.4337, 965.19)	FindByFormula		1	Esi+
615.2858@9.71	615.2858@9.71	615.286	9.71								(616.2887, 4950.16)(617.2902, 2096.42)	FindByFormula		1	Esi+
570.4245@15.37	570.4245@15.37	570.424	15.37								(571.438, 3752.29)(572.4396, 1515.68)	FindByFormula		1	Esi+
1324.6945@7.123	1324.6945@7.123	1324.69	7.123								(663.3549, 5018.42)(663.8575, 3444.46)(664.348, 1683.94)(664.8658, 508.5)	FindByFormula		1	Esi+
346.1805@10.815	346.1805@10.815	346.18	10.815								(347.1884, 4377.13)(348.178, 197.45)	FindByFormula		1	Esi+
2006.9036@7.057	2006.9036@7.057	2006.9	7.057								(1004.4591, 4293.44)(1004.9619, 4296.21)(1005.4619, 2819.29)(1005.9625, 1264.52)	FindByFormula		1	Esi+
561.2469@7.952	561.2469@7.952	561.247	7.952								(562.2434, 5721.34)(563.2492, 2277.18)	FindByFormula		2	Esi+
1021.6657@14.846	1021.6657@14.846	1021.67	14.846								(1044.6552, 1290.72)(1045.6577, 932.03)(1022.6728, 2391.68)(1023.6727, 1591.02)(1024.67, 702.56)	FindByFormula		1	Esi+
142.1342@9.371	142.1342@9.371	142.134	9.371								(143.1414, 10311.18)(144.1433, 1139.38)	FindByFormula		1	Esi+
154.0975@11.095	154.0975@11.095	154.097	11.095								(155.1045, 7933.36)(156.1064, 156.47)(157.1041, 358.78)	FindByFormula		1	Esi+
511.2091@7.795	511.2091@7.795	511.209	7.795								(512.2113, 12367.04)(513.2138, 3410.99)	FindByFormula		1	Esi+
423.2341@8.084	423.2341@8.084	423.234	8.084								(424.2417, 9073.31)(425.2376, 2731.42)	FindByFormula		1	Esi+
218.1644@11.876	218.1644@11.876	218.164	11.876								(219.1718, 4935.35)(220.1727, 908.86)	FindByFormula		1	Esi+
94.0823@9.125	94.0823@9.125	94.0823	9.125								(95.0896, 9214.09)(96.086, 885.06)	FindByFormula		1	Esi+
260.2107@11.415	260.2107@11.415	260.211	11.415								(261.218, 8142.99)(262.2215, 1648.03)	FindByFormula		1	Esi+
190.0671@2.453	190.0671@2.453	190.067	2.453								(191.0782, 1657.47)(208.1036, 5644.57)(209.0988, 389.85)(210.0988, 555.29)	FindByFormula		1	Esi+
196.1437@10.684	196.1437@10.684	196.144	10.684								(197.151, 9307.37)(198.1506, 1644.1)	FindByFormula		1	Esi+
[truncated: 97 more rows]

## Sheet: Grapefruit
Compound	Compound Name	Mass	Retention Time	KEGG ID	HMP ID	LMP ID	Annotations	Alignment Value	CAS Number	ChEBI ID	CompositeSpectrum	CompoundAlgo	Formula	Frequency	Ionization mode	METLIN ID	MS2 Composite Spectrum	MS2 Count	NCBI gi	PubChem ID	Score (DB)	Score (Lib)	Score (MFG)	Score (Tgt)	Score	Swiss-Prot ID
[truncated: 956 more rows]

[truncated: 4 more sheets: Peanut Butter, Pork, Tilapia, Apples and Apple Juice]
